# Supplementary material for: Type I Interferons Ameliorate Zinc Intoxication of Candida glabrata by Macrophages and Promote Fungal Immune Evasion
Source: iScience. 2020 May 4;23(5):101121. doi: 10.1016/j.isci.2020.101121 (PMC7232100; doi:10.1016/j.isci.2020.101121)
Supplement: Table S1. Microarray Analysis of WT and Ifnar1−/− Spleens during Systemic Cg Infection, Related to Figure 1 — Microarray expression data are presented as log2 fold changes of the indicated conditions with Benjamini-Hochberg adjusted p-values (padj). Log2 intensity values are shown in the “Intensity” column. [file mmc2.xlsx]

## Sheet: Description
Table S1. Microarray analysis of WT and Ifnar1-/- spleens during systemic Cg infection. Microarray expression data are presented as log2 fold changes of the indicated conditions with Benjamini-Hochberg adjusted p-values (padj). Log2 intensity values are shown in the “Intensity” column. Related to Figure 1.

## Sheet: Microarray data
Gene_ID	Gene_Name	Probe_Name	Description	IFN_d1_vs_WT_d1	IFN_d3_vs_WT_d3	IFN_d7_vs_WT_d7	IFN_d14_vs_WT_d14	padj_IFN_d1_vs_WT_d1	padj_IFN_d3_vs_WT_d3	padj_IFN_d7_vs_WT_d7	padj_IFN_d14_vs_WT_d14	WT_d1_vs_WT_untr	WT_d3_vs_WT_untr	WT_d7_vs_WT_untr	WT_d14_vs_WT_untr	IFN_d1_vs_IFN_untr	IFN_d3_vs_IFN_untr	IFN_d7_vs_IFN_untr	IFN_d14_vs_IFN_untr	padj_WT_d1_vs_WT_untr	padj_WT_d3_vs_WT_untr	padj_WT_d7_vs_WT_untr	padj_WT_d14_vs_WT_untr	padj_IFN_d1_vs_IFN_untr	padj_IFN_d3_vs_IFN_untr	padj_IFN_d7_vs_IFN_untr	padj_IFN_d14_vs_IFN_untr	Intensity	GenbankAccession	UniGeneID	EntrezGeneID	EnsemblID	TIGRID
chr8:119735533-119736887_F		A_30_P01017425		0.45	0.33	0.45	0.1	0.00756	0.07787	0.01328	0.70297	-0.6	-0.63	-0.54	0.01	-0.15	-0.3	-0.09	0.11	0	1e-05	0.00019	0.9634	0.1959	0.00703	0.59049	0.43261	8.3			NA
chr10:83325890-83402790_R		A_30_P01017426		0.26	0.14	0.23	0.09	0.18071	0.54721	0.28583	0.78099	-0.19	-0.35	-0.21	0	0.07	-0.2	0.02	0.09	0.10894	0.01597	0.16755	0.99118	0.64027	0.12659	0.92554	0.60146	7.8			NA
chr5:30550467-30559008_R		A_30_P01017427		0.05	0.08	0.02	-0.32	0.83086	0.74805	0.94326	0.21159	-0.37	-0.4	-0.29	0.23	-0.31	-0.32	-0.27	-0.09	0.00283	0.00628	0.0536	0.0573	0.02101	0.01563	0.08427	0.60298	7.1			NA
chr9:88338621-88338923_F		A_30_P01017428		-0.39	-0.37	-0.09	0.31	0.14832	0.21653	0.80302	0.39482	0.04	-0.12	-0.07	-0.23	-0.35	-0.49	-0.16	0.08	0.84682	0.59823	0.79724	0.17042	0.05897	0.00582	0.5252	0.74658	8.4			NA
chr18:13114367-13118513_F		A_30_P01017429		0.07	0.1	0.15	-0.1	0.67103	0.57742	0.38036	0.66121	-0.19	-0.12	-0.17	0.02	-0.12	-0.02	-0.02	-0.08	0.035	0.2767	0.13879	0.86754	0.27193	0.86158	0.89979	0.5294	5.6			NA
chr3:85589154-85621215_R		A_30_P01017430		0.09	0.1	0.11	0.07	0.62271	0.64395	0.59838	0.78379	0.04	-0.08	-0.04	-0.04	0.13	0.02	0.07	0.04	0.74072	0.55729	0.83033	0.77293	0.27639	0.92064	0.68123	0.8173	5.8			NA
chr11:102983499-102994170_F		A_30_P01017431		0.05	-0.1	-0.16	0.03	0.77802	0.56235	0.32395	0.90423	0.02	0.08	0.07	0.02	0.07	-0.02	-0.09	0.05	0.88424	0.4969	0.59853	0.87061	0.56449	0.86652	0.49225	0.67464	6.7			NA
chr2:168804720-168854970_R		A_30_P01017432		0.21	0.3	0.4	0	0.39829	0.27027	0.12304	0.99737	-0.21	-0.15	-0.31	0.2	0.01	0.15	0.09	0.2	0.15746	0.44466	0.09223	0.19702	0.9798	0.39175	0.7132	0.29184	8			NA
chr5:34696192-34722842_F		A_30_P01017433		0.18	0.22	0.23	-0.1	0.22141	0.19432	0.14845	0.64936	-0.19	-0.26	-0.33	-0.06	-0.01	-0.04	-0.1	-0.16	0.0324	0.01941	0.00466	0.60443	0.95003	0.74382	0.48241	0.16425	8			NA
chr1:134237581-134248506_R		A_30_P01017434		0.3	0.08	0.17	0.09	0.06741	0.69411	0.37034	0.72833	-0.42	-0.53	-0.39	-0.18	-0.13	-0.44	-0.22	-0.09	0.0001	8e-05	0.00278	0.07256	0.28423	0.00012	0.09052	0.47521	8.1			NA
chr14:77511189-77522852_R		A_30_P01017435		0.08	0.24	-0.16	-0.3	0.77716	0.36031	0.54833	0.33484	-0.27	-0.26	-0.07	0.14	-0.19	-0.01	-0.23	-0.16	0.05287	0.13489	0.7573	0.37212	0.24565	0.94565	0.21685	0.38815	5.9			NA
chr5:110182844-110228345_R		A_30_P01017436		-0.08	-0.11	-0.09	0.35	0.70139	0.60347	0.67814	0.11386	0.06	-0.1	0.18	-0.14	-0.02	-0.21	0.09	0.21	0.61252	0.49003	0.20157	0.20651	0.90587	0.06918	0.61388	0.11806	6.4			NA
chr12:81221532-81232030_F		A_30_P01017437		2.59	2.5	1.89	-0.02	0.00015	0.00078	0.00479	0.98809	-1.93	-2.51	-1.84	-0.1	0.65	-0.01	0.05	-0.11	1e-05	0	0.00028	0.84718	0.11632	0.98275	0.94943	0.83447	10.5			NA
chr11:48603904-48611829_F		A_30_P01017438		0.2	-0.08	0.05	-0.14	0.24309	0.71784	0.8182	0.56412	-0.28	0.04	-0.23	0.05	-0.08	-0.04	-0.18	-0.09	0.00675	0.80376	0.08061	0.69271	0.53451	0.78104	0.21351	0.52458	5.9			NA
chr5:107903325-107925875_F		A_30_P01017439		-0.16	0.03	0.03	0.07	0.44078	0.90429	0.91317	0.8359	0.44	0.16	0.12	-0.06	0.28	0.2	0.15	0.01	0.00043	0.28151	0.47771	0.71705	0.03577	0.13817	0.3834	0.95183	7.3			NA
chr14:8576576-8624104_R		A_30_P01017440		-0.12	-0.61	-0.44	-0.33	0.71403	0.04592	0.14379	0.38711	0.26	0.14	0.01	0.19	0.14	-0.47	-0.43	-0.14	0.12256	0.53401	0.97586	0.30048	0.5022	0.01136	0.04762	0.55414	6.2			NA
chr19:6268793-6276607_F		A_30_P01017441		0.01	-0.11	-0.09	-0.18	0.94019	0.56451	0.65093	0.3807	-0.14	0.05	0	0.12	-0.12	-0.06	-0.08	-0.06	0.14409	0.73489	0.98941	0.21726	0.2696	0.6116	0.56835	0.64329	6.1			NA
chr7:66562376-66579519_F		A_30_P01017442		0.96	1.02	0.85	0	0.00014	0.0004	0.00108	0.99332	-0.94	-0.81	-0.7	0.34	0.02	0.2	0.15	0.34	0	2e-05	0.00021	0.01255	0.94104	0.18424	0.44022	0.0408	9			NA
chr12:55844075-55898175_R		A_30_P01017443		-0.21	-0.47	-0.69	-0.38	0.24287	0.01506	0.0009	0.08489	0.65	0.56	0.47	0.15	0.45	0.08	-0.22	-0.22	0	8e-05	0.00087	0.16364	0.00039	0.52893	0.11668	0.09148	9.9			NA
chr10:93871635-93873477_F		A_30_P01017444		0.13	-0.18	-0.12	-0.37	0.62847	0.51377	0.6606	0.22075	-0.1	0.05	-0.08	0.18	0.03	-0.13	-0.2	-0.18	0.51856	0.80924	0.73619	0.21966	0.89006	0.45178	0.30782	0.30987	6.2			NA
chr1:183142656-183163206_R		A_30_P01017445		1.13	1.03	0.86	-0.04	8e-05	0.00069	0.00207	0.93751	-0.77	-0.66	-0.47	0.13	0.35	0.37	0.39	0.09	1e-05	0.00045	0.0116	0.45183	0.03654	0.021	0.03655	0.65334	8			NA
chr5:100845342-100869667_F		A_30_P01017446		-0.09	-0.14	-0.09	-0.07	0.67386	0.54229	0.67911	0.81808	-0.02	0.08	-0.01	-0.14	-0.1	-0.06	-0.11	-0.21	0.90517	0.60703	0.94863	0.24318	0.44582	0.71533	0.52542	0.13644	5.7			NA
chr4:114018574-114019202_F		A_30_P01017447		0.7	0.62	0.62	0.17	0.00022	0.00218	0.0016	0.46524	-0.5	-0.57	-0.5	0	0.2	0.05	0.12	0.17	2e-05	4e-05	0.00041	0.97627	0.0854	0.73508	0.40926	0.20046	9.6			NA
chr16:31607863-31608726_F		A_30_P01017448		0.22	-0.46	0.38	0.51	0.48554	0.16334	0.24514	0.17691	-0.1	0.29	-0.14	-0.15	0.12	-0.17	0.24	0.36	0.61105	0.20246	0.60826	0.47892	0.6007	0.44183	0.34623	0.10624	5.9			NA
chr15:66685663-66686113_R		A_30_P01017449		0.41	0.46	0.29	-0.17	0.08376	0.07635	0.2597	0.63108	-0.56	-0.5	-0.38	-0.03	-0.15	-0.04	-0.09	-0.2	0.00029	0.00433	0.0324	0.89539	0.38641	0.84076	0.71005	0.2884	6.3			NA
chr1:94077221-94091396_F		A_30_P01017450		0.21	0.24	0.05	-0.2	0.24748	0.239	0.84909	0.40693	-0.26	-0.16	0.01	-0.08	-0.04	0.08	0.06	-0.28	0.01916	0.23876	0.94697	0.54695	0.76984	0.59711	0.74873	0.03801	6.8			NA
chr6:93570531-93599006_R		A_30_P01017451		-0.1	-0.25	0.09	0.04	0.57623	0.17796	0.64924	0.88712	0	0.08	-0.06	-0.03	-0.1	-0.17	0.03	0.01	0.98643	0.56942	0.6835	0.8217	0.41423	0.13669	0.87949	0.94898	6			NA
chr3:30064327-30064680_R		A_30_P01017452		0.32	-0.06	-0.01	-0.46	0.27789	0.88422	0.9772	0.21072	-0.54	-0.21	-0.2	0.05	-0.23	-0.27	-0.21	-0.41	0.00222	0.35561	0.40561	0.82421	0.26492	0.1726	0.40272	0.05806	6.5			NA
chr15:92174262-92196074_F		A_30_P01017453		0.12	0.1	0.25	-0.13	0.60682	0.71674	0.25052	0.67102	0	0.02	-0.01	0.07	0.11	0.12	0.24	-0.06	0.98031	0.92231	0.95565	0.66151	0.45788	0.44214	0.13509	0.72377	6.5			NA
chr4:44197185-44197997_R		A_30_P01017454		-0.64	-0.61	-0.63	-0.27	0.00053	0.00253	0.00157	0.2204	0.12	0.08	0.27	-0.09	-0.52	-0.52	-0.36	-0.36	0.23703	0.55254	0.03997	0.45588	5e-05	2e-05	0.00615	0.00602	6.4			NA
chr8:110197171-110206546_F		A_30_P01017455		0.62	0.46	0.32	0.18	0.00097	0.02017	0.08824	0.46132	-0.34	-0.22	-0.22	0	0.28	0.24	0.11	0.18	0.00212	0.1044	0.1119	0.98806	0.02103	0.03945	0.51049	0.17648	7.5			NA
chr18:61798876-61807452_F		A_30_P01017456		0.81	0.78	0.78	-0.15	0.00426	0.01174	0.0103	0.71659	-0.75	-0.57	-0.58	0.45	0.05	0.21	0.2	0.3	5e-05	0.00519	0.0067	0.00903	0.83365	0.29091	0.41578	0.15719	8.3			NA
chr18:5808025-5818625_F		A_30_P01017457		0.27	-0.03	-0.13	-0.21	0.16931	0.92996	0.59428	0.42631	0	0.03	0.11	0.18	0.27	0	-0.02	-0.04	0.9769	0.89538	0.53329	0.15722	0.04284	0.99979	0.93769	0.8342	6.3			NA
chr18:63480341-63480899_R		A_30_P01017458		-0.37	-0.22	-0.01	-0.1	0.00984	0.16013	0.96304	0.64601	0.22	0.22	0.05	0.01	-0.15	-0.01	0.04	-0.08	0.01122	0.03912	0.69644	0.91123	0.13589	0.96904	0.77746	0.46828	5.9			NA
chr11:119794849-119803349_F		A_30_P01017459		0.72	0.66	0.6	-0.25	0.00189	0.00863	0.01325	0.40007	-0.73	-0.69	-0.6	0.3	-0.02	-0.03	0	0.05	0	0.0001	0.00085	0.02945	0.93701	0.8651	0.98864	0.82116	8.8			NA
chr14:55671783-55680316_R		A_30_P01017460		0.26	0.38	0.47	-0.13	0.13019	0.04692	0.01394	0.59621	-0.1	-0.09	-0.26	0.11	0.17	0.29	0.21	-0.02	0.37938	0.52264	0.04889	0.3398	0.17728	0.01258	0.14112	0.88778	7.3			NA
chr13:49488457-49493732_F		A_30_P01017461		0.16	0.22	0.16	0.03	0.44537	0.33715	0.50125	0.93436	-0.06	-0.25	-0.2	0.13	0.09	-0.03	-0.04	0.16	0.62329	0.09427	0.19906	0.33367	0.52836	0.87585	0.84618	0.30845	6			NA
chr17:79042382-79051807_R		A_30_P01017462		-0.03	-0.2	-1.6	-0.34	0.97298	0.81045	0.01731	0.72709	-0.16	-0.03	1.35	0.05	-0.19	-0.24	-0.25	-0.29	0.69939	0.95891	0.00492	0.93626	0.70416	0.63379	0.69435	0.57009	5.9			NA
chr5:107503800-107515575_F		A_30_P01017463		-0.04	0.02	-0.24	-0.09	0.84026	0.92872	0.20036	0.7358	-0.02	0	0.05	-0.06	-0.06	0.02	-0.19	-0.15	0.87071	0.9975	0.7685	0.6711	0.64246	0.88866	0.17488	0.27281	5.8			NA
chrX:20539200-20563428_F		A_30_P01017464		-0.38	-0.43	-0.23	-0.01	0.04707	0.04666	0.29073	0.96738	0.32	0.43	0.34	0.01	-0.06	0	0.11	-0.01	0.00761	0.00321	0.02396	0.95827	0.68654	0.9877	0.56901	0.97966	6.6			NA
chr15:79709500-79714700_F		A_30_P01017465		-0.21	-0.18	-0.14	-0.1	0.2265	0.35856	0.47955	0.71311	0.06	0.17	0.27	0.07	-0.15	-0.02	0.13	-0.03	0.57137	0.21097	0.03718	0.5753	0.23363	0.90933	0.38958	0.86544	5.6			NA
chr9:24617562-24625262_F		A_30_P01017466		0.08	-0.11	-0.12	0.09	0.7455	0.66089	0.6431	0.79251	0.05	0.16	0.17	0.04	0.13	0.05	0.05	0.13	0.73559	0.31757	0.30167	0.80649	0.40422	0.79608	0.80679	0.4339	6.3			NA
chr5:113920850-113950200_R		A_30_P01017467		0.28	-0.05	-0.07	0.03	0.16402	0.85934	0.7962	0.94592	-0.06	0.07	0.16	0.14	0.22	0.02	0.09	0.16	0.64335	0.7154	0.32996	0.30759	0.12175	0.93413	0.64106	0.30396	5.8			NA
chr11:87841800-87858725_R		A_30_P01017468		0.23	-0.05	0.17	0.18	0.22207	0.83787	0.43857	0.49744	-0.45	-0.07	-0.03	0.16	-0.22	-0.12	0.13	0.34	0.00025	0.66178	0.86922	0.1808	0.09776	0.35875	0.4213	0.01721	7.6			NA
chr17:38132217-38157667_R		A_30_P01017469		-0.09	0.24	-0.03	0.04	0.68152	0.25716	0.89702	0.9104	-0.04	-0.02	-0.03	0.02	-0.13	0.21	-0.06	0.06	0.73987	0.90394	0.89412	0.91043	0.33501	0.0849	0.7547	0.72484	6			NA
chr4:128207615-128242898_F		A_30_P01017470		-0.31	-0.17	-0.2	0.21	0.07626	0.40365	0.31512	0.378	0.4	0.29	0.22	0	0.09	0.12	0.02	0.21	0.00042	0.02502	0.10383	0.99121	0.49513	0.35379	0.91653	0.1199	5.9			NA
chr9:65376063-65390480_F		A_30_P01017471		0.71	1	0.62	0.07	0.01048	0.00236	0.03757	0.88531	-0.4	-0.7	-0.59	-0.06	0.31	0.3	0.03	0.01	0.01857	0.00094	0.00593	0.80578	0.10314	0.10939	0.93498	0.95865	8.3			NA
chr5:22801058-22939737_R		A_30_P01017472		-0.18	-0.1	-0.2	-0.03	0.33629	0.67235	0.32546	0.92337	0.31	0.08	0.15	-0.05	0.13	-0.02	-0.05	-0.08	0.00452	0.5965	0.29665	0.73817	0.29431	0.92211	0.81264	0.5969	6.1			NA
chr17:26669587-26669907_F		A_30_P01017473		0.13	0.22	0.18	-0.18	0.37394	0.17092	0.25601	0.34826	-0.04	-0.02	-0.22	0	0.09	0.2	-0.04	-0.18	0.66298	0.90158	0.04428	0.99947	0.39132	0.03519	0.80195	0.09678	7.2			NA
chr9:32156266-32169196_F		A_30_P01017474		0.08	-0.02	-0.35	0.17	0.77292	0.94518	0.15278	0.6206	-0.01	-0.13	0.33	-0.06	0.07	-0.16	-0.02	0.11	0.96961	0.48215	0.05382	0.75636	0.69621	0.34691	0.94522	0.55935	5.8			NA
chr2:84344350-84370075_R		A_30_P01017475		-0.47	-0.31	-0.09	0.06	0.02917	0.20832	0.73448	0.86614	-0.57	-0.31	0.05	-0.09	-1.05	-0.62	-0.04	-0.02	8e-05	0.05317	0.81484	0.59552	0	6e-05	0.86845	0.91458	8.5			NA
chr5:123440192-123451767_R		A_30_P01017476		-0.11	0.18	0.09	0.11	0.48124	0.26517	0.60407	0.59583	0.17	-0.13	-0.04	0.01	0.06	0.05	0.04	0.12	0.04567	0.23778	0.74815	0.95538	0.55817	0.66555	0.76819	0.29049	6.2			NA
chr10:6081900-6105500_F		A_30_P01017477		-0.02	0.08	0.1	-0.06	0.93386	0.73662	0.62872	0.83206	-0.17	-0.09	-0.02	0.18	-0.19	-0.01	0.08	0.12	0.11114	0.53991	0.91086	0.09976	0.12482	0.94176	0.63392	0.39313	7			NA
chr5:125190100-125209625_R		A_30_P01017478		0.2	0.3	0.03	-0.13	0.19055	0.08031	0.89466	0.56575	-0.19	-0.3	-0.12	0	0.02	0	-0.09	-0.13	0.04667	0.0086	0.36309	0.98704	0.90025	0.98207	0.54485	0.30109	7.6			NA
chr18:38776580-38841080_R		A_30_P01017479		0.28	0.06	-0.14	0.05	0.04043	0.72933	0.37067	0.81562	-0.24	-0.08	0.18	0.09	0.03	-0.02	0.04	0.14	0.00388	0.44385	0.08322	0.34477	0.7782	0.85205	0.77378	0.1856	6.2			NA
chr8:26347473-26348052_R		A_30_P01017480		-0.17	-0.12	-0.31	0.39	0.47596	0.68475	0.20481	0.16115	-0.06	-0.12	0	-0.29	-0.23	-0.23	-0.31	0.1	0.70241	0.52357	0.98836	0.03211	0.14334	0.12006	0.07484	0.57939	6.6			NA
chr2:143988645-143993945_F		A_30_P01017481		-0.1	-0.26	-0.29	-0.25	0.69273	0.31935	0.25494	0.42382	-0.08	0.07	0.1	0.06	-0.18	-0.19	-0.19	-0.19	0.61161	0.74507	0.64714	0.72174	0.26726	0.22643	0.33291	0.29753	6.7			NA
chr6:4841700-4847400_R		A_30_P01017482		-0.25	-0.54	-0.51	-0.45	0.13992	0.00595	0.00734	0.03618	-0.15	-0.06	0.04	-0.3	-0.4	-0.6	-0.47	-0.75	0.16455	0.6937	0.82994	0.00535	0.00107	0	0.00062	0	13.4			NA
chr13:28477490-28985604_F		A_30_P01017483		-0.02	0.23	0.23	0.01	0.95893	0.41832	0.41285	0.98652	-0.08	-0.04	0.06	0.16	-0.09	0.19	0.29	0.17	0.65019	0.85405	0.81856	0.31894	0.6383	0.27452	0.14454	0.38246	6.2			NA
chr7:71231097-71233680_R		A_30_P01017484		0.17	0.31	0.32	0.11	0.22226	0.05023	0.03826	0.59635	0.01	-0.24	-0.22	-0.06	0.19	0.07	0.1	0.05	0.90077	0.02387	0.04306	0.56418	0.05488	0.52429	0.44355	0.6815	5.6			NA
chr6:126502067-126507755_R		A_30_P01017485		-0.12	0.02	-0.18	0.1	0.47409	0.91584	0.32487	0.68228	0.26	0.03	0.1	-0.09	0.13	0.06	-0.08	0.01	0.00913	0.81937	0.46932	0.44135	0.24834	0.64696	0.61895	0.92827	6.2			NA
chr2:127988295-128194920_F		A_30_P01017486		0.13	-0.22	-0.05	-0.08	0.47455	0.2335	0.83664	0.7762	-0.19	0.04	0.02	0.07	-0.06	-0.18	-0.03	-0.01	0.06324	0.77017	0.92985	0.57444	0.65669	0.11525	0.87899	0.96421	6			NA
chr5:120269342-120279542_F		A_30_P01017487		0.04	0.17	0.18	-0.21	0.86662	0.45121	0.40209	0.41859	-0.02	-0.17	-0.08	0.11	0.02	0	0.1	-0.1	0.8696	0.25078	0.65143	0.40744	0.91804	0.99432	0.57	0.50807	6.2			NA
chrX:11671167-11700242_R		A_30_P01017488		-0.17	-0.06	-0.24	0.04	0.4229	0.83626	0.29147	0.90914	-0.13	-0.08	0.07	-0.16	-0.3	-0.14	-0.17	-0.12	0.31549	0.63075	0.73387	0.21872	0.03271	0.32964	0.32573	0.46611	6.2			NA
TUG1		A_30_P01017489		-0.28	-0.09	-0.26	-0.25	0.06905	0.64178	0.12327	0.22027	0.06	0.23	0.2	-0.08	-0.22	0.14	-0.06	-0.32	0.57005	0.04052	0.09836	0.46902	0.03942	0.18312	0.69534	0.00625	10.1			NA
chr8:122807653-122823000_R		A_30_P01017490		0.18	-0.13	-0.16	0.18	0.31921	0.55489	0.44244	0.47672	-0.66	-0.53	-0.26	-0.41	-0.48	-0.66	-0.42	-0.23	0	0.00017	0.0546	0.00064	0.00024	0	0.00272	0.08515	8.2			NA
chr12:55401761-55418611_R		A_30_P01017491		0.15	0.34	0.18	-0.01	0.54358	0.17396	0.49229	0.97927	-0.23	0.05	0.04	-0.04	-0.08	0.39	0.22	-0.06	0.08886	0.82291	0.8748	0.81166	0.64654	0.0094	0.24169	0.78238	5.7			NA
chr1:138570107-138632310_R		A_30_P01017492		0.12	0.08	0.26	0.13	0.46494	0.69528	0.13168	0.55678	-0.08	-0.08	-0.11	-0.02	0.04	0	0.15	0.11	0.4316	0.55742	0.40419	0.86371	0.73781	0.9888	0.26984	0.38266	6.1			NA
chr9:88333945-88342370_F		A_30_P01017493		-0.38	-0.28	-0.19	-0.21	0.02652	0.13505	0.32805	0.34976	0.12	0.14	0.17	0.09	-0.25	-0.14	-0.02	-0.13	0.24668	0.30342	0.21849	0.45919	0.03165	0.22661	0.91476	0.35027	6.2			NA
chrX:20555593-20591971_R		A_30_P01017494		-0.31	-0.02	0.03	-0.14	0.24237	0.9543	0.94638	0.73054	0.17	0	0.03	0.16	-0.14	-0.02	0.05	0.02	0.29711	0.99798	0.9284	0.35097	0.47624	0.92393	0.86067	0.92492	7.8			NA
chr10:39607282-39619520_F		A_30_P01017495		0.77	0.94	0.76	-0.06	0.00236	0.00157	0.00574	0.88444	-0.62	-0.76	-0.85	-0.05	0.15	0.18	-0.1	-0.12	0.00013	0.00012	8e-05	0.78394	0.40649	0.31423	0.70068	0.56125	9			NA
chr1:183951156-183986156_R		A_30_P01017496		0.4	0.09	0.31	0.68	0.04045	0.73499	0.14418	0.00591	0.05	-0.03	0.01	-0.04	0.45	0.06	0.32	0.64	0.72495	0.89652	0.9816	0.80592	0.00136	0.69967	0.03873	0.00011	5.7			NA
chr19:21653968-21671718_F		A_30_P01017497		-0.08	-0.12	0.14	0.32	0.61394	0.46621	0.39342	0.07168	0.06	0.11	-0.07	-0.02	-0.02	-0.02	0.06	0.3	0.53984	0.35436	0.55894	0.8613	0.85166	0.88245	0.64563	0.00602	6.2			NA
chr14:55672705-55675212_F		A_30_P01017498		0.35	0.02	-0.01	0.18	0.15055	0.95541	0.97991	0.62086	0.12	0.15	0.05	0.08	0.47	0.17	0.04	0.26	0.44574	0.44571	0.8313	0.66631	0.00555	0.32749	0.872	0.1664	5.8			NA
chr8:41735904-41745741_F		A_30_P01017499		0.18	0.26	-0.19	-0.06	0.18051	0.07475	0.18185	0.75267	-0.05	-0.07	0.12	0.18	0.12	0.19	-0.07	0.12	0.54213	0.54087	0.23849	0.02582	0.18106	0.02939	0.58826	0.25503	6.9			NA
chr17:21178319-21182115_F		A_30_P01017500		-0.18	0.34	0.13	0.04	0.42499	0.14226	0.60183	0.92262	0.16	0.16	0.03	-0.04	-0.01	0.5	0.16	0	0.20254	0.34278	0.90104	0.82479	0.94886	0.00052	0.37866	0.99462	8.1			NA
chr14:105497388-105511063_F		A_30_P01017501		-0.11	-0.13	-0.3	0.17	0.54523	0.52506	0.08575	0.43894	0.29	0.4	0.32	-0.07	0.18	0.27	0.02	0.1	0.00425	0.00129	0.01032	0.53146	0.11316	0.0117	0.91712	0.44317	6.5			NA
chr6:108162092-108162886_R		A_30_P01017502		-0.29	-0.18	-0.1	0.27	0.04495	0.26333	0.57544	0.14922	0.23	0.46	0.11	-0.19	-0.05	0.28	0.01	0.08	0.0085	9e-05	0.34894	0.03838	0.64122	0.00415	0.93595	0.4947	7.7			NA
chr16:17833211-17835112_F		A_30_P01017503		-0.21	0.07	0.31	0.04	0.40166	0.83766	0.22552	0.93443	0.05	-0.04	-0.2	0.12	-0.16	0.03	0.12	0.15	0.76326	0.86161	0.30461	0.47632	0.3594	0.90036	0.60496	0.41345	6			NA
chr15:85412264-85549139_R		A_30_P01017504		0.72	0.61	0.57	-0.01	0.00098	0.00926	0.01164	0.97022	-0.81	-0.72	-0.69	-0.07	-0.09	-0.12	-0.12	-0.09	0	3e-05	0.00012	0.63359	0.59226	0.44457	0.5263	0.60887	8			NA
chr1:55298349-55308374_R		A_30_P01017505		0.02	0.14	0.15	-0.03	0.92083	0.37479	0.33444	0.90898	-0.04	-0.19	-0.11	0.11	-0.02	-0.05	0.04	0.08	0.68021	0.06062	0.31998	0.21575	0.86259	0.66178	0.79918	0.46252	7.7			NA
chr17:87674225-87682154_F		A_30_P01017506		-0.18	-0.17	-0.25	-0.45	0.20722	0.29659	0.10791	0.01349	0.06	0.12	0.1	0.25	-0.13	-0.05	-0.15	-0.19	0.56114	0.27736	0.41203	0.00624	0.21074	0.67224	0.20708	0.07863	5.7			NA
chr8:119732348-119749198_F		A_30_P01017507		-0.29	-0.1	-0.15	0.42	0.08989	0.63618	0.46258	0.05012	0.18	0.15	0.11	-0.21	-0.11	0.05	-0.04	0.21	0.08854	0.24599	0.46409	0.05138	0.37601	0.72167	0.84142	0.10201	9.8			NA
chr11:76400207-76434732_F		A_30_P01017508		0.05	0.03	0.11	0.39	0.90669	0.95026	0.80307	0.36073	0.1	-0.03	-0.13	-0.4	0.15	0	-0.02	-0.01	0.63236	0.91824	0.67551	0.04221	0.53812	0.99331	0.95773	0.97731	6.6			NA
chr9:24292762-24307562_R		A_30_P01017509		0.95	1.22	1.28	-0.19	0.03769	0.01807	0.01135	0.80533	-1.16	-0.79	-0.81	0.84	-0.2	0.43	0.47	0.65	0.00015	0.02049	0.02066	0.00453	0.56884	0.18038	0.22029	0.0625	8.1			NA
chr13:78370478-78371404_F		A_30_P01017510		-0.46	-0.21	-0.47	-0.15	0.02335	0.3773	0.03407	0.62767	0.19	0.11	0.21	-0.13	-0.27	-0.1	-0.26	-0.28	0.12397	0.53116	0.20233	0.34906	0.05712	0.50829	0.11007	0.07499	5.9			NA
chr17:85418489-85427364_R		A_30_P01017511		-0.1	-0.08	-0.29	0.34	0.63332	0.75035	0.12618	0.1333	0.12	0.02	0.14	-0.2	0.03	-0.05	-0.16	0.14	0.26258	0.89559	0.35134	0.07366	0.85906	0.72727	0.29919	0.31327	6.1			NA
chr13:114106455-114118105_F		A_30_P01017512		-0.21	-0.08	0.08	0.01	0.1967	0.68897	0.69543	0.96902	0.3	0.09	0	0.11	0.09	0.01	0.08	0.13	0.00242	0.48645	0.99691	0.27033	0.42596	0.95439	0.60842	0.3111	5.7			NA
chr9:121845920-121858120_R		A_30_P01017513		-0.24	-0.1	-0.11	-0.11	0.12212	0.5966	0.54132	0.62319	0.11	0.09	0.06	0.02	-0.13	-0.01	-0.06	-0.1	0.26941	0.49079	0.70698	0.89859	0.23194	0.92192	0.7205	0.44666	5.9			NA
chr4:141100989-141106639_R		A_30_P01017514		0.23	0	0.13	-0.11	0.21258	0.99345	0.53204	0.67647	-0.09	-0.21	-0.37	-0.02	0.14	-0.21	-0.23	-0.13	0.42993	0.11496	0.00816	0.91763	0.2972	0.0756	0.10333	0.35874	7.7			NA
chr1:183832694-183834125_R		A_30_P01017515		0.05	0.12	0.11	0.12	0.78357	0.47747	0.53343	0.56107	0.17	0.07	0.01	-0.08	0.21	0.2	0.12	0.04	0.05887	0.55107	0.96537	0.40483	0.03292	0.04232	0.36392	0.76694	8.1			NA
chr16:25517037-25531362_F		A_30_P01017516		0.18	0.16	0	0.12	0.33473	0.43474	0.99438	0.65032	-0.06	0.02	-0.01	-0.04	0.11	0.19	-0.01	0.08	0.59096	0.8931	0.96092	0.79738	0.38313	0.12035	0.95428	0.57234	5.6			NA
chr4:88602254-88675616_F		A_30_P01017517		0.91	-0.06	0.21	-0.05	0.07729	0.93342	0.7528	0.95658	0.22	0.13	-0.08	0.53	1.13	0.06	0.13	0.47	0.51639	0.7912	0.88645	0.10888	0.00202	0.89311	0.82546	0.24192	5.6			NA
chr10:62812866-62831016_R		A_30_P01017518		0	-0.33	0.1	-0.02	0.98841	0.1083	0.65445	0.95676	-0.09	0.24	-0.06	-0.04	-0.1	-0.08	0.04	-0.06	0.42539	0.0769	0.72027	0.79204	0.48279	0.55933	0.85641	0.71311	5.7			NA
chr4:40202350-40205120_R		A_30_P01017519		-0.23	-0.34	-0.19	0.52	0.48141	0.33191	0.62331	0.18578	0.26	-0.17	-0.24	-0.47	0.02	-0.52	-0.42	0.05	0.17275	0.4982	0.34439	0.01467	0.93276	0.01149	0.0815	0.85182	8.6			NA
chr6:116092274-116144199_R		A_30_P01017520		0.1	0.15	-0.14	0.11	0.63059	0.50258	0.51634	0.69383	0.03	-0.25	-0.1	-0.31	0.13	-0.1	-0.25	-0.2	0.80788	0.07016	0.52723	0.00872	0.32519	0.48081	0.09583	0.1708	8			NA
chr2:173115795-173116608_R		A_30_P01017521		0.36	0.44	0.44	0.09	0.0951	0.06556	0.06128	0.79722	-0.39	-0.34	-0.19	-0.11	-0.02	0.11	0.25	-0.02	0.00441	0.03587	0.27512	0.45271	0.90872	0.53472	0.16491	0.91024	6.9			NA
chr9:40033002-40033539_R		A_30_P01017522		0.09	0.09	0.18	0.05	0.65841	0.71454	0.3852	0.85941	0	-0.1	-0.09	-0.06	0.1	-0.02	0.09	-0.01	0.97398	0.49059	0.58911	0.65593	0.48331	0.92381	0.60351	0.97148	6.3			NA
chr2:22753100-22780375_R		A_30_P01017523		0.14	0.24	-0.11	0.08	0.66896	0.48445	0.76533	0.87359	0.03	0.17	0.11	-0.04	0.17	0.41	0	0.04	0.86801	0.47592	0.6839	0.87488	0.41143	0.03205	0.99933	0.87995	5.8			NA
chr8:93337794-93348869_F		A_30_P01017524		-0.01	0.06	0.12	-0.14	0.98127	0.86066	0.66185	0.69251	-0.24	0.04	-0.04	0.17	-0.24	0.1	0.09	0.03	0.0913	0.84538	0.88773	0.25728	0.13232	0.57771	0.70708	0.88439	7.1			NA
chrX:98658045-98677545_R		A_30_P01017525		0.69	0.46	0.36	0.34	0.00121	0.03867	0.10073	0.19082	-0.41	-0.37	-0.3	-0.26	0.28	0.09	0.06	0.08	0.00121	0.01362	0.05224	0.03703	0.04566	0.55585	0.78847	0.64742	8.6			NA
chr5:122994397-122995017_R		A_30_P01017526		-0.5	-0.3	-0.46	-0.8	0.41531	0.69366	0.5056	0.29977	-0.01	-0.03	-0.05	0.06	-0.51	-0.33	-0.51	-0.74	0.97621	0.96355	0.93879	0.90891	0.21474	0.45486	0.30674	0.09395	5.8			NA
chr4:3406175-3443875_F		A_30_P01017527		0.29	0	0.04	-0.05	0.11839	0.98884	0.88005	0.88468	-0.36	-0.52	-0.31	-0.16	-0.06	-0.52	-0.27	-0.21	0.00254	0.00039	0.03011	0.17175	0.68477	0.0001	0.06691	0.13874	7.1			NA
chr3:35236023-35241498_F		A_30_P01017528		-0.25	0.19	0.14	-0.32	0.13322	0.33476	0.48772	0.13926	0.01	-0.2	-0.16	0.07	-0.24	-0.02	-0.02	-0.25	0.91605	0.10394	0.24516	0.58185	0.03997	0.91045	0.92441	0.05105	5.8			NA
chr10:81069014-81083448_F		A_30_P01017529		-0.34	-0.19	-0.27	0.05	0.08696	0.4207	0.21179	0.89861	0.41	0.17	0.15	-0.09	0.07	-0.02	-0.12	-0.04	0.00123	0.26099	0.36569	0.53281	0.67032	0.9343	0.50055	0.80601	6.3			NA
chrX:50096566-50098135_R		A_30_P01017530		0.34	0.11	-0.04	0.04	0.08318	0.65286	0.89632	0.90088	-0.14	-0.03	-0.01	-0.09	0.21	0.08	-0.05	-0.04	0.27475	0.87496	0.97077	0.54604	0.13872	0.59489	0.84139	0.81262	6.7			NA
chr15:82037381-82048125_R		A_30_P01017531		0.02	-0.12	-0.1	0.07	0.95249	0.63332	0.68329	0.82269	-0.01	0.03	0.02	0.22	0	-0.09	-0.09	0.3	0.93595	0.85782	0.94044	0.07917	0.98616	0.58342	0.67271	0.05285	6.5			NA
chr16:25517037-25531362_F		A_30_P01017532		0.2	0.18	0.09	0.13	0.29531	0.40861	0.69277	0.62724	-0.06	-0.07	0.01	-0.05	0.14	0.1	0.1	0.08	0.63284	0.64441	0.96752	0.72142	0.29637	0.44668	0.56651	0.60024	5.7			NA
chr9:20313342-20323517_R		A_30_P01017533		-0.25	-0.55	-0.65	0.02	0.36455	0.06217	0.02434	0.97484	0.25	0.25	0.26	-0.17	0	-0.3	-0.39	-0.15	0.11443	0.23163	0.2238	0.33758	0.98965	0.09481	0.06125	0.471	6.9			NA
chr16:90038086-90127636_R		A_30_P01017534		-0.03	0.16	0.09	-0.16	0.90586	0.4494	0.67376	0.52979	-0.15	-0.29	-0.14	0.03	-0.17	-0.13	-0.05	-0.12	0.18475	0.02842	0.33171	0.81534	0.1708	0.31864	0.80265	0.38004	6.8			NA
chr1:92546371-92551596_R		A_30_P01017535		1.58	1.31	1.08	0.04	6e-05	0.00128	0.00406	0.94938	-1.2	-1.03	-0.91	0.11	0.39	0.28	0.17	0.15	0	0.00012	0.00084	0.67517	0.09442	0.2345	0.58731	0.59617	8.5			NA
chr3:85571525-85645700_F		A_30_P01017536		-0.15	-0.18	-0.17	0	0.36838	0.33997	0.34654	0.99795	-0.06	-0.01	-0.03	-0.11	-0.21	-0.19	-0.2	-0.11	0.56851	0.95891	0.88796	0.32558	0.057	0.08728	0.12931	0.41457	5.9			NA
chr13:22110479-22116629_R		A_30_P01017537		0.33	0.17	0.22	0.04	0.03039	0.34716	0.20354	0.87217	-0.15	-0.2	-0.26	0.01	0.19	-0.03	-0.05	0.06	0.12085	0.08286	0.02651	0.91801	0.08321	0.81646	0.78345	0.66078	6.2			NA
chr2:153163620-153170845_R		A_30_P01017538		-0.28	-0.11	0.1	0.11	0.08396	0.60203	0.62795	0.64724	0.2	0.4	0.09	0.05	-0.08	0.29	0.19	0.16	0.04445	0.00144	0.5435	0.6946	0.51397	0.00787	0.16399	0.19828	7.3			NA
chr5:123582742-123588202_R		A_30_P01017539		0.42	0.3	0.3	0.16	0.00985	0.09041	0.08076	0.4815	-0.16	-0.19	-0.13	-0.09	0.26	0.11	0.17	0.07	0.09945	0.12056	0.3278	0.40024	0.02117	0.33451	0.19024	0.6269	7.8			NA
chr9:41213456-41340170_R		A_30_P01017540		-0.28	-0.15	-0.25	-0.15	0.12171	0.49616	0.22096	0.56495	0.13	0.03	0.1	-0.08	-0.16	-0.12	-0.14	-0.24	0.2681	0.85163	0.52725	0.51853	0.23192	0.38209	0.36643	0.08903	5.8			NA
chr1:58443698-58449898_F		A_30_P01017541		-0.18	-0.12	-0.01	0.17	0.21687	0.51251	0.95969	0.39002	-0.24	-0.27	-0.1	-0.25	-0.42	-0.39	-0.11	-0.08	0.00778	0.01337	0.3974	0.00702	0.0001	0.00017	0.37103	0.5117	6.5			NA
chr16:4585697-4594022_F		A_30_P01017542		0.12	-0.16	-0.12	-0.08	0.63028	0.53026	0.65187	0.82309	-0.14	0.21	0.04	-0.12	-0.02	0.05	-0.08	-0.2	0.31339	0.20083	0.85098	0.3963	0.92287	0.80709	0.73131	0.22038	6.3			NA
chr17:85418489-85427364_F		A_30_P01017543		-0.5	-0.13	0.11	0.16	0.00681	0.56938	0.63773	0.53488	0.18	0.25	0.03	0.02	-0.32	0.12	0.14	0.18	0.09942	0.06305	0.87489	0.90892	0.01214	0.35338	0.39592	0.20105	11.1			NA
chr1:85300475-85331475_R		A_30_P01017544		-0.32	-0.21	-0.21	-0.19	0.11043	0.3637	0.3514	0.48752	0.28	0.12	0	0.15	-0.04	-0.09	-0.21	-0.04	0.02263	0.46663	0.99087	0.23472	0.8118	0.55583	0.19391	0.82529	6.2			NA
chr17:13220550-13236900_R		A_30_P01017545		0.16	-0.09	0.07	0.2	0.33759	0.6488	0.7254	0.36464	-0.06	0.08	-0.02	-0.06	0.1	-0.02	0.05	0.13	0.58267	0.57653	0.9162	0.5879	0.39401	0.90943	0.75713	0.29223	5.7			NA
chr18:35046847-35047423_R		A_30_P01017546		-0.01	-0.1	0.08	0.23	0.95506	0.60756	0.68501	0.23995	0.11	0.02	-0.12	-0.12	0.1	-0.07	-0.05	0.11	0.23858	0.87083	0.31945	0.20572	0.37297	0.52963	0.77504	0.3625	6.2			NA
chr9:43921700-43939600_F		A_30_P01017547		0.35	0.06	0.37	0.63	0.13926	0.85382	0.1518	0.03332	0.07	0.28	0.06	0.02	0.42	0.34	0.43	0.66	0.66767	0.11528	0.81773	0.91393	0.01072	0.0302	0.0207	0.0006	6.1			NA
chr7:144563845-144603732_R		A_30_P01017548		-0.34	-0.34	-0.45	-0.23	0.02107	0.03527	0.00646	0.24132	0.09	0.04	0.15	-0.09	-0.25	-0.31	-0.3	-0.32	0.35449	0.79789	0.185	0.35014	0.01356	0.00194	0.01004	0.00506	10.9			NA
chr3:95500407-95500904_F		A_30_P01017549		0.21	-0.44	-0.14	0.04	0.29158	0.04652	0.55305	0.91737	0.18	0.26	0.19	0.17	0.39	-0.18	0.05	0.21	0.13737	0.08163	0.22065	0.17993	0.00438	0.1959	0.81257	0.17163	6.1			NA
chr2:36112819-36114110_F		A_30_P01017550		-0.28	-0.38	0.08	-0.24	0.15363	0.07359	0.74055	0.35036	-0.11	0.15	0.39	0.35	-0.39	-0.23	0.47	0.1	0.3619	0.32398	0.00871	0.00501	0.0041	0.0766	0.00194	0.51334	7.9			NA
chr9:20313342-20323517_F		A_30_P01017551		-0.36	0.36	-0.31	-0.58	0.49374	0.55302	0.60812	0.38225	-0.01	-0.48	-0.12	0.09	-0.38	-0.12	-0.43	-0.49	0.96959	0.20463	0.81473	0.81985	0.28741	0.77845	0.31149	0.19557	6			NA
chr3:121997064-122031218_F		A_30_P01017552		0.17	-0.07	0.09	-0.03	0.32274	0.74688	0.65187	0.91494	-0.09	0	-0.1	0.05	0.07	-0.07	-0.01	0.02	0.36578	0.98187	0.44793	0.69713	0.55944	0.56121	0.93914	0.90892	6.1			NA
chr5:31856417-31916414_R		A_30_P01017553		1.07	0.84	0.77	0.02	6e-05	0.00186	0.0027	0.96912	-0.93	-0.87	-0.66	0.07	0.14	-0.03	0.11	0.09	0	1e-05	0.0004	0.67121	0.39583	0.88724	0.62	0.63725	7.6			NA
chr10:39386908-39390947_F		A_30_P01017554		-0.35	-0.36	-0.45	0	0.05258	0.07375	0.02417	0.99929	0.27	0.15	0.16	-0.22	-0.09	-0.21	-0.29	-0.22	0.01747	0.29443	0.28766	0.05073	0.53752	0.08977	0.04303	0.10952	6.8			NA
chr9:88575075-88611650_F		A_30_P01017555		0.31	0.07	0.02	-0.01	0.03521	0.72929	0.92351	0.9786	-0.13	-0.11	-0.01	0.09	0.18	-0.04	0.01	0.09	0.1421	0.37272	0.92943	0.3427	0.08666	0.76554	0.97747	0.46842	7.5			NA
chr7:133402766-133415516_F		A_30_P01017556		0.26	0.08	-0.09	-0.01	0.16484	0.73103	0.69037	0.98248	-0.08	-0.05	0.05	-0.05	0.17	0.03	-0.04	-0.05	0.48555	0.7496	0.78712	0.75262	0.1842	0.85785	0.84163	0.73721	6.3			NA
chr2:94063213-94063624_F		A_30_P01017557		-0.18	-0.11	-0.21	0.08	0.289	0.61491	0.25576	0.77771	0.15	0.1	0.16	0	-0.04	-0.01	-0.05	0.08	0.15332	0.48585	0.2309	0.98374	0.79851	0.95313	0.77526	0.56688	5.5			NA
chr13:64044376-64045368_R		A_30_P01017558		0.33	0.32	0.17	-0.02	0.09418	0.15944	0.45639	0.95239	-0.32	-0.23	-0.24	0.13	0.02	0.08	-0.06	0.11	0.00995	0.12241	0.12564	0.32918	0.92417	0.61225	0.76417	0.5074	6			NA
chrX:8898275-8909200_F		A_30_P01017559		0.01	-0.26	-0.06	0.16	0.97304	0.20033	0.80413	0.55558	0.11	0.2	0.04	-0.11	0.11	-0.06	-0.02	0.05	0.3619	0.14821	0.85265	0.38547	0.40159	0.67924	0.91323	0.77563	6			NA
chr4:12050675-12066450_R		A_30_P01017560		-0.3	0.19	0.38	0.09	0.11678	0.38686	0.06007	0.77341	0.38	0.18	-0.11	0.06	0.08	0.37	0.27	0.15	0.00168	0.22652	0.5057	0.65914	0.59868	0.00364	0.06792	0.30725	6.3			NA
chr13:65588708-65589300_F		A_30_P01017561		-0.36	-0.15	-0.14	-0.39	0.29273	0.7324	0.74594	0.39358	0.12	-0.15	-0.07	0.05	-0.24	-0.3	-0.21	-0.33	0.58263	0.59255	0.84634	0.84874	0.32463	0.19037	0.5002	0.1935	5.7			NA
chr1:44922628-44923224_F		A_30_P01017562		-0.14	0.05	0.06	-0.1	0.6019	0.87501	0.86427	0.78901	0.12	0.07	-0.1	-0.07	-0.02	0.13	-0.04	-0.17	0.4332	0.73636	0.66436	0.70463	0.93058	0.48583	0.88009	0.35621	6.2			NA
chr14:78214602-78225827_R		A_30_P01017563		-0.44	-0.5	-0.54	-0.25	0.00661	0.00628	0.00284	0.23625	-0.32	-0.1	0.23	-0.2	-0.76	-0.6	-0.32	-0.44	0.00132	0.44196	0.06109	0.04478	0	0	0.01035	0.00051	8.3			NA
chr3:58118325-58136550_F		A_30_P01017564		0.12	0.12	-0.02	0.63	0.80325	0.82369	0.96658	0.20123	-0.07	-0.8	-0.13	-0.24	0.05	-0.68	-0.15	0.39	0.79968	0.00506	0.73619	0.34728	0.89006	0.00739	0.70138	0.18643	9.8			NA
chr6:47687025-47728525_R		A_30_P01017565		0.54	0.41	0.66	0.75	0.50567	0.66607	0.44255	0.46747	-0.48	-0.47	-0.56	-0.66	0.06	-0.06	0.11	0.09	0.30217	0.43592	0.36777	0.16558	0.93396	0.9318	0.90342	0.89314	6.3			NA
chr14:20893694-20903726_F		A_30_P01017566		-0.08	0.02	0.04	0.16	0.67873	0.93544	0.86367	0.50189	-0.01	-0.09	-0.11	0.05	-0.09	-0.07	-0.07	0.21	0.9412	0.50356	0.43271	0.7177	0.48133	0.57976	0.66257	0.10561	6.2			NA
chr16:24122784-24289922_R		A_30_P01017567		0.03	0.13	0.18	0.23	0.87612	0.47348	0.25486	0.23559	-0.01	-0.16	-0.15	-0.07	0.02	-0.04	0.04	0.16	0.93344	0.14228	0.21015	0.52304	0.87951	0.77178	0.80429	0.15426	5.8			NA
chr2:118408095-118415745_F		A_30_P01017568		-0.04	0.07	0.08	-0.24	0.83791	0.75459	0.6793	0.26679	-0.1	-0.16	-0.28	-0.01	-0.14	-0.09	-0.2	-0.25	0.3542	0.20541	0.0239	0.95765	0.2402	0.46125	0.1349	0.04599	5.8			NA
chr1:182180931-182186106_F		A_30_P01017569		0.07	0.2	-0.12	-0.13	0.74292	0.3371	0.57766	0.61473	0.03	-0.08	0.01	0.12	0.1	0.12	-0.11	-0.01	0.78468	0.61885	0.97436	0.30621	0.43739	0.35056	0.49054	0.95097	5.8			NA
chr11:97457180-97487074_F		A_30_P01017570		-0.21	0.54	0.22	0.05	0.55409	0.1275	0.55967	0.92858	0.39	-0.27	-0.02	0	0.18	0.27	0.21	0.05	0.04315	0.28686	0.96838	0.99696	0.44337	0.2232	0.47453	0.862	6.4			NA
chr6:86476240-86513483_F		A_30_P01017571		-0.6	-0.15	0.24	0.56	0.02462	0.66264	0.44625	0.09563	0.28	0.34	-0.07	-0.32	-0.32	0.19	0.16	0.24	0.0833	0.09082	0.78202	0.05428	0.08914	0.32991	0.51336	0.24122	8			NA
chr6:82831236-82841536_F		A_30_P01017572		-0.14	-0.12	0.09	0.18	0.45218	0.57531	0.68266	0.4382	0.07	0.07	-0.1	0	-0.07	-0.05	-0.01	0.18	0.51749	0.62746	0.53039	0.98794	0.63334	0.74665	0.97184	0.16904	5.9			NA
chr1:164595106-164601906_F		A_30_P01017573		0.02	-0.19	-0.19	0.04	0.9237	0.28481	0.2629	0.88405	0.01	0.09	0.05	-0.13	0.03	-0.1	-0.15	-0.09	0.95307	0.50664	0.75777	0.19591	0.84662	0.35962	0.26681	0.47827	5.7			NA
chr13:66381200-66410200_F		A_30_P01017574		0.41	0.11	0.14	0.08	0.04101	0.6653	0.57451	0.80842	-0.17	-0.01	-0.13	0.15	0.24	0.11	0	0.23	0.16484	0.97571	0.43829	0.26862	0.09246	0.49255	0.98963	0.1418	5.7			NA
chr9:51905799-51906277_F		A_30_P01017575		0.01	0.23	0.06	-0.13	0.98587	0.41423	0.85833	0.71788	-0.17	-0.18	-0.08	-0.02	-0.17	0.05	-0.02	-0.16	0.25245	0.33865	0.74302	0.90957	0.34847	0.81539	0.94892	0.40766	6			NA
chr1:84947500-85045150_F		A_30_P01017576		-0.16	-0.14	-0.15	0.1	0.27251	0.37875	0.32791	0.62082	0.13	0.1	0.14	-0.02	-0.03	-0.04	-0.02	0.08	0.12212	0.34418	0.21629	0.85672	0.83228	0.74255	0.91752	0.47618	5.7			NA
chr4:124127144-124334840_R		A_30_P01017577		-0.24	0.21	0.18	0.31	0.17178	0.28834	0.37019	0.16572	0.06	-0.02	-0.04	-0.06	-0.18	0.2	0.13	0.25	0.63967	0.92739	0.80451	0.63063	0.13197	0.09866	0.38477	0.06297	5.9			NA
chr1:69531191-69570566_R		A_30_P01017578		-0.41	-0.4	0	0.47	0.22302	0.28857	0.99625	0.28193	0.43	0.22	0.24	-0.08	0.02	-0.19	0.25	0.39	0.0346	0.42362	0.37823	0.75004	0.96123	0.45294	0.40275	0.12626	7.7			NA
chr1:138442536-138521080_R		A_30_P01017579		0.17	-0.07	0.08	0.25	0.36371	0.77024	0.73541	0.29129	0.08	0.11	0.11	-0.08	0.25	0.04	0.19	0.17	0.52061	0.45568	0.48914	0.5195	0.04794	0.80231	0.21323	0.2283	6			NA
chr5:113920850-113950200_F		A_30_P01017580		0.23	0.34	0.1	0.26	0.32768	0.18447	0.72165	0.42012	-0.18	-0.2	-0.11	-0.05	0.05	0.14	-0.01	0.21	0.19573	0.27095	0.59345	0.81071	0.79636	0.39726	0.97819	0.24212	6.2			NA
chrX:120562611-120780555_R		A_30_P01017581		-0.02	-0.09	0.19	0.08	0.92459	0.68809	0.33319	0.7745	0.02	0.19	0.02	0.03	0	0.1	0.2	0.1	0.84031	0.13271	0.93843	0.85404	0.98208	0.40776	0.14457	0.44271	5.7			NA
chr7:137486825-137498500_F		A_30_P01017582		0.22	0.36	0.35	0.15	0.13534	0.02984	0.03164	0.46405	-0.25	-0.46	-0.43	-0.17	-0.03	-0.1	-0.08	-0.02	0.00675	0.00013	0.00056	0.06787	0.84255	0.36284	0.56641	0.89857	7.3			NA
chrX:146945573-146950036_R		A_30_P01017583		-0.12	-0.25	-0.06	-0.07	0.52631	0.18228	0.79668	0.80532	0.14	0.2	-0.12	-0.1	0.02	-0.06	-0.18	-0.17	0.17557	0.12254	0.40067	0.36705	0.87516	0.69133	0.20608	0.18716	6.7			NA
chr1:137482591-137625604_F		A_30_P01017584		-0.34	-0.27	-0.11	-0.42	0.35422	0.52657	0.80893	0.36741	-0.01	-0.01	-0.16	0.07	-0.35	-0.27	-0.27	-0.36	0.95739	0.98835	0.61886	0.81662	0.15229	0.26617	0.37603	0.18191	6.8			NA
chr15:73227424-73257474_F		A_30_P01017585		-0.14	-0.01	-0.11	-0.3	0.58641	0.98921	0.71928	0.33713	0.03	0.05	-0.03	0.1	-0.11	0.04	-0.14	-0.2	0.8634	0.83311	0.90168	0.55961	0.53083	0.84017	0.52283	0.27036	5.9			NA
chr4:12159175-12175725_R		A_30_P01017586		0.06	0.06	0.27	0.23	0.77791	0.81635	0.15115	0.33784	0.14	-0.11	-0.24	-0.13	0.2	-0.06	0.03	0.1	0.20012	0.43687	0.07388	0.26242	0.10574	0.70495	0.86597	0.49911	6.7			NA
chr5:106982442-107045717_F		A_30_P01017587		0.56	0.49	0.52	0.12	0.00273	0.01549	0.00917	0.66251	-0.19	-0.24	-0.16	0.02	0.36	0.25	0.35	0.14	0.0761	0.07667	0.2636	0.87798	0.0038	0.03645	0.0108	0.31404	10.4			NA
chr6:93570531-93599006_R		A_30_P01017588		0.06	-0.33	-0.22	-0.01	0.86687	0.28028	0.47959	0.98026	0.09	0.18	0.28	0.11	0.14	-0.14	0.06	0.1	0.62612	0.39349	0.1818	0.55387	0.47455	0.47169	0.84662	0.65013	5.9			NA
chr6:36765550-36793825_F		A_30_P01017589		-0.04	0.2	0.36	0.5	0.90126	0.4919	0.17519	0.10486	0.11	-0.15	-0.04	0.23	0.07	0.05	0.32	0.73	0.50308	0.45629	0.86474	0.14056	0.73729	0.80134	0.10502	0.00024	5.8			NA
chrX:75813213-75829323_F		A_30_P01017590		0.92	1.11	0.84	-0.23	0.0016	0.00116	0.00638	0.55616	-1.05	-0.85	-0.66	0.48	-0.13	0.25	0.19	0.24	0	0.00013	0.00264	0.00645	0.54507	0.1884	0.45961	0.25631	7.3			NA
chr18:38477934-38478445_F		A_30_P01017591		-0.34	-0.41	-0.36	-0.07	0.12585	0.09457	0.13616	0.85343	0.28	0.16	0.19	-0.03	-0.06	-0.25	-0.17	-0.1	0.036	0.36428	0.30058	0.85992	0.75923	0.0989	0.3775	0.57408	6.2			NA
chr10:5956284-5956943_R		A_30_P01017592		-0.39	-0.26	-0.6	0.3	0.13859	0.38681	0.03318	0.39287	0.34	-0.3	-0.1	-0.52	-0.04	-0.57	-0.69	-0.22	0.03018	0.12102	0.70215	0.00214	0.84959	0.00128	0.00088	0.28332	9			NA
chr10:16670899-16710263_R		A_30_P01017593		-0.06	-0.16	-0.08	0.09	0.72335	0.37635	0.6602	0.69754	0.14	0.14	0.04	0.08	0.08	-0.01	-0.04	0.17	0.12026	0.22073	0.8074	0.46784	0.48468	0.92369	0.78628	0.148	5.7			NA
chr15:39876736-39960528_F		A_30_P01017594		-0.03	-0.06	0.02	0.09	0.85089	0.74921	0.92508	0.68473	-0.01	0.12	-0.05	0.12	-0.05	0.06	-0.03	0.21	0.90636	0.26265	0.71367	0.18296	0.69027	0.5688	0.84629	0.05171	5.6			NA
chr12:116850878-116855932_R		A_30_P01017595		0.19	0.16	0.22	0.06	0.2812	0.42885	0.24958	0.82369	-0.23	-0.19	-0.23	-0.01	-0.04	-0.03	-0.01	0.05	0.03053	0.15329	0.08716	0.93923	0.81058	0.87259	0.97617	0.73386	7.1			NA
chr10:117021051-117038683_F		A_30_P01017596		-0.1	0.5	0.8	0.78	0.77661	0.12164	0.01203	0.03227	0.47	0.94	-0.1	0.04	0.37	1.44	0.7	0.82	0.00891	7e-05	0.7175	0.86081	0.06946	0	0.00225	0.00046	7.9			NA
chr11:69191351-69191995_R		A_30_P01017597		0.28	-0.05	0	-0.15	0.15339	0.83941	0.99571	0.60774	-0.18	0	-0.04	-0.04	0.1	-0.05	-0.05	-0.19	0.12853	0.98946	0.82476	0.77363	0.50729	0.7541	0.83006	0.19989	5.9			NA
chr2:143963320-143984245_F		A_30_P01017598		0.23	0.32	0.24	0.49	0.27861	0.17147	0.29299	0.06147	-0.27	-0.74	-0.43	-0.3	-0.03	-0.43	-0.19	0.19	0.03481	2e-05	0.00698	0.02121	0.84809	0.00234	0.27933	0.23875	10.1			NA
chr1:135061034-135070387_F		A_30_P01017599		0.03	0	0.03	0.04	0.90975	0.9957	0.89923	0.90537	0.05	0.01	0.03	-0.05	0.08	0.01	0.07	-0.01	0.701	0.95699	0.86611	0.74058	0.60178	0.94469	0.72821	0.96034	5.9			NA
chr4:116790373-116797823_F		A_30_P01017600		0.17	0.13	0.11	0.15	0.47537	0.6433	0.69264	0.66874	-0.08	-0.26	-0.2	-0.13	0.1	-0.13	-0.09	0.02	0.60799	0.11983	0.27075	0.39987	0.58735	0.43685	0.7017	0.943	6.1			NA
chr16:11032048-11036671_F		A_30_P01017601		0.32	0.36	0.42	0.19	0.0833	0.07755	0.03355	0.46501	-0.24	-0.22	-0.19	-0.13	0.07	0.14	0.23	0.06	0.03038	0.11042	0.1761	0.30295	0.60518	0.29567	0.1259	0.69913	7.9			NA
chr6:128116450-128147150_F		A_30_P01017602		-0.08	-0.29	-0.21	-0.12	0.66387	0.09052	0.22384	0.6044	0.05	0.13	0.12	0.02	-0.02	-0.16	-0.09	-0.1	0.59802	0.28482	0.37168	0.87891	0.86942	0.13299	0.52114	0.43555	5.7			NA
chr13:98571741-98603323_R		A_30_P01017603		0.21	0.09	0.13	0.32	0.45268	0.79337	0.69543	0.37152	0.05	0.03	-0.06	-0.1	0.26	0.12	0.07	0.22	0.79846	0.92015	0.83576	0.62125	0.16352	0.55858	0.80258	0.28349	5.6			NA
chr13:114282250-114308950_R		A_30_P01017604		0.15	0.15	0.08	-0.14	0.41425	0.5012	0.71999	0.59825	-0.19	-0.25	-0.11	0.06	-0.03	-0.1	-0.03	-0.07	0.082	0.05917	0.47473	0.64102	0.82437	0.43177	0.88795	0.62085	6.2			NA
chr4:86267450-86277650_F		A_30_P01017605		0.04	0.1	-0.06	-0.09	0.86814	0.68566	0.81717	0.78419	0.32	0.04	0.07	-0.06	0.36	0.14	0.01	-0.15	0.00892	0.84243	0.70694	0.67548	0.00902	0.31943	0.96587	0.33153	6.7			NA
chr12:33796826-33823746_F		A_30_P01017606		-0.02	-0.36	-0.14	-0.34	0.96026	0.30995	0.7242	0.43262	-0.17	0.02	-0.05	-0.02	-0.19	-0.34	-0.19	-0.36	0.39134	0.9383	0.87863	0.94228	0.41077	0.11069	0.50595	0.13252	5.9			NA
chr3:41327493-41328368_F		A_30_P01017607		0.51	-0.29	0.1	0.15	0.09393	0.41827	0.79938	0.76495	-0.15	0.11	-0.01	0	0.35	-0.18	0.09	0.14	0.4346	0.68786	0.97802	0.99672	0.09536	0.42111	0.77819	0.56748	5.9			NA
chr2:104398943-104412968_R		A_30_P01017608		0.12	-0.24	0.34	0.17	0.60997	0.29258	0.12041	0.56252	-0.25	0.13	-0.23	-0.14	-0.13	-0.11	0.11	0.03	0.04275	0.40588	0.13903	0.29477	0.37335	0.48298	0.5778	0.88375	5.8			NA
chr9:43738583-43757007_R		A_30_P01017609		0.5	0.57	0.44	-0.11	0.00256	0.00261	0.01147	0.65658	-0.32	-0.39	-0.34	0.04	0.18	0.19	0.11	-0.07	0.00134	0.00152	0.00679	0.74637	0.1153	0.08498	0.45252	0.62692	7.9			NA
chr10:72559397-72946868_F		A_30_P01017610		-0.15	0	-0.08	-0.55	0.70986	0.99303	0.86448	0.21538	0.05	-0.27	-0.12	0.04	-0.1	-0.27	-0.2	-0.52	0.84774	0.31701	0.72192	0.90864	0.71815	0.25648	0.53828	0.04693	5.9			NA
chr11:55315017-55322092_F		A_30_P01017611		-0.2	-0.42	-0.36	-0.41	0.61083	0.29859	0.37439	0.3919	-0.1	0.01	0.19	-0.01	-0.3	-0.41	-0.17	-0.42	0.66647	0.97936	0.54782	0.96939	0.22609	0.08553	0.62537	0.1137	5.8			NA
chr13:44217172-44224947_R		A_30_P01017612		0.16	0.16	0.31	-0.26	0.56631	0.62259	0.27541	0.45613	0.14	-0.08	-0.1	0.22	0.3	0.08	0.21	-0.04	0.39573	0.71787	0.66689	0.17132	0.09168	0.72469	0.35308	0.86358	6.4			NA
chr14:65431652-65437902_F		A_30_P01017613		0.59	0.5	0.36	0.2	0.05165	0.14269	0.28811	0.66662	-0.91	-1.3	-0.64	-0.28	-0.32	-0.8	-0.28	-0.08	2e-05	0	0.0069	0.15967	0.14343	0.0002	0.28369	0.78131	9.7			NA
chr1:188532295-188532889_R		A_30_P01017614		0.11	0.37	-0.04	0.14	0.52369	0.03752	0.85253	0.54595	0.03	-0.23	0.02	-0.07	0.14	0.14	-0.02	0.07	0.82418	0.05659	0.92751	0.56833	0.23258	0.20403	0.89927	0.59619	5.6			NA
chr16:8738782-8830148_R		A_30_P01017615		0.7	0.63	0.72	0.23	0.02608	0.07144	0.03445	0.62734	-0.24	-0.28	-0.32	0.22	0.46	0.35	0.41	0.45	0.22307	0.24968	0.20675	0.29717	0.03498	0.10752	0.10909	0.06246	7.9			NA
chr3:41143423-41359623_R		A_30_P01017616		0.06	0.12	0.5	0.44	0.84103	0.71272	0.05549	0.14862	0.11	0.07	-0.05	0.11	0.17	0.18	0.45	0.56	0.4785	0.75789	0.84817	0.5187	0.329	0.28125	0.01696	0.00305	5.6			NA
chr18:77972377-77981443_R		A_30_P01017617		0.76	0.79	0.82	0.17	0.00145	0.00297	0.00179	0.5974	-0.65	-0.28	-0.36	0.24	0.11	0.52	0.46	0.41	3e-05	0.10294	0.03431	0.09388	0.54121	0.00078	0.00908	0.01667	7.3			NA
chr19:5771425-5848475_R		A_30_P01017618		-0.13	-0.3	-0.24	-0.17	0.59677	0.21007	0.32612	0.5938	-0.08	0.08	0.02	-0.03	-0.21	-0.22	-0.22	-0.2	0.56765	0.67953	0.9452	0.87174	0.16955	0.12825	0.21621	0.23663	5.9			NA
chr5:111602486-111603075_F		A_30_P01017619		-0.12	-0.14	-0.19	0.11	0.50876	0.50091	0.33666	0.66962	-0.38	-0.55	-0.16	-0.38	-0.51	-0.69	-0.35	-0.27	0.00054	9e-05	0.24004	0.00084	8e-05	0	0.00939	0.03627	8.2			NA
chr3:27760757-27761151_F		A_30_P01017620		-0.39	-0.21	-0.22	-0.12	0.17414	0.5398	0.52508	0.79292	0.52	0.12	0.16	0.11	0.13	-0.1	-0.05	-0.01	0.00331	0.63647	0.51019	0.61756	0.54946	0.67847	0.87775	0.95943	6.3			NA
chr3:10088209-10089038_F		A_30_P01017621		-0.3	-0.15	0.03	0.33	0.06839	0.44314	0.90315	0.10947	0.59	0.53	0.17	-0.04	0.29	0.38	0.2	0.29	0	7e-05	0.17307	0.73994	0.00986	0.00062	0.12418	0.02019	7.1			NA
chr5:36969767-37087176_R		A_30_P01017622		-0.08	0.22	0.11	0.2	0.79286	0.44022	0.69981	0.56093	-0.38	-0.16	-0.32	-0.01	-0.46	0.05	-0.2	0.19	0.0083	0.39236	0.08078	0.97345	0.00544	0.79283	0.3216	0.30694	7.9			NA
chr2:25774411-25783757_R		A_30_P01017623		-0.04	-0.09	-0.17	0.11	0.92542	0.81742	0.63428	0.81199	0.13	0.02	0.2	-0.19	0.09	-0.08	0.03	-0.08	0.49878	0.95781	0.41131	0.3331	0.69483	0.75993	0.92782	0.77186	6.1			NA
chr17:26911397-26917047_R		A_30_P01017624		0.16	0.3	0.12	-0.01	0.30819	0.06937	0.48027	0.96345	-0.25	-0.17	-0.14	0.12	-0.09	0.13	-0.01	0.11	0.00773	0.128	0.25465	0.20014	0.43596	0.22181	0.94401	0.34882	7.1			NA
chr7:111526943-111545093_F		A_30_P01017625		0.52	0.56	0.37	0.26	0.00216	0.00363	0.03786	0.226	-0.4	-0.54	-0.35	-0.1	0.12	0.02	0.01	0.16	0.00019	6e-05	0.00555	0.38179	0.30866	0.90806	0.9503	0.20295	9.7			NA
chr2:128217275-128217972_R		A_30_P01017626		-0.46	-0.08	-0.71	0.15	0.06652	0.80945	0.01136	0.70671	0.46	0.16	0.35	-0.11	0	0.08	-0.36	0.03	0.00342	0.42537	0.07246	0.53124	0.99935	0.70336	0.0746	0.89146	8			NA
chr17:26679595-26688270_R		A_30_P01017627		0.62	0.46	0.52	0.39	0.00257	0.03485	0.01645	0.12269	-0.61	-0.98	-0.72	-0.3	0.01	-0.51	-0.2	0.09	1e-05	0	5e-05	0.01704	0.93829	0.0002	0.21846	0.57	9.6			NA
chr16:24122784-24289922_R		A_30_P01017628		-0.14	-0.07	-0.3	-0.2	0.41045	0.7597	0.08263	0.34717	0.1	-0.05	0.25	0.04	-0.04	-0.11	-0.04	-0.16	0.32937	0.75893	0.03638	0.74469	0.76023	0.33983	0.80204	0.19264	5.9			NA
chr11:120041124-120052299_F		A_30_P01017629		0.04	-0.08	-0.08	-0.16	0.77907	0.59206	0.61556	0.3445	-0.14	0.16	0.04	0.01	-0.1	0.08	-0.03	-0.15	0.06604	0.07988	0.70856	0.95694	0.28254	0.38605	0.81834	0.1097	6.3			NA
chr3:95443575-95462543_F		A_30_P01017630		0.09	0.15	0.21	0.03	0.6519	0.46369	0.26389	0.92185	-0.34	-0.04	-0.16	0.07	-0.25	0.11	0.05	0.1	0.00148	0.78515	0.23365	0.58951	0.03138	0.39975	0.78708	0.47499	8.1			NA
chr5:125190100-125209625_R		A_30_P01017631		0.07	-0.09	-0.19	-0.06	0.73058	0.6831	0.29011	0.81149	-0.06	0.08	0.04	-0.1	0.01	0	-0.15	-0.17	0.5724	0.54272	0.8074	0.35044	0.97355	0.9869	0.27089	0.18399	6.6			NA
chr17:95149413-95174473_F		A_30_P01017632		0.24	0.6	0.97	0.73	0.29243	0.01634	0.00046	0.00816	0.22	0.37	-0.35	0.15	0.46	0.97	0.62	0.88	0.10239	0.02547	0.03884	0.32837	0.00309	0	0.00056	1e-05	10.8			NA
chr11:22510175-22522025_R		A_30_P01017633		0.1	0.33	-0.1	-0.28	0.76781	0.30129	0.7776	0.46597	-0.34	-0.21	-0.01	0.16	-0.24	0.12	-0.12	-0.12	0.04415	0.34729	0.96755	0.40573	0.22552	0.5762	0.67829	0.5947	6.1			NA
chr5:139230332-139230823_R		A_30_P01017634		0.34	0.26	0.2	-0.24	0.38343	0.5664	0.65489	0.66977	0.07	-0.14	0.1	0.44	0.41	0.13	0.3	0.2	0.77592	0.67743	0.8009	0.05781	0.11091	0.67727	0.35173	0.51182	11.2			NA
chr9:56914085-56914489_F		A_30_P01017635		-0.2	-0.04	0.8	-0.23	0.62748	0.94365	0.04327	0.68581	0	-0.2	-0.11	-0.2	-0.2	-0.24	0.69	-0.42	0.99587	0.51922	0.75676	0.4408	0.47038	0.37955	0.01616	0.13085	5.8			NA
chr7:50833970-50850878_R		A_30_P01017636		-0.1	-0.01	-0.11	0.18	0.66286	0.96627	0.66172	0.53648	0.08	-0.06	0.03	-0.25	-0.01	-0.07	-0.08	-0.07	0.5157	0.75754	0.9078	0.04375	0.93619	0.66823	0.68449	0.66165	6.5			NA
chr10:69669025-69686275_F		A_30_P01017637		-0.38	-0.5	-0.16	-0.07	0.06688	0.02963	0.50847	0.83499	0.17	0.46	0.34	-0.01	-0.21	-0.04	0.18	-0.08	0.1916	0.00307	0.03023	0.9799	0.14982	0.83282	0.30864	0.66096	6.5			NA
chr16:44717531-44724206_F		A_30_P01017638		0.06	-0.37	0.19	0	0.78903	0.09096	0.41	0.9891	-0.13	0.28	-0.12	0.06	-0.07	-0.09	0.06	0.05	0.27403	0.05853	0.46933	0.69912	0.65539	0.55547	0.75927	0.75214	5.9			NA
chr11:93994795-94017045_F		A_30_P01017639		0.04	-0.04	-0.04	-0.12	0.79538	0.83077	0.84433	0.54899	-0.07	0.07	0.04	0.03	-0.03	0.03	0	-0.09	0.43742	0.51837	0.76916	0.77111	0.83144	0.77782	0.98217	0.44141	6.6			NA
chr11:76427968-76435706_R		A_30_P01017640		0.28	0.18	0.12	0.19	0.04363	0.25031	0.46598	0.3138	-0.16	-0.09	-0.14	-0.07	0.12	0.09	-0.02	0.12	0.05542	0.40034	0.22197	0.46118	0.24259	0.39841	0.92093	0.29229	5.8			NA
chr11:35805295-35817263_R		A_30_P01017641		-0.17	0.04	-0.02	0.13	0.39096	0.86466	0.93524	0.62437	0.14	-0.11	0.03	-0.09	-0.03	-0.07	0	0.04	0.235	0.46663	0.90232	0.47403	0.84972	0.66232	0.98588	0.8076	6.2			NA
chr18:6144775-6202105_R		A_30_P01017642		-0.41	-0.34	-0.38	-0.2	0.02061	0.08289	0.0482	0.41946	0.19	0.14	0.15	-0.05	-0.23	-0.2	-0.23	-0.25	0.08577	0.32148	0.31093	0.71719	0.06914	0.0954	0.10312	0.06594	11.4			NA
chr16:84702353-84710928_R		A_30_P01017643		0.08	-0.24	-0.35	0.23	0.82981	0.49972	0.27593	0.59087	0.24	-0.19	0.33	-0.06	0.32	-0.43	-0.02	0.17	0.18199	0.41066	0.146	0.82077	0.12086	0.02608	0.94735	0.46322	8.3			NA
chr4:146889650-146904300_F		A_30_P01017644		0.05	-0.13	-0.13	-0.1	0.8542	0.6049	0.593	0.76246	0.1	0.08	0.15	0.18	0.14	-0.05	0.02	0.09	0.45597	0.6614	0.35512	0.14566	0.32745	0.7577	0.92208	0.59557	5.7			NA
chr17:32948750-32967925_F		A_30_P01017645		0.21	0.29	0.1	0.23	0.25736	0.14952	0.64884	0.34848	0.03	-0.11	-0.03	0.01	0.24	0.18	0.07	0.24	0.83043	0.46409	0.87332	0.95948	0.05861	0.14469	0.70446	0.08452	5.7			NA
chr6:129151512-129208737_R		A_30_P01017646		-0.4	-0.59	-0.83	-0.02	0.13158	0.04655	0.00557	0.96521	0.15	-0.02	0.1	-0.37	-0.25	-0.6	-0.73	-0.4	0.36755	0.94628	0.68993	0.02391	0.18648	0.00086	0.00068	0.04958	8.6			NA
chr18:32389816-32394927_F		A_30_P01017647		-0.51	-0.45	-0.73	-0.42	0.00051	0.00441	9e-05	0.01196	0.18	0.22	0.24	-0.13	-0.33	-0.23	-0.49	-0.56	0.02853	0.03099	0.02063	0.11579	0.00061	0.00981	3e-05	0	8.4			NA
chr4:136735305-136735523_F		A_30_P01017648		-0.04	-0.13	-0.11	-0.25	0.84542	0.52724	0.58665	0.26678	0.08	0.08	-0.06	0.02	0.04	-0.06	-0.18	-0.23	0.46481	0.60644	0.69156	0.87174	0.78745	0.69078	0.21168	0.08174	6.2			NA
chr2:104398943-104412968_F		A_30_P01017649		-0.09	-0.09	-0.28	0.02	0.74758	0.75928	0.26598	0.97123	-0.11	-0.02	0.18	-0.1	-0.2	-0.12	-0.1	-0.08	0.43857	0.9165	0.34478	0.55944	0.21629	0.50056	0.64257	0.67311	5.8			NA
chr1:162933979-162944379_R		A_30_P01017650		-0.51	-0.34	-0.63	-0.18	0.02265	0.17567	0.0106	0.595	0.19	-0.13	0.08	-0.31	-0.32	-0.48	-0.55	-0.48	0.17571	0.46803	0.70555	0.02754	0.03799	0.00178	0.0019	0.00542	7.3			NA
chr17:8719950-8783850_R		A_30_P01017651		-0.06	-0.03	-0.02	0.48	0.76963	0.89468	0.93517	0.01895	0.36	0.15	0.18	-0.14	0.3	0.11	0.17	0.34	0.00061	0.25392	0.14962	0.18208	0.00796	0.3373	0.22817	0.00732	5.9			NA
chr7:3309825-3331151_R		A_30_P01017652		0.32	0.04	-0.02	0.13	0.08875	0.87055	0.93615	0.63736	-0.2	0.03	0.19	0.13	0.13	0.07	0.17	0.27	0.09372	0.88133	0.20086	0.30694	0.35868	0.64002	0.29416	0.06832	6.2			NA
chr3:70581406-70614856_R		A_30_P01017653		-0.03	0	-0.15	-0.09	0.90008	0.98952	0.44548	0.74318	-0.03	0.02	-0.05	-0.03	-0.06	0.02	-0.2	-0.11	0.82125	0.89405	0.78069	0.86182	0.69275	0.90565	0.1513	0.40414	5.8			NA
chr2:77146893-77155643_F		A_30_P01017654		-0.05	-0.07	-0.22	-0.28	0.79705	0.75897	0.22489	0.18181	-0.05	-0.06	0.07	0.16	-0.1	-0.13	-0.15	-0.12	0.62507	0.67567	0.64101	0.11785	0.38609	0.27234	0.28753	0.36108	5.7			NA
chr11:6796679-6797670_F		A_30_P01017655		0.01	-0.16	-0.04	-0.06	0.97246	0.22172	0.78905	0.72827	-0.06	0.13	0	0.11	-0.05	-0.03	-0.04	0.05	0.4443	0.13234	0.97161	0.13291	0.5645	0.78214	0.69842	0.6261	6.2			NA
chr7:137486825-137498500_F		A_30_P01017656		-0.07	0.2	-0.01	-0.27	0.74954	0.35547	0.97063	0.28136	0.03	-0.16	-0.01	0.07	-0.04	0.05	-0.02	-0.2	0.80706	0.29394	0.95273	0.62592	0.80961	0.77162	0.91621	0.16933	5.8			NA
chrX:121970356-121970881_R		A_30_P01017657		-0.03	0.13	0.04	0.1	0.87703	0.49047	0.85569	0.67908	0.01	-0.09	0.09	-0.01	-0.02	0.03	0.12	0.09	0.8957	0.45269	0.53111	0.95163	0.91231	0.80315	0.35813	0.48143	7.3			NA
chr1:93812836-93816128_F		A_30_P01017658		0.55	0.24	0.47	0.21	0.02422	0.40529	0.07689	0.55406	-0.27	-0.35	-0.6	-0.35	0.28	-0.11	-0.13	-0.14	0.0729	0.05491	0.00211	0.02233	0.09802	0.57024	0.56853	0.47876	8			NA
chr1:52507374-52514124_R		A_30_P01017659		-0.39	-0.55	-0.43	-0.08	0.20004	0.09246	0.18794	0.88206	0.29	0.06	0.09	-0.17	-0.1	-0.5	-0.34	-0.25	0.11132	0.84213	0.76469	0.3946	0.68807	0.0124	0.16042	0.28013	7.9			NA
chr17:3103174-3114885_R		A_30_P01017660		0.14	0.25	0.05	-0.14	0.57272	0.33719	0.88044	0.68372	-0.2	-0.49	-0.38	-0.1	-0.06	-0.24	-0.34	-0.24	0.15182	0.00395	0.02639	0.56372	0.76476	0.12437	0.0589	0.17478	8.4			NA
chr18:5119300-5181600_F		A_30_P01017661		0.28	0.01	1	0.07	0.39083	0.9844	0.00451	0.90236	-0.17	-0.02	-0.08	-0.05	0.11	-0.01	0.92	0.02	0.38153	0.94086	0.79805	0.85452	0.6689	0.96247	0.00031	0.94855	5.9			NA
chr12:21535610-21560351_F		A_30_P01017662		0.11	0.22	0.06	-0.14	0.67005	0.41156	0.84598	0.67837	-0.15	-0.11	-0.09	0.12	-0.04	0.12	-0.03	-0.03	0.30419	0.59219	0.69087	0.4678	0.86062	0.50617	0.92299	0.89927	5.9			NA
chr2:78767440-78768949_F		A_30_P01017663		-0.48	-0.41	-0.3	0.01	0.00046	0.0055	0.02831	0.95853	-0.26	0.14	0.19	-0.06	-0.74	-0.26	-0.11	-0.05	0.0013	0.13994	0.04547	0.50296	0	0.00193	0.32592	0.65355	7.6			NA
chr3:70581406-70614856_F		A_30_P01017664		-0.35	-0.05	0.1	-0.22	0.07552	0.86749	0.67241	0.41469	0.16	0.03	-0.12	0.26	-0.19	-0.01	-0.01	0.04	0.17791	0.85711	0.49824	0.03215	0.18597	0.94808	0.95819	0.81457	5.6			NA
chr6:148162552-148176577_F		A_30_P01017665		-0.15	-0.04	0.03	0.38	0.42214	0.86322	0.88871	0.08186	0.34	0.26	0.12	-0.15	0.2	0.22	0.15	0.23	0.00166	0.04448	0.43638	0.17505	0.10581	0.06422	0.31764	0.08153	6.2			NA
chr18:84760623-84761084_F		A_30_P01017666		-0.6	-0.43	-0.46	0.34	0.00605	0.07284	0.04702	0.22024	0.4	0.2	0.31	-0.22	-0.2	-0.23	-0.15	0.12	0.00266	0.23569	0.05554	0.10506	0.19872	0.12006	0.45358	0.47886	6.5			NA
chr17:17142085-17181901_F		A_30_P01017667		-0.53	-0.55	-0.51	0.12	0.00154	0.00318	0.0046	0.59849	0.47	0.22	0.25	-0.15	-0.05	-0.33	-0.26	-0.03	2e-05	0.062	0.04254	0.13419	0.66861	0.00188	0.03415	0.84258	6.5			NA
chr6:90745692-90777977_F		A_30_P01017668		-0.05	-0.09	-0.12	0.06	0.81454	0.68648	0.57914	0.85386	0.2	0.12	0.06	0.01	0.15	0.02	-0.06	0.07	0.06813	0.42514	0.74774	0.95301	0.25454	0.89363	0.73423	0.66348	7.3			NA
chr11:97275905-97310538_F		A_30_P01017669		0.51	0.44	0.37	-0.09	0.00165	0.01204	0.02807	0.69638	-0.28	-0.24	-0.28	0.11	0.23	0.2	0.09	0.02	0.00378	0.03428	0.01855	0.2793	0.02947	0.0596	0.54019	0.90273	7.3			NA
chr13:5506700-5519000_F		A_30_P01017670		0.09	0.18	0.11	0	0.68516	0.38948	0.63465	0.99709	-0.28	-0.31	-0.14	0.11	-0.2	-0.12	-0.03	0.12	0.01073	0.02278	0.3521	0.35408	0.11905	0.35263	0.87275	0.4313	6.3			NA
chr2:177789718-177813140_R		A_30_P01017671		0.06	-0.11	-0.19	-0.2	0.69838	0.48701	0.19408	0.25034	0.32	0.21	0.23	0.03	0.38	0.09	0.04	-0.18	0.00029	0.03904	0.02278	0.80646	0.00014	0.34205	0.76843	0.08525	6.9			NA
chr14:28231577-28242027_F		A_30_P01017672		0.09	-0.16	-0.1	0.19	0.72925	0.56858	0.73965	0.56915	0.21	0.13	0.11	-0.06	0.3	-0.03	0.01	0.12	0.1274	0.47423	0.60768	0.72739	0.05373	0.8987	0.97184	0.50602	6			NA
chr5:77188300-77205150_R		A_30_P01017673		0.05	0.6	0.22	0.24	0.89535	0.04836	0.49799	0.53398	-0.14	-0.12	-0.1	-0.24	-0.1	0.49	0.12	0	0.41967	0.63047	0.71803	0.174	0.66551	0.00812	0.64992	0.98937	5.7			NA
chr13:58474388-58487288_F		A_30_P01017674		-0.02	-0.35	-0.19	0.26	0.94395	0.19124	0.51289	0.43943	0.18	0.23	0.16	-0.05	0.15	-0.12	-0.02	0.21	0.23788	0.21161	0.4292	0.81069	0.3868	0.51271	0.93235	0.26457	7			NA
chr17:12965849-12968519_F		A_30_P01017675		-0.45	-0.18	-0.56	-0.14	0.01448	0.41542	0.00655	0.60732	0.3	-0.22	0.21	0.04	-0.15	-0.39	-0.35	-0.1	0.00756	0.12196	0.1487	0.80841	0.26457	0.00164	0.01376	0.49573	6.4			NA
chr2:116798318-116802164_R		A_30_P01017676		-0.01	0.06	-0.11	-0.02	0.96651	0.76159	0.4965	0.94751	-0.04	-0.1	0	0	-0.05	-0.05	-0.11	-0.02	0.68135	0.34358	0.99995	0.97554	0.67813	0.67317	0.35811	0.86888	6.5			NA
chr18:84735774-84760824_F		A_30_P01017677		-0.06	0.23	-0.16	-0.27	0.82529	0.39655	0.56412	0.39994	0.01	0.01	0.13	0.29	-0.05	0.24	-0.03	0.02	0.93796	0.95487	0.50801	0.04493	0.80243	0.12272	0.92418	0.91876	5.9			NA
chr9:121845920-121858120_R		A_30_P01017678		0.1	0.07	0.14	-0.13	0.55453	0.73348	0.42658	0.55804	-0.04	0.01	-0.02	-0.05	0.06	0.08	0.12	-0.18	0.71325	0.95741	0.91008	0.68854	0.61515	0.50827	0.36529	0.13145	6.1			NA
chr18:35985999-35986376_R		A_30_P01017679		0.36	0.45	0.49	-0.13	0.11714	0.07505	0.04507	0.71311	-0.52	-0.49	-0.44	0.26	-0.16	-0.04	0.06	0.13	0.00043	0.00421	0.0132	0.06953	0.32862	0.84119	0.81603	0.4879	8.4			NA
chr10:83181374-83249774_F		A_30_P01017680		0.48	0.2	0.07	0.22	0.00122	0.2078	0.66429	0.217	0	1.66	-0.01	0.02	0.48	1.85	0.07	0.24	0.98226	0	0.96611	0.86161	1e-05	0	0.6169	0.02111	8.1			NA
chr3:38320928-38341869_F		A_30_P01017681		-0.11	0.17	0.02	0.15	0.78562	0.70757	0.96493	0.78932	0.5	0.13	0.19	0.22	0.39	0.3	0.22	0.37	0.01537	0.65711	0.51122	0.32135	0.09996	0.20677	0.48409	0.15286	6			NA
chrX:148720661-148763177_F		A_30_P01017682		-0.14	0	-0.06	-0.17	0.55385	0.99819	0.839	0.58055	0.05	0.04	0.02	-0.07	-0.09	0.04	-0.04	-0.24	0.75197	0.83484	0.9396	0.67615	0.5795	0.81657	0.87207	0.14199	5.7			NA
chr14:61321789-61325711_F		A_30_P01017683		-0.01	0.27	0.24	0.13	0.97554	0.21669	0.26518	0.66579	0.03	-0.14	-0.14	0.19	0.02	0.12	0.09	0.31	0.85482	0.34433	0.36217	0.12354	0.92024	0.38507	0.62128	0.0319	6.6			NA
chr17:17492400-17507525_F		A_30_P01017684		-0.21	-0.06	-0.13	0.18	0.33009	0.81967	0.60912	0.52491	0.11	-0.09	-0.05	-0.1	-0.1	-0.15	-0.18	0.09	0.39062	0.62514	0.81155	0.49728	0.54641	0.30455	0.31037	0.61948	6.6			NA
chr2:75447542-75448025_R		A_30_P01017685		0.4	0.52	0.28	-0.23	0.04749	0.02391	0.21488	0.40526	-0.41	-0.43	-0.17	0.22	-0.01	0.09	0.11	-0.02	0.00155	0.00525	0.3059	0.09461	0.9729	0.58363	0.57812	0.92631	6.8			NA
chr4:105035450-105059250_F		A_30_P01017686		0.33	0.37	0.17	-0.17	0.10154	0.09236	0.47169	0.54482	-0.16	-0.21	-0.03	-0.01	0.16	0.17	0.14	-0.18	0.18888	0.17652	0.9002	0.96057	0.2526	0.24118	0.4358	0.24026	7.3			NA
chr17:5795893-5835243_F		A_30_P01017687		0.14	0.43	0.36	0.13	0.37893	0.01409	0.03019	0.57816	-0.07	-0.24	-0.18	0.13	0.07	0.19	0.18	0.26	0.4853	0.04052	0.1272	0.18567	0.54347	0.0651	0.15406	0.02902	7.7			NA
chr18:84303291-84303890_F		A_30_P01017688		0.17	0.11	-0.04	0.02	0.40529	0.64967	0.86575	0.96226	-0.09	-0.03	0.09	0.14	0.08	0.08	0.05	0.15	0.47442	0.87647	0.59686	0.27726	0.59818	0.58686	0.82029	0.30506	6.5			NA
chr2:60038543-60046318_F		A_30_P01017689		-0.03	0.16	0.13	0.21	0.90721	0.46394	0.57943	0.42217	-0.05	-0.1	-0.06	-0.14	-0.08	0.07	0.07	0.06	0.71315	0.53702	0.76682	0.24257	0.60863	0.65976	0.7164	0.6905	5.7			NA
chr18:84297418-84297745_R		A_30_P01017690		0.13	0.17	0.13	0.01	0.46985	0.38061	0.51226	0.98451	-0.16	-0.1	-0.13	0.14	-0.03	0.07	-0.01	0.15	0.10879	0.48344	0.32251	0.17902	0.81761	0.5687	0.97817	0.24867	7.8			NA
chr13:112648658-112719303_R		A_30_P01017691		0.15	0.14	0.11	0.17	0.42868	0.53522	0.62745	0.49153	-0.13	-0.07	-0.04	-0.16	0.02	0.07	0.07	0.02	0.23702	0.65699	0.82372	0.17857	0.90599	0.64878	0.72504	0.91392	7.2			NA
chr13:28975118-28977236_R		A_30_P01017692		0.04	0.16	0.1	-0.19	0.86349	0.40642	0.62722	0.38905	-0.1	-0.03	-0.06	-0.03	-0.07	0.13	0.04	-0.22	0.29882	0.85717	0.7185	0.82392	0.5784	0.25673	0.82398	0.07357	6.5			NA
chr8:122807653-122823000_R		A_30_P01017693		0.24	0.16	0.17	-0.04	0.11078	0.3481	0.30069	0.86722	-0.24	-0.22	-0.25	-0.08	0	-0.06	-0.08	-0.12	0.00936	0.04828	0.02829	0.47656	0.99729	0.64198	0.59392	0.31374	7.9			NA
chr10:56151791-56184966_F		A_30_P01017694		0.12	-0.21	0.18	-0.07	0.66381	0.45147	0.52696	0.86593	-0.05	0.13	-0.15	-0.07	0.07	-0.09	0.03	-0.14	0.78401	0.52956	0.47787	0.72326	0.70993	0.64581	0.90734	0.48077	6			NA
chr9:43542196-43544496_R		A_30_P01017695		0.4	0.45	0.38	-0.07	0.00625	0.00703	0.01514	0.75459	-0.1	-0.2	-0.16	0.12	0.3	0.24	0.22	0.05	0.2731	0.05954	0.15685	0.18928	0.00289	0.0111	0.04781	0.68428	9.3			NA
chr8:124355710-124401160_R		A_30_P01017696		0.14	-0.08	-0.05	0.14	0.48396	0.75288	0.83943	0.60268	0.16	0.17	0.21	-0.04	0.3	0.1	0.16	0.1	0.16039	0.22266	0.13353	0.78633	0.01972	0.49447	0.29629	0.50757	7.1			NA
chr15:102026122-102033597_F		A_30_P01017697		-0.21	-0.1	-0.11	-0.31	0.19589	0.62087	0.56164	0.13583	0.14	-0.03	0.03	0.1	-0.08	-0.14	-0.09	-0.21	0.16863	0.82446	0.88134	0.36837	0.54996	0.23473	0.57713	0.08946	5.8			NA
chr1:139713316-139913366_R		A_30_P01017698		0.56	0.56	0.55	-0.09	0.00318	0.00722	0.00727	0.77103	-0.44	-0.43	-0.31	0.24	0.11	0.13	0.24	0.15	0.00021	0.00174	0.02653	0.03686	0.41099	0.33301	0.10465	0.29023	9.5			NA
chr2:48818825-48822612_F		A_30_P01017699		-0.48	-0.07	-0.42	0.29	0.01179	0.79872	0.04059	0.25522	0.02	-0.3	-0.09	-0.47	-0.46	-0.37	-0.51	-0.19	0.90517	0.03336	0.59361	0.00032	0.00069	0.00409	0.00079	0.20467	9.2			NA
chr13:98038568-98068079_F		A_30_P01017700		-0.12	-0.22	-0.37	0.2	0.36837	0.13224	0.00938	0.23759	0.1	0.12	0.29	-0.05	-0.02	-0.1	-0.09	0.15	0.21396	0.23127	0.00482	0.58283	0.8425	0.29865	0.46084	0.13555	6			NA
chr7:57116623-57121735_F		A_30_P01017701		0.02	-0.08	0.19	-0.13	0.94888	0.78164	0.42264	0.67722	-0.09	0.12	-0.08	0.36	-0.07	0.05	0.11	0.23	0.4954	0.45915	0.68364	0.00614	0.65252	0.78947	0.56976	0.14742	7.3			NA
chr2:94082835-94101939_R		A_30_P01017702		-0.05	-0.17	0.09	-0.12	0.84103	0.50931	0.73908	0.70089	-0.06	0.01	-0.14	-0.03	-0.11	-0.15	-0.05	-0.15	0.67135	0.96008	0.4173	0.8661	0.47474	0.2956	0.81298	0.3521	5.7			NA
chr13:28700385-28760363_R		A_30_P01017703		-0.04	0.22	0.03	-0.17	0.85046	0.28398	0.89592	0.51227	0.01	-0.04	-0.07	0.14	-0.03	0.18	-0.03	-0.02	0.9463	0.83813	0.70347	0.22225	0.83047	0.13425	0.87498	0.88714	5.9			NA
chr5:113771679-113771745_F		A_30_P01017704		0.42	0.48	0.47	0.52	0.00831	0.00845	0.0072	0.00827	-0.05	-0.34	-0.14	-0.16	0.37	0.14	0.33	0.36	0.60546	0.00469	0.2597	0.10198	0.00113	0.2062	0.00738	0.00362	6.2			NA
chr11:6421951-6429173_F		A_30_P01017705		0.24	-0.1	0.23	0.16	0.23799	0.7091	0.29099	0.57069	-0.09	0.01	0.02	-0.14	0.15	-0.09	0.25	0.02	0.47418	0.95253	0.94113	0.27851	0.31045	0.58787	0.11456	0.91377	6.2			NA
chr5:149947200-149979950_R		A_30_P01017706		-0.11	0.01	0.7	-0.06	0.65605	0.96981	0.00474	0.87797	0.15	0.17	-0.09	-0.01	0.04	0.18	0.6	-0.07	0.27385	0.34199	0.64638	0.96741	0.8425	0.24982	0.00062	0.72232	6			NA
chr3:30077338-30080281_R		A_30_P01017707		-0.38	-0.38	-0.61	-0.01	0.03319	0.0605	0.00314	0.98243	0.25	-0.01	0.22	-0.14	-0.14	-0.39	-0.4	-0.15	0.02486	0.95084	0.12124	0.21844	0.29986	0.00157	0.00519	0.28479	6.7			NA
chr13:94189389-94189810_F		A_30_P01017708		0.15	0.08	0	0.26	0.39638	0.72466	0.98891	0.23949	0.2	0.1	0.19	0	0.35	0.18	0.19	0.26	0.04767	0.47196	0.14138	0.99335	0.00288	0.12198	0.1698	0.0431	6.4			NA
chr5:107903325-107925875_F		A_30_P01017709		0	-0.21	0.01	-0.03	0.98275	0.28558	0.97472	0.91151	0.11	0.07	0.14	0.35	0.12	-0.14	0.15	0.31	0.28103	0.65497	0.30575	0.00175	0.33647	0.24041	0.3031	0.01521	7.4			NA
chr18:36480559-36481146_R		A_30_P01017710		0.07	0.11	-0.07	-0.17	0.67867	0.56787	0.71284	0.43447	-0.15	-0.15	-0.01	-0.07	-0.07	-0.04	-0.08	-0.24	0.11997	0.22065	0.9766	0.51607	0.54139	0.78554	0.60513	0.04159	5.7			NA
chr18:36449530-36456800_F		A_30_P01017711		0.2	0.01	-0.4	0.03	0.39638	0.97397	0.09298	0.9351	-0.45	-0.7	-0.29	-0.45	-0.26	-0.69	-0.69	-0.41	0.00119	9e-05	0.09138	0.00208	0.0964	2e-05	0.00018	0.01462	11.7			NA
chr15:102100397-102105872_F		A_30_P01017712		-0.49	-0.19	-0.3	-0.22	0.04331	0.5204	0.27018	0.52157	-0.05	0.03	0.05	-0.15	-0.54	-0.16	-0.25	-0.37	0.75249	0.89329	0.86275	0.38244	0.00169	0.37495	0.20978	0.04755	5.9			NA
chr17:32213375-32238425_F		A_30_P01017713		0.17	0.17	0.11	-0.24	0.46233	0.50259	0.66937	0.41111	-0.5	-0.37	-0.32	0.2	-0.33	-0.2	-0.21	-0.04	0.00038	0.01959	0.04962	0.13458	0.02846	0.18793	0.24912	0.84784	8.2			NA
chr8:72671462-72672533_F		A_30_P01017714		0.12	-0.13	0.01	-0.08	0.50121	0.52644	0.95771	0.77424	-0.21	-0.13	-0.04	-0.04	-0.09	-0.26	-0.02	-0.12	0.03866	0.35201	0.84344	0.77522	0.48834	0.023	0.91107	0.38286	11.1			NA
chr12:21584725-21595050_F		A_30_P01017715		-0.1	-0.1	-0.24	-0.18	0.65519	0.69056	0.2549	0.50332	0.08	-0.09	0.04	-0.01	-0.02	-0.19	-0.2	-0.18	0.52501	0.56692	0.86374	0.97644	0.9186	0.14416	0.19109	0.20797	6.6			NA
chr12:55417150-55418002_R		A_30_P01017716		-0.42	-0.09	-0.34	0.03	0.01305	0.65962	0.06083	0.92608	0.1	-0.16	-0.06	-0.23	-0.31	-0.26	-0.4	-0.2	0.33209	0.21147	0.71924	0.02837	0.00705	0.02197	0.00266	0.11776	6.7			NA
chr16:64765397-64765884_F		A_30_P01017717		0	-0.06	-0.22	0.01	0.99986	0.8028	0.29428	0.97109	0.23	0.04	0.18	-0.06	0.23	-0.03	-0.04	-0.05	0.04421	0.84032	0.23179	0.65145	0.07954	0.87119	0.84644	0.75269	6.1			NA
chr11:119797116-119804012_R		A_30_P01017718		-0.38	-0.5	-0.42	-0.09	0.02917	0.01265	0.02737	0.73517	0.39	0.24	0.27	-0.17	0	-0.26	-0.16	-0.27	0.00063	0.06884	0.04786	0.12607	0.979	0.0293	0.30491	0.04791	7			NA
chr7:100195448-100195894_R		A_30_P01017719		-0.05	-0.07	-0.08	-0.09	0.85345	0.80074	0.77999	0.78993	0.26	0.1	0.07	0.02	0.21	0.03	-0.01	-0.08	0.04818	0.5772	0.72626	0.93102	0.17186	0.88732	0.98458	0.68063	5.9			NA
chrX:148819227-148844227_R		A_30_P01017720		0.22	0.31	0.11	-0.08	0.27748	0.1685	0.65447	0.81919	-0.25	-0.22	-0.01	0.21	-0.03	0.09	0.1	0.14	0.04043	0.14894	0.9741	0.0884	0.88699	0.57349	0.59395	0.38437	6.4			NA
chr14:44284425-44300475_F		A_30_P01017721		0.24	0.47	0.79	0.73	0.54888	0.2599	0.04847	0.1234	0.07	0.83	0.13	0.48	0.31	1.31	0.91	1.2	0.79847	0.00295	0.72851	0.03908	0.24139	0	0.00184	0.0001	11.5			NA
chrX:75813213-75829323_F		A_30_P01017722		0.08	0.12	0.04	-0.23	0.79834	0.71556	0.90791	0.51197	0.04	-0.13	-0.04	0.11	0.12	0	0	-0.13	0.81366	0.55611	0.88614	0.55303	0.53376	0.98656	0.99815	0.55069	6.2			NA
chr17:35080914-35090009_R		A_30_P01017723		0.26	0.95	0.29	0.15	0.54024	0.02503	0.52539	0.81103	0.55	0.21	-0.23	0.09	0.8	1.16	0.06	0.24	0.01808	0.50022	0.49218	0.76688	0.00269	3e-05	0.89281	0.43127	8.5			NA
chr18:63463356-63463691_F		A_30_P01017724		0.29	0.2	0.16	0.3	0.11373	0.35843	0.4494	0.20443	0.07	-0.02	0.04	0.06	0.36	0.18	0.2	0.36	0.57295	0.90695	0.85985	0.7004	0.00516	0.16899	0.19421	0.0111	5.7			NA
lincP21		A_30_P01017725		-0.24	0.05	-0.08	-0.14	0.11273	0.79499	0.68277	0.5205	0.19	-0.09	0.08	0.09	-0.05	-0.04	0	-0.05	0.0428	0.47187	0.54507	0.41299	0.66152	0.78331	0.9819	0.6874	5.7			NA
chr8:122807653-122823000_F		A_30_P01017726		0.26	0.14	0.03	-0.17	0.29378	0.64093	0.93045	0.62933	-0.08	-0.06	0.1	0.16	0.19	0.08	0.13	-0.01	0.63687	0.77923	0.66225	0.31133	0.29152	0.68665	0.57552	0.96604	6.3			NA
chr12:4579206-4583562_R		A_30_P01017727		0.24	0.17	0.31	-0.03	0.13327	0.3756	0.0708	0.92858	0	-0.17	-0.15	0	0.25	0	0.17	-0.02	0.97749	0.16742	0.2493	0.98505	0.02784	0.98845	0.2182	0.87576	6.8			NA
chr13:24615451-24615973_F		A_30_P01017728		0.01	0.09	-0.28	0.16	0.97452	0.84481	0.43776	0.74147	-0.71	-1.19	-0.54	-0.52	-0.7	-1.1	-0.82	-0.36	0.00044	1e-05	0.02436	0.00828	0.00165	0	0.00104	0.13302	10.3			NA
chr11:87872568-87880978_R		A_30_P01017729		-0.32	-0.15	0.1	0.14	0.0351	0.40943	0.58592	0.52763	0.31	0.1	0.04	-0.07	-0.01	-0.05	0.14	0.07	0.00146	0.40586	0.77066	0.54117	0.92693	0.71966	0.25938	0.58546	6.4			NA
chr10:126818382-126856582_F		A_30_P01017730		0.21	0.38	0.51	0.54	0.71334	0.52611	0.35803	0.42177	-0.7	0.03	0.04	0.79	-0.49	0.4	0.55	1.33	0.01807	0.95983	0.9433	0.0099	0.1518	0.24117	0.16772	0.00065	13.4			NA
chr5:113609906-113622032_R		A_30_P01017731		0.71	0.46	0.46	0.02	0.00063	0.03203	0.02711	0.9653	-0.63	-0.54	-0.52	-0.08	0.08	-0.08	-0.07	-0.06	1e-05	0.00034	0.00083	0.57966	0.58868	0.58143	0.7337	0.70491	6.9			NA
chr18:6144775-6202105_F		A_30_P01017732		-0.17	-0.05	-0.13	-0.07	0.51308	0.88816	0.64666	0.85381	-0.01	-0.19	-0.07	-0.09	-0.18	-0.23	-0.2	-0.17	0.95405	0.31138	0.76769	0.59597	0.29724	0.14618	0.31633	0.37293	6.1			NA
chr9:67414463-67483185_F		A_30_P01017733		0.04	0.28	0.73	0.08	0.8789	0.24394	0.0031	0.81349	-0.11	-0.01	-0.36	0.05	-0.07	0.27	0.36	0.13	0.42275	0.96524	0.02627	0.77138	0.69419	0.05775	0.02977	0.4381	6.4			NA
chr11:69184157-69201732_F		A_30_P01017734		-0.05	-0.04	-0.18	-0.34	0.9091	0.94012	0.6533	0.44469	-0.31	-0.27	-0.12	0.06	-0.35	-0.3	-0.3	-0.28	0.11566	0.28961	0.69706	0.83857	0.11447	0.17383	0.27377	0.25472	6.6			NA
chr6:40693617-40720167_R		A_30_P01017735		-0.2	-0.06	-0.08	0.03	0.29707	0.80414	0.74599	0.94313	0.09	0.22	0.18	0.16	-0.12	0.15	0.1	0.18	0.4785	0.13212	0.24737	0.19131	0.40922	0.26055	0.59683	0.20693	7.2			NA
chr1:57410074-57426723_F		A_30_P01017736		-0.07	-0.08	-0.31	-0.04	0.7304	0.70141	0.07854	0.88665	0.1	-0.02	0.2	0.08	0.04	-0.1	-0.11	0.04	0.31759	0.92334	0.1161	0.48697	0.79478	0.42132	0.45252	0.78771	5.6			NA
chr8:126268510-126290810_R		A_30_P01017737		-0.16	0.11	-0.08	0	0.38064	0.58873	0.71928	0.99389	-0.08	-0.25	-0.16	0.05	-0.24	-0.14	-0.23	0.06	0.44261	0.04686	0.25375	0.68979	0.04124	0.25964	0.08426	0.70655	6.7			NA
chr9:78372153-78372834_F		A_30_P01017738		0.14	0.07	0.02	0.05	0.54865	0.80296	0.95914	0.89546	0	-0.01	-0.08	0.14	0.14	0.06	-0.07	0.19	0.99236	0.97347	0.68049	0.32445	0.36468	0.71377	0.76781	0.25042	5.7			NA
chr14:65874977-65880202_R		A_30_P01017739		-0.06	0.19	0.19	0.07	0.77979	0.36742	0.33899	0.8199	0.18	-0.08	-0.09	0.04	0.12	0.11	0.1	0.11	0.09837	0.60078	0.55178	0.78198	0.36443	0.4189	0.56221	0.45819	6			NA
chr3:75451370-75459674_F		A_30_P01017740		0.08	0.01	0.28	-0.15	0.72573	0.97644	0.16203	0.58735	-0.13	-0.06	-0.14	0.17	-0.05	-0.06	0.15	0.02	0.26091	0.70046	0.37963	0.15075	0.72961	0.72108	0.36658	0.8922	6.1			NA
chr19:27448093-27462793_F		A_30_P01017741		0.28	0.13	0.13	0.3	0.07913	0.50342	0.49143	0.14951	0.27	0.05	-0.07	0.22	0.55	0.18	0.06	0.52	0.00796	0.72436	0.62216	0.02663	1e-05	0.09576	0.73127	0.00011	5.9			NA
chr11:59206727-59207172_R		A_30_P01017742		-0.14	-0.09	-0.18	0.05	0.38001	0.65441	0.27668	0.86292	0.19	0.01	0.05	-0.08	0.05	-0.07	-0.13	-0.03	0.03629	0.93526	0.72685	0.46023	0.66416	0.5266	0.30954	0.80706	6.2			NA
chr10:83181374-83249774_F		A_30_P01017743		-0.07	-0.1	-0.01	0.02	0.73424	0.63852	0.95665	0.93967	0.33	1.01	0.13	0.08	0.26	0.91	0.11	0.1	0.0021	0	0.37964	0.54784	0.02733	0	0.47427	0.47695	6.8			NA
chr9:24292762-24307562_R		A_30_P01017744		-0.16	0.03	0.04	-0.12	0.26422	0.86516	0.8326	0.54843	0.22	0.07	0.06	0.1	0.06	0.11	0.1	-0.02	0.01044	0.54212	0.67634	0.30376	0.58877	0.29185	0.45395	0.85025	6.2			NA
chr9:14480441-14483362_F		A_30_P01017745		0.58	0.75	0.72	0.39	0.06235	0.02948	0.03168	0.35314	-0.82	-0.61	-0.47	0.13	-0.25	0.14	0.25	0.52	8e-05	0.00811	0.04695	0.55188	0.26899	0.56649	0.35572	0.02653	7.8			NA
chr8:119732348-119749198_F		A_30_P01017746		0.14	0.18	0.28	0.57	0.57333	0.50736	0.26008	0.04203	-0.31	-0.1	-0.2	-0.34	-0.17	0.08	0.08	0.23	0.02209	0.59438	0.26803	0.0151	0.28849	0.671	0.72883	0.18254	9.8			NA
chr18:13114367-13118513_F		A_30_P01017747		-0.08	0.01	-0.18	0.2	0.68517	0.95782	0.38119	0.40427	0.31	-0.05	0	-0.11	0.22	-0.04	-0.18	0.09	0.00496	0.74739	0.99463	0.33231	0.06773	0.80629	0.22578	0.55234	6			NA
chrX:148819227-148844227_F		A_30_P01017748		0.1	0.28	0.21	-0.13	0.74334	0.33981	0.48573	0.74321	-0.07	0.12	-0.11	-0.09	0.03	0.4	0.1	-0.23	0.67982	0.58535	0.65081	0.62726	0.90652	0.0183	0.69662	0.2568	5.9			NA
chr1:94077221-94091396_R		A_30_P01017749		-0.16	0.11	-0.26	0.13	0.40083	0.63032	0.19674	0.64521	0.02	-0.29	-0.05	-0.13	-0.14	-0.17	-0.31	0	0.8585	0.0376	0.78901	0.29533	0.29633	0.18065	0.03063	0.99667	7.1			NA
chr7:67111261-67120697_R		A_30_P01017750		-0.47	-0.62	-0.76	-0.27	0.01085	0.00404	0.00071	0.26656	0.48	0.22	0.41	-0.05	0.01	-0.4	-0.34	-0.32	0.0001	0.12114	0.00411	0.7236	0.97663	0.00122	0.01688	0.0219	6.5			NA
chr4:57372663-57377164_R		A_30_P01017751		0.39	0.38	0.61	-0.11	0.18803	0.24897	0.05154	0.81611	-0.66	-0.37	-0.46	0.54	-0.28	0.01	0.15	0.43	0.00043	0.08433	0.03691	0.00393	0.17938	0.98725	0.6018	0.05219	8.3			NA
chr18:78188082-78194070_F		A_30_P01017752		0.19	-0.03	0.06	-0.05	0.31942	0.91134	0.79289	0.88254	0	0.14	0.07	-0.03	0.19	0.11	0.13	-0.07	0.98501	0.33426	0.70132	0.86912	0.1368	0.41741	0.42652	0.63273	7.9			NA
chr16:43623175-43624069_F		A_30_P01017753		-0.18	-0.36	-0.48	-0.09	0.38474	0.10577	0.02657	0.77558	-0.27	-0.59	-0.06	-0.37	-0.46	-0.94	-0.54	-0.46	0.02386	0.00022	0.75228	0.00428	0.00129	0	0.00073	0.00323	12			NA
chr6:91284617-91285070_R		A_30_P01017754		0.1	0.05	-0.06	-0.09	0.49496	0.77821	0.72607	0.6522	0.02	-0.14	0.01	0.03	0.12	-0.09	-0.04	-0.05	0.82996	0.15879	0.92257	0.75014	0.21068	0.34095	0.75002	0.6162	6.7			NA
chr9:9024733-9041933_F		A_30_P01017755		0.25	0.41	0.1	-0.18	0.20881	0.06616	0.70452	0.53678	-0.4	-0.39	-0.37	-0.07	-0.15	0.02	-0.28	-0.25	0.00137	0.00867	0.01453	0.61701	0.30043	0.93343	0.07827	0.09859	6.2			NA
chr5:120269342-120279542_R		A_30_P01017756		0.42	0.43	0.46	-0.2	0.03542	0.05317	0.03485	0.47672	-0.55	-0.45	-0.43	-0.01	-0.13	-0.02	0.04	-0.21	5e-05	0.00326	0.00682	0.96454	0.37953	0.93632	0.87939	0.1769	7.6			NA
chr16:64758224-64765700_F		A_30_P01017757		-0.11	0.04	0.1	-0.01	0.65428	0.89422	0.72726	0.98153	0.21	0.08	-0.11	-0.11	0.1	0.12	-0.02	-0.12	0.11651	0.67065	0.5628	0.45726	0.56746	0.44952	0.95066	0.48789	5.6			NA
chr9:56914085-56914489_F		A_30_P01017758		0.11	0.11	0.27	0.32	0.55593	0.6164	0.14274	0.14483	0.03	0.18	-0.13	-0.16	0.14	0.29	0.14	0.16	0.818	0.16865	0.35212	0.14441	0.25827	0.01166	0.34155	0.22852	6.6			NA
chr6:145936225-145965575_R		A_30_P01017759		-0.06	-0.24	0.05	0.04	0.8151	0.33217	0.86753	0.91444	-0.03	0.27	0.28	-0.01	-0.09	0.03	0.33	0.03	0.83786	0.0995	0.09514	0.95453	0.57732	0.90139	0.05482	0.87869	7.2			NA
chr17:88993214-89025839_F		A_30_P01017760		0.24	0.26	0.47	-0.06	0.36894	0.40173	0.09134	0.90151	-0.22	-0.27	-0.23	0.49	0.03	-0.02	0.25	0.43	0.17591	0.17075	0.27987	0.00349	0.90431	0.95224	0.26005	0.02872	10.7			NA
chr1:69531191-69570566_R		A_30_P01017761		-0.38	-0.34	-0.2	0.16	0.24801	0.35567	0.5961	0.74989	0.51	0.24	0.38	-0.08	0.13	-0.1	0.17	0.08	0.00896	0.34358	0.12775	0.75143	0.58826	0.69769	0.57357	0.77879	7.3			NA
chr14:33895294-33923644_F		A_30_P01017762		0.41	0.59	0.56	0.09	0.09646	0.03261	0.03617	0.83484	-0.51	-0.45	-0.35	0.21	-0.1	0.14	0.21	0.3	0.00128	0.01516	0.06742	0.18335	0.62995	0.44875	0.31636	0.11395	9.7			NA
chr15:99762797-99786472_F		A_30_P01017763		0.01	0.06	-0.03	-0.18	0.96781	0.79905	0.87827	0.40739	-0.2	-0.09	-0.02	0.23	-0.19	-0.04	-0.05	0.05	0.04337	0.47839	0.9172	0.02138	0.09298	0.78453	0.75535	0.73071	5.9			NA
chr5:52186651-52187148_R		A_30_P01017764		-0.12	0	-0.11	-0.39	0.59288	0.98807	0.65221	0.11862	-0.08	-0.02	-0.06	0.05	-0.2	-0.02	-0.17	-0.34	0.50993	0.92805	0.76182	0.7294	0.14395	0.89992	0.31799	0.02459	5.7			NA
chr13:29106280-29120376_F		A_30_P01017765		1.05	1.07	0.67	-0.07	0.0001	0.0004	0.00888	0.85946	-0.87	-1.03	-0.84	-0.2	0.18	0.04	-0.18	-0.27	0	0	5e-05	0.17877	0.26644	0.84075	0.38806	0.12621	7.2			NA
chr15:79709500-79714700_R		A_30_P01017766		-0.07	-0.14	-0.43	-0.04	0.76875	0.52477	0.03365	0.91074	0.13	-0.08	-0.11	-0.19	0.06	-0.22	-0.53	-0.23	0.26049	0.64493	0.51674	0.10865	0.66776	0.08095	0.00042	0.1105	6.7			NA
chr2:83540813-83541273_R		A_30_P01017767		0.11	0.15	0.14	-0.03	0.64625	0.5704	0.57804	0.93301	-0.34	-0.16	-0.21	-0.26	-0.23	-0.01	-0.06	-0.29	0.00984	0.33179	0.2209	0.05547	0.13184	0.94625	0.78033	0.07574	5.5			NA
chr8:49853937-49874087_R		A_30_P01017768		0.11	0.12	-0.05	0.02	0.58156	0.59017	0.84902	0.94626	-0.06	-0.2	-0.04	0.05	0.05	-0.08	-0.08	0.07	0.61292	0.1388	0.8361	0.73148	0.74203	0.56804	0.62595	0.63725	6.3			NA
chr18:38542830-38544720_R		A_30_P01017769		0.23	-0.03	0.04	0.25	0.14523	0.8819	0.85122	0.24203	-0.12	0.06	-0.03	-0.12	0.12	0.03	0.01	0.13	0.23351	0.64785	0.83676	0.26403	0.3222	0.83297	0.97608	0.30783	5.7			NA
chr8:40238025-40264250_R		A_30_P01017770		0.09	0.36	0.62	0.37	0.73789	0.16217	0.0137	0.20983	0.04	0.26	-0.14	-0.01	0.13	0.61	0.48	0.36	0.8236	0.14198	0.4817	0.94641	0.46148	0.00014	0.00733	0.03931	6.4			NA
chr12:88154776-88184372_R		A_30_P01017771		0.72	0.69	0.33	0.07	0.00531	0.01581	0.24072	0.86803	-0.5	-0.41	-0.24	0.3	0.23	0.28	0.09	0.38	0.00197	0.03023	0.24801	0.05548	0.20609	0.10506	0.71687	0.05068	7.4			NA
chr15:78996470-79046809_F		A_30_P01017772		0.09	0.35	0.23	-0.1	0.64262	0.052	0.20354	0.69515	-0.23	-0.16	-0.23	0.02	-0.15	0.19	0	-0.08	0.0199	0.21167	0.0687	0.87225	0.21189	0.07891	0.99815	0.57935	6.1			NA
chr14:99729955-99730583_F		A_30_P01017773		0.17	0.3	0.19	0.03	0.27339	0.06988	0.24554	0.91864	-0.07	-0.15	-0.07	0.17	0.1	0.15	0.13	0.2	0.44459	0.18794	0.63942	0.07361	0.39473	0.14856	0.32335	0.08597	5.7			NA
chr18:61781410-61788685_R		A_30_P01017774		1.35	0.95	0.56	0.15	0.00014	0.00736	0.09553	0.75835	-0.95	-1.2	-0.73	-0.01	0.41	-0.25	-0.17	0.14	1e-05	1e-05	0.00294	0.97095	0.05883	0.25862	0.56073	0.58493	8.2			NA
chr5:33174092-33200792_R		A_30_P01017775		-0.46	-0.36	-0.46	-0.13	0.01795	0.08994	0.02737	0.65219	-0.07	-0.25	-0.15	-0.35	-0.53	-0.61	-0.61	-0.48	0.58909	0.08524	0.33574	0.00468	0.0002	2e-05	0.00014	0.0016	7.7			NA
chr1:58443698-58449898_F		A_30_P01017776		-0.1	-0.03	-0.2	-0.19	0.68511	0.9207	0.44177	0.5601	0.08	0	0.03	0.11	-0.03	-0.03	-0.17	-0.08	0.61031	0.98752	0.90937	0.48928	0.88755	0.88919	0.38717	0.6871	5.8			NA
chr5:149931140-149995639_R		A_30_P01017777		-0.23	-0.08	0.12	-0.13	0.10848	0.6696	0.49322	0.52417	-0.03	-0.14	-0.12	-0.05	-0.26	-0.22	-0.01	-0.18	0.78338	0.21665	0.2952	0.61241	0.00985	0.02426	0.97208	0.09171	8			NA
chr14:80080060-80080597_R		A_30_P01017778		0.07	-0.05	-0.12	-0.46	0.74637	0.83762	0.59988	0.05588	-0.27	-0.03	-0.05	0.11	-0.2	-0.09	-0.17	-0.35	0.02057	0.85407	0.80089	0.42797	0.14519	0.55158	0.29362	0.01533	5.8			NA
chr15:90074814-90087814_R		A_30_P01017779		-0.18	-0.06	0.07	0.28	0.33768	0.81905	0.78387	0.24522	0.05	0.02	-0.05	-0.04	-0.13	-0.04	0.01	0.24	0.6836	0.90392	0.77163	0.77391	0.3241	0.8263	0.9545	0.08925	5.7			NA
chr9:43921700-43939600_R		A_30_P01017780		0.18	0.37	0.32	0.01	0.2524	0.0316	0.05399	0.97262	-0.28	-0.3	-0.3	-0.01	-0.1	0.06	0.02	0	0.00305	0.00783	0.01092	0.93507	0.35648	0.61167	0.92339	0.99122	6.7			NA
chr7:50833970-50850878_R		A_30_P01017781		-0.03	0.05	0.09	0.11	0.87006	0.7687	0.57463	0.5962	0.14	0.04	-0.04	0.09	0.11	0.1	0.05	0.2	0.10232	0.71738	0.76191	0.33125	0.2762	0.31661	0.71445	0.06014	5.6			NA
chr4:41261959-41267670_F		A_30_P01017782		0.47	0.74	0.47	-0.47	0.09309	0.01972	0.12373	0.19843	-0.53	-0.45	-0.39	0.42	-0.06	0.29	0.08	-0.05	0.00267	0.03277	0.0728	0.01718	0.81104	0.13489	0.78528	0.85192	7.8			NA
chrX:148720661-148763177_F		A_30_P01017783		0.16	0.05	0.18	0.28	0.34596	0.80368	0.3007	0.17258	0	0.02	-0.09	-0.17	0.16	0.07	0.1	0.1	0.96804	0.92231	0.54187	0.08144	0.15043	0.57682	0.50456	0.41284	5.9			NA
chr1:179198249-179198560_R		A_30_P01017784		-0.01	0.43	0.21	0.1	0.95762	0.03565	0.30914	0.72376	-0.13	-0.31	-0.19	-0.1	-0.14	0.12	0.02	0	0.2598	0.02341	0.18501	0.42968	0.2863	0.37708	0.93454	0.99754	5.6			NA
chr12:81217572-81233910_R		A_30_P01017785		0.11	0.16	-0.39	0.3	0.74003	0.66588	0.2305	0.45755	-0.46	-0.83	-0.35	-0.69	-0.35	-0.67	-0.73	-0.39	0.00993	0.00029	0.12539	0.00047	0.08895	0.00075	0.00154	0.076	8.1			NA
chr14:65205583-65205906_R		A_30_P01017786		0.25	-0.01	-0.04	-0.15	0.09287	0.97582	0.85465	0.48294	0.02	-0.03	-0.05	0.14	0.27	-0.03	-0.09	-0.01	0.87638	0.85782	0.73963	0.14602	0.01019	0.80075	0.54038	0.95315	6.5			NA
chr11:33414450-33450750_R		A_30_P01017787		0.49	0.39	0.37	0.26	0.0043	0.03586	0.04406	0.24355	-0.47	-0.31	-0.16	0.18	0.02	0.08	0.21	0.44	4e-05	0.01408	0.23365	0.09268	0.87511	0.5119	0.13057	0.00112	6.4			NA
chr17:88890039-88905680_R		A_30_P01017788		0.62	0.26	0.29	0.06	0.00113	0.18997	0.13656	0.83292	-0.42	-0.18	-0.25	-0.11	0.2	0.08	0.03	-0.05	0.00029	0.17558	0.06073	0.35761	0.11491	0.58117	0.87473	0.76029	8.2			NA
chr1:52706748-52712402_R		A_30_P01017789		0.24	0.11	0.27	0.51	0.50669	0.80195	0.4974	0.24477	-0.17	-0.19	-0.31	-0.44	0.07	-0.08	-0.05	0.07	0.43263	0.48798	0.23746	0.03394	0.79993	0.79098	0.90337	0.81807	5.9			NA
chr1:163508244-163586072_R		A_30_P01017790		-0.24	0	0.09	0.03	0.15612	0.99859	0.6839	0.91954	-0.18	-0.19	-0.24	0.08	-0.42	-0.2	-0.15	0.12	0.07608	0.12558	0.0639	0.4758	0.00052	0.08725	0.28587	0.38755	8.3			NA
chr6:28164118-28165468_F		A_30_P01017791		0.05	-0.13	0.07	-0.07	0.89267	0.69512	0.83312	0.87792	0.07	0.14	-0.05	-0.14	0.11	0.01	0.02	-0.22	0.71305	0.52084	0.8622	0.42799	0.58435	0.9799	0.93779	0.29622	6			NA
chr16:94521875-94545750_R		A_30_P01017792		-0.28	-0.31	-0.22	-0.08	0.04686	0.04836	0.15809	0.72872	0.23	0.29	0.16	-0.06	-0.06	-0.02	-0.06	-0.14	0.01	0.00629	0.15356	0.58623	0.6202	0.87269	0.67175	0.22264	6.7			NA
chr2:71205705-71226510_F		A_30_P01017793		-0.19	0.05	0.18	0.52	0.25552	0.81845	0.33318	0.01173	0.32	-0.15	-0.18	-0.14	0.13	-0.1	0.01	0.38	0.00201	0.22952	0.17575	0.18146	0.2829	0.408	0.9795	0.0034	6.2			NA
chr15:76240575-76254267_R		A_30_P01017794		0.25	0.22	0.35	0.23	0.17742	0.2889	0.07017	0.33801	-0.19	-0.17	-0.1	0.05	0.05	0.05	0.25	0.28	0.07883	0.21433	0.53008	0.73443	0.72445	0.76478	0.07845	0.0402	8.2			NA
chrX:98669962-98670424_F		A_30_P01017795		0.21	0.02	0.04	0.18	0.20537	0.94577	0.85529	0.42184	-0.02	-0.01	-0.13	-0.19	0.19	0.01	-0.09	-0.01	0.89096	0.95699	0.34155	0.06368	0.09062	0.96289	0.57504	0.95794	6.5			NA
chr6:129151512-129208737_F		A_30_P01017796		0.04	0.05	-0.24	-0.03	0.85874	0.85773	0.21781	0.9298	0.01	0.06	0.17	-0.09	0.05	0.11	-0.08	-0.12	0.92603	0.68565	0.24017	0.467	0.72052	0.40716	0.67585	0.39893	6.5			NA
chr10:21542515-21579890_F		A_30_P01017797		0.11	-0.07	0.48	0.49	0.65853	0.81097	0.04225	0.0758	-0.22	-0.02	-0.16	-0.09	-0.11	-0.1	0.32	0.4	0.09698	0.91028	0.39654	0.56751	0.51012	0.57396	0.06078	0.01732	5.7			NA
chr6:31555210-31693051_F		A_30_P01017798		0.5	0.53	0.46	0.04	0.00392	0.00604	0.0123	0.90793	-0.23	-0.22	-0.26	0.21	0.27	0.32	0.2	0.25	0.02739	0.08853	0.04286	0.04484	0.01899	0.00471	0.13597	0.05468	8.5			NA
chr10:24269165-24276690_R		A_30_P01017799		-0.45	0.01	-0.26	-0.19	0.01473	0.97164	0.19849	0.46858	0.26	-0.06	0.15	0	-0.19	-0.05	-0.11	-0.19	0.02257	0.71417	0.32687	0.98511	0.13474	0.74687	0.51352	0.18071	5.9			NA
chr1:167215985-167216196_F		A_30_P01017800		-0.09	-0.18	-0.33	-0.11	0.80932	0.62744	0.32214	0.81483	0.11	0.09	0.15	-0.04	0.03	-0.1	-0.18	-0.15	0.56413	0.75676	0.57125	0.87703	0.92394	0.69009	0.515	0.52596	5.7			NA
chr4:11899775-11931875_R		A_30_P01017801		0.55	0.43	0.36	0.02	0.01831	0.09646	0.15627	0.95992	-0.43	-0.33	-0.28	0.07	0.12	0.1	0.08	0.09	0.00313	0.05847	0.11855	0.69985	0.50165	0.58593	0.74904	0.63874	7			NA
chr1:166981873-166982469_F		A_30_P01017802		-0.32	-0.09	-0.04	-0.2	0.08284	0.71571	0.87105	0.43949	0.19	0.01	-0.01	0.1	-0.13	-0.08	-0.06	-0.1	0.08966	0.96406	0.94865	0.46713	0.34322	0.5835	0.78257	0.49429	5.7			NA
chr5:143201822-143204033_R		A_30_P01017803		-0.1	-0.33	-0.24	-0.16	0.7255	0.23429	0.3862	0.673	-0.19	-0.31	-0.13	-0.22	-0.29	-0.65	-0.38	-0.38	0.22403	0.08863	0.53881	0.15513	0.09455	0.00018	0.05007	0.0413	7.1			NA
chr17:6602100-6615425_F		A_30_P01017804		0.36	0.16	0.09	0.07	0.1009	0.54882	0.74099	0.84512	-0.17	-0.05	0	0.13	0.19	0.11	0.09	0.21	0.22171	0.8127	0.9953	0.36848	0.21895	0.503	0.66676	0.22447	7.3			NA
chr12:88216358-88221647_F		A_30_P01017805		0.78	0.17	0.2	0.1	0.00792	0.65124	0.56869	0.84104	0.03	-0.03	-0.18	0.22	0.81	0.14	0.02	0.31	0.90016	0.91867	0.46391	0.25849	0.00016	0.54062	0.96382	0.16003	5.7			NA
chr2:35828611-35838083_R		A_30_P01017806		-0.13	-0.21	-0.37	-0.14	0.48659	0.27763	0.04427	0.58222	-0.06	-0.03	0.16	-0.02	-0.18	-0.25	-0.21	-0.16	0.62545	0.84041	0.22823	0.86678	0.12366	0.03176	0.13506	0.22347	7.1			NA
chr2:77807600-77836075_R		A_30_P01017807		0.21	0.27	0.33	-0.06	0.52879	0.44676	0.32581	0.9054	-0.09	0.11	0.01	0.34	0.11	0.38	0.34	0.28	0.64293	0.69107	0.97188	0.06498	0.63806	0.06039	0.15788	0.22638	8.5			NA
chr12:32781477-32808567_R		A_30_P01017808		0.52	1.85	3.38	3.31	0.38793	0.00557	5e-05	0.00016	0.34	1.34	-0.3	0.78	0.86	3.19	3.08	4.08	0.35368	0.00217	0.55586	0.03065	0.0311	0	0	0	10.7			NA
chr16:25517037-25531362_R		A_30_P01017809		0.08	-0.16	-0.13	0.19	0.78903	0.57034	0.64173	0.57837	-0.12	0.12	0.11	0	-0.05	-0.04	-0.02	0.19	0.41277	0.5289	0.59975	0.99897	0.8161	0.84398	0.93669	0.30452	5.7			NA
chr5:106982442-107045717_F		A_30_P01017810		-0.04	-0.1	-0.21	-0.08	0.86804	0.69347	0.36455	0.8153	0.36	0.12	0.1	0.08	0.31	0.01	-0.11	0	0.00398	0.47798	0.59198	0.58387	0.02279	0.9399	0.56628	0.98447	6.6			NA
chr4:12050675-12066450_R		A_30_P01017811		0.31	0.34	0.31	0.06	0.07871	0.07626	0.10493	0.83318	-0.16	-0.23	-0.18	-0.05	0.14	0.11	0.13	0.01	0.12834	0.07933	0.19315	0.69955	0.25371	0.37695	0.41457	0.96043	7.9			NA
chr15:58928225-58939975_R		A_30_P01017812		0.03	0.01	0.04	0.03	0.86061	0.97322	0.81704	0.90035	0.28	0.06	-0.03	0.04	0.31	0.06	0.01	0.08	0.00192	0.65045	0.8211	0.68755	0.0021	0.56621	0.95255	0.51049	6.5			NA
chr4:135584179-135584625_F		A_30_P01017813		0.31	0.36	0.26	-0.03	0.33883	0.30953	0.47008	0.95484	-0.34	-0.02	0	0.55	-0.04	0.34	0.26	0.51	0.06639	0.96052	0.99437	0.00542	0.89656	0.10056	0.33323	0.0281	7.3			NA
chr1:166985480-166986024_R		A_30_P01017814		0.36	0.39	0.25	0.28	0.11873	0.13228	0.3388	0.38487	-0.06	-0.2	-0.2	-0.05	0.3	0.19	0.06	0.23	0.68982	0.26119	0.30415	0.80097	0.06451	0.26191	0.82554	0.20697	5.9			NA
chr11:95561419-95574068_R		A_30_P01017815		-0.02	0.06	0.49	-0.14	0.92797	0.80188	0.00808	0.57314	0.04	0.29	-0.11	0.07	0.02	0.35	0.38	-0.07	0.72172	0.01798	0.45033	0.57476	0.88601	0.00189	0.0035	0.63534	6.6			NA
chr1:88339354-88345004_F		A_30_P01017816		0.32	0.39	0.29	0.11	0.1977	0.14816	0.2932	0.77388	-0.3	-0.07	-0.12	0.43	0.01	0.33	0.16	0.54	0.03976	0.77022	0.57495	0.00553	0.95478	0.0455	0.46127	0.00402	7.8			NA
chr2:84344350-84370075_F		A_30_P01017817		0.13	0.01	0.1	-0.03	0.58684	0.98474	0.73046	0.93572	-0.03	0.03	-0.01	0.23	0.1	0.04	0.09	0.2	0.83956	0.877	0.97961	0.09671	0.55139	0.83915	0.68654	0.25018	6.1			NA
chr16:11008534-11013759_F		A_30_P01017818		0.61	0.54	0.49	0.13	0.00011	0.0012	0.00185	0.50743	-0.3	-0.34	-0.26	-0.04	0.31	0.2	0.23	0.08	0.00061	0.00114	0.01152	0.68825	0.00111	0.02556	0.03068	0.44049	9.6			NA
chr15:83181291-83197750_R		A_30_P01017819		-0.12	0.16	-0.02	-0.07	0.59882	0.52478	0.93963	0.83858	0.08	-0.15	-0.03	-0.01	-0.04	0.01	-0.05	-0.08	0.57035	0.37587	0.90066	0.96219	0.80488	0.94378	0.82144	0.64742	5.7			NA
chr3:41327493-41328368_F		A_30_P01017820		0.06	-0.13	0.07	-0.17	0.76352	0.52944	0.73482	0.47431	-0.17	0.07	0.05	0.14	-0.1	-0.06	0.12	-0.03	0.1145	0.61911	0.79661	0.19686	0.42136	0.67984	0.43998	0.85458	5.7			NA
chr10:93819821-93976621_R		A_30_P01017821		0.14	0.19	0.01	0.35	0.4527	0.32329	0.97197	0.10167	-0.19	-0.33	-0.07	-0.22	-0.05	-0.14	-0.06	0.13	0.06931	0.00848	0.677	0.03715	0.71656	0.24643	0.74429	0.32215	6			NA
chr3:84609788-84618062_R		A_30_P01017822		0.23	0.33	0.14	-0.13	0.26359	0.14643	0.57813	0.66686	-0.12	-0.02	-0.09	0.1	0.11	0.31	0.05	-0.03	0.35824	0.93512	0.6396	0.46378	0.45305	0.02143	0.8328	0.88531	6.9			NA
chr10:81816994-81863610_F		A_30_P01017823		0.09	-0.04	-0.1	0.12	0.67022	0.89158	0.66876	0.6609	0.16	-0.09	0.03	-0.28	0.25	-0.13	-0.07	-0.16	0.14597	0.55733	0.8877	0.01315	0.04682	0.33957	0.71532	0.25057	7.3			NA
chr19:59000015-59016865_F		A_30_P01017824		0.71	0.57	0.43	-0.14	0.00412	0.03321	0.09973	0.70051	-0.7	-0.61	-0.32	0.15	0	-0.05	0.11	0.01	2e-05	0.00091	0.0817	0.35825	0.98401	0.83141	0.65543	0.97757	6.9			NA
chr4:138653689-138688814_F		A_30_P01017825		0.12	0.07	0.11	0.38	0.52401	0.7756	0.60912	0.09261	-0.05	-0.03	-0.13	-0.15	0.07	0.03	-0.02	0.23	0.67645	0.84302	0.37479	0.19486	0.60124	0.82762	0.92261	0.08951	5.8			NA
chr3:146629425-146649125_R		A_30_P01017826		-0.03	0.23	-0.1	-0.12	0.9194	0.317	0.67286	0.69076	-0.02	-0.17	0.03	0.05	-0.04	0.06	-0.07	-0.07	0.91663	0.27416	0.88409	0.76115	0.80686	0.722	0.72448	0.6699	5.9			NA
chr5:33773842-33942967_R		A_30_P01017827		-0.05	-0.12	-0.25	-0.18	0.72849	0.43269	0.07241	0.29884	0.04	0.01	0.08	0.13	-0.01	-0.11	-0.17	-0.05	0.65631	0.91937	0.46894	0.11503	0.90585	0.2388	0.10118	0.6524	6.1			NA
chr4:124127144-124334840_F		A_30_P01017828		0.37	0.41	0.56	0.03	0.00916	0.01044	0.00094	0.90457	-0.35	-0.3	-0.42	0	0.02	0.11	0.14	0.03	0.00016	0.00504	0.00037	0.99682	0.88274	0.25684	0.24697	0.81427	7.5			NA
chrX:34360500-34388500_F		A_30_P01017829		-0.9	-0.96	-0.53	-1.08	0.09122	0.10591	0.38755	0.11263	0.05	0.09	-0.22	0.11	-0.85	-0.87	-0.75	-0.98	0.89698	0.86691	0.66553	0.81385	0.02216	0.01477	0.0782	0.01698	5.9			NA
chrX:18810088-18814982_R		A_30_P01017830		-0.08	0.21	0.13	0.05	0.69496	0.26271	0.49861	0.87719	0.15	0.24	-0.03	0.22	0.07	0.45	0.1	0.27	0.15083	0.05538	0.87775	0.03173	0.58805	0.00013	0.49458	0.03419	7.1			NA
chr8:122920901-123008463_R		A_30_P01017831		0.24	0	-0.01	-0.02	0.09772	0.98362	0.98053	0.92719	-0.19	-0.07	-0.08	-0.09	0.04	-0.06	-0.09	-0.11	0.02653	0.59187	0.51119	0.34721	0.71537	0.58761	0.508	0.30842	5.9			NA
chr18:69958121-69958487_F		A_30_P01017832		0.05	0.04	0.12	0.04	0.81018	0.86135	0.57026	0.89969	0.03	0.05	-0.16	-0.08	0.08	0.1	-0.04	-0.04	0.81739	0.74054	0.27355	0.53402	0.55256	0.46608	0.86248	0.80525	5.6			NA
chr12:119836655-119984828_R		A_30_P01017833		0.16	0.07	-0.21	0.05	0.31915	0.73877	0.22499	0.86471	-0.07	-0.12	0.15	0.03	0.09	-0.05	-0.06	0.08	0.51757	0.33015	0.21627	0.80896	0.41429	0.69161	0.73038	0.54859	5.9			NA
chr5:15146475-15170100_F		A_30_P01017834		0.13	-0.39	1.59	1.81	0.90608	0.7313	0.09005	0.09898	-0.65	0.28	0.02	0.33	-0.52	-0.12	1.6	2.14	0.22448	0.72465	0.98755	0.61168	0.42178	0.88232	0.01753	0.0017	8			NA
chr7:6210340-6229115_F		A_30_P01017835		0.73	0.68	0.73	0.15	0.00023	0.00146	0.00068	0.56254	-0.54	-0.66	-0.55	0.12	0.19	0.02	0.18	0.26	1e-05	1e-05	0.00026	0.32044	0.12881	0.9019	0.22744	0.04842	9.9			NA
chr4:146889650-146904300_R		A_30_P01017836		-0.09	-0.19	0.04	0.02	0.66087	0.34511	0.87305	0.9415	-0.06	0.06	-0.01	-0.03	-0.15	-0.13	0.03	-0.01	0.60284	0.72326	0.96512	0.83095	0.23482	0.27753	0.88663	0.96604	5.9			NA
chr6:4841700-4847400_F		A_30_P01017837		0.67	0.56	0.42	-0.32	0.05822	0.16072	0.28847	0.51998	-0.95	-0.89	-0.62	0.3	-0.28	-0.34	-0.2	-0.02	8e-05	0.00106	0.0216	0.18442	0.28099	0.17329	0.54564	0.95506	9.2			NA
chr8:113968152-113973727_R		A_30_P01017838		-0.16	-0.11	0.01	0.13	0.41461	0.63813	0.97537	0.65032	0.24	0.05	-0.04	0.03	0.08	-0.06	-0.03	0.16	0.03678	0.76602	0.86159	0.86609	0.60802	0.69704	0.90332	0.29202	6.1			NA
chr18:63363388-63365434_R		A_30_P01017839		-0.27	-0.43	-0.19	-0.04	0.09977	0.02165	0.32231	0.87914	0.22	0.19	0.1	-0.16	-0.05	-0.23	-0.09	-0.2	0.02941	0.12673	0.48749	0.13823	0.69942	0.0348	0.59567	0.11218	6			NA
chr2:179984199-179984669_R		A_30_P01017840		0.2	0.53	0.57	-0.16	0.53833	0.09985	0.07003	0.71673	-0.1	-0.06	-0.11	0.07	0.09	0.47	0.45	-0.1	0.59589	0.81941	0.67787	0.77062	0.69454	0.01622	0.04694	0.70586	6.5			NA
chr6:90745692-90777977_F		A_30_P01017841		1.07	1.11	0.82	-0.03	0.00024	0.00066	0.00493	0.9446	-0.8	-0.9	-0.64	0.07	0.26	0.21	0.18	0.04	1e-05	3e-05	0.00183	0.72934	0.14739	0.25675	0.45489	0.87619	10			NA
chr17:47006033-47023558_F		A_30_P01017842		0.31	0.22	0.24	-0.12	0.22283	0.45797	0.40068	0.76962	-0.26	-0.19	-0.11	0.08	0.05	0.03	0.13	-0.03	0.08715	0.33986	0.62991	0.66658	0.81815	0.88671	0.58838	0.88171	7.2			NA
chr2:94082835-94101939_R		A_30_P01017843		0.64	0.6	0.77	0.01	0.00509	0.01748	0.00282	0.98633	-0.55	-0.6	-0.69	0.12	0.09	0	0.08	0.12	0.0002	0.00062	0.0003	0.46087	0.59149	0.99136	0.72291	0.50168	9.2			NA
chr12:113719791-113720260_F		A_30_P01017844		0.43	0.25	0.2	-0.3	0.03831	0.3029	0.39146	0.27342	-0.33	-0.32	-0.24	0.3	0.1	-0.07	-0.04	0	0.01033	0.03785	0.13257	0.02124	0.52707	0.66339	0.87269	0.99139	6.9			NA
chr11:120097758-120098581_F		A_30_P01017845		0.46	0.49	0.24	-0.28	0.10109	0.11035	0.46599	0.47954	-0.24	-0.21	-0.16	0.39	0.22	0.28	0.08	0.11	0.15959	0.33237	0.51038	0.0267	0.2863	0.14688	0.80142	0.64746	7.9			NA
chr8:90000619-90061169_R		A_30_P01017846		0.18	0.28	4.43	0.11	0.92926	0.90326	0.01056	0.96902	-0.05	-0.14	-0.05	0.12	0.13	0.13	4.38	0.24	0.96876	0.9295	0.97841	0.93149	0.92565	0.92683	0.00056	0.87065	6.1			NA
chr11:55315017-55322092_F		A_30_P01017847		-0.25	-0.2	-0.27	-0.03	0.24808	0.41367	0.23755	0.9415	0.1	0.11	0.23	0.07	-0.14	-0.1	-0.04	0.04	0.44381	0.54597	0.16027	0.66981	0.34976	0.55929	0.85433	0.83254	5.6			NA
chr3:93582250-93592950_R		A_30_P01017848		0.18	0.13	0.1	0.32	0.28676	0.53251	0.61651	0.13133	0.09	-0.02	0.05	-0.04	0.27	0.1	0.15	0.27	0.38887	0.88383	0.73905	0.75516	0.01758	0.40189	0.26647	0.02796	6.2			NA
chrX:102568332-102587093_R		A_30_P01017849		-0.14	0.04	0.01	-0.15	0.47012	0.88482	0.97228	0.55509	0.04	0.02	-0.03	-0.16	-0.09	0.05	-0.02	-0.31	0.71699	0.93362	0.89212	0.16674	0.48869	0.72892	0.93416	0.02276	6.1			NA
chr5:54053328-54053870_F		A_30_P01017850		0.03	-0.3	-0.32	0.27	0.90685	0.19343	0.14708	0.31515	0.19	0.05	0.14	-0.15	0.22	-0.25	-0.18	0.13	0.12437	0.81007	0.41729	0.28054	0.1209	0.0678	0.29607	0.4358	6.5			NA
chr9:95295459-95301266_F		A_30_P01017851		0.49	0.38	0.26	-0.11	0.00553	0.04522	0.16099	0.66388	-0.42	-0.35	-0.27	-0.02	0.07	0.03	-0.01	-0.14	0.0002	0.00663	0.03713	0.88628	0.62564	0.82833	0.9593	0.32112	9.6			NA
chr8:71495043-71525582_R		A_30_P01017852		-0.07	-0.13	-0.21	-0.15	0.71365	0.51128	0.26777	0.51659	0.04	0	0.16	0.14	-0.03	-0.14	-0.04	-0.01	0.69814	0.9782	0.21844	0.18895	0.85173	0.24011	0.81694	0.94262	6.5			NA
chr1:182686731-182709331_F		A_30_P01017853		-0.5	-0.55	-0.4	0.44	0.05518	0.05582	0.16232	0.18806	0.31	-0.16	0.01	-0.58	-0.19	-0.71	-0.38	-0.14	0.05262	0.46361	0.96839	0.00086	0.31829	0.00011	0.06118	0.51222	8.3			NA
chr8:15580278-15583962_R		A_30_P01017854		0.15	-0.02	0.14	-0.06	0.38206	0.94783	0.46187	0.8153	-0.21	-0.15	-0.08	-0.05	-0.05	-0.17	0.06	-0.11	0.04044	0.24148	0.57922	0.72417	0.68817	0.14366	0.73062	0.40679	6.2			NA
chr12:109993800-109994116_R		A_30_P01017855		0.03	-0.02	-0.06	0.04	0.91888	0.95045	0.81209	0.89861	-0.18	0.03	0.02	0.16	-0.15	0.01	-0.04	0.21	0.13891	0.8939	0.92273	0.1975	0.28556	0.96832	0.85665	0.16783	6.2			NA
chr8:40072950-40088400_F		A_30_P01017856		-0.13	0.03	-0.08	-0.1	0.57259	0.93609	0.78379	0.7775	-0.03	-0.01	-0.03	-0.11	-0.16	0.01	-0.1	-0.2	0.87047	0.94765	0.90439	0.46956	0.30486	0.95873	0.60911	0.21164	6.1			NA
chr1:59504708-59506348_R		A_30_P01017857		-0.08	-0.18	-0.22	-0.35	0.7578	0.50823	0.38907	0.24153	-0.04	-0.05	0.04	-0.02	-0.13	-0.24	-0.18	-0.37	0.77923	0.80427	0.86374	0.90235	0.45138	0.13017	0.35908	0.03014	5.5			NA
chr12:110896603-110940553_R		A_30_P01017858		-0.4	-0.16	-0.06	0.15	0.01042	0.39227	0.78482	0.49645	0.28	0.15	0.06	0.02	-0.12	0	0	0.17	0.00386	0.19868	0.68746	0.88812	0.28	0.98713	0.985	0.15891	5.5			NA
chr8:106592650-106603525_R		A_30_P01017859		0.28	0.31	0.26	0.31	0.14662	0.15665	0.2349	0.21745	-0.33	-0.59	-0.47	-0.33	-0.05	-0.28	-0.21	-0.02	0.00594	0.00017	0.00241	0.0071	0.77415	0.03284	0.18131	0.91509	9.5			NA
chr6:82268824-82272977_R		A_30_P01017860		0.17	0.06	0.17	0.23	0.59714	0.88066	0.62947	0.56308	0.07	0.09	-0.01	0.15	0.24	0.15	0.16	0.38	0.70184	0.73093	0.98707	0.44871	0.23294	0.48993	0.54174	0.07329	5.8			NA
chr11:16834711-16851125_R		A_30_P01017861		-0.13	0.12	0	0	0.58498	0.66149	0.99184	0.9962	0.16	0.09	0.02	0.06	0.03	0.21	0.02	0.06	0.20746	0.61354	0.9335	0.71353	0.84646	0.14686	0.94775	0.74949	6.1			NA
chr4:116790373-116797823_R		A_30_P01017862		0.36	0.03	0.32	0.04	0.00565	0.84866	0.01909	0.86288	-0.1	0.15	-0.08	0.03	0.26	0.18	0.24	0.07	0.22093	0.12157	0.45138	0.76261	0.00329	0.03151	0.01423	0.5074	7.6			NA
chr17:95255725-95272425_F		A_30_P01017863		0.23	-0.02	-0.08	-0.13	0.16795	0.93981	0.71879	0.6093	-0.11	0.07	0.07	0.03	0.13	0.05	-0.01	-0.1	0.31729	0.63652	0.6487	0.82461	0.29573	0.72102	0.97948	0.48624	6			NA
chr12:3406750-3425850_R		A_30_P01017864		-0.59	-0.37	-0.83	-0.22	0.02272	0.19924	0.00446	0.55902	0.01	-0.22	-0.08	-0.6	-0.58	-0.59	-0.91	-0.82	0.95128	0.28482	0.75197	0.00061	0.0017	0.00083	4e-05	0.00014	8.4			NA
chr6:112552041-112560067_F		A_30_P01017865		-0.15	-0.1	-0.35	0.07	0.39771	0.65464	0.05699	0.81349	-0.13	-0.16	0.05	-0.28	-0.28	-0.25	-0.3	-0.22	0.20616	0.23254	0.77845	0.00789	0.01594	0.02482	0.02312	0.08932	13.1			NA
chr15:76193801-76194225_F		A_30_P01017866		0.31	0.1	0.02	-0.01	0.05495	0.62091	0.92377	0.9861	-0.45	-0.35	-0.25	-0.24	-0.14	-0.25	-0.23	-0.25	5e-05	0.00477	0.04288	0.01943	0.24912	0.02586	0.07513	0.04939	9.7			NA
chr12:85210777-85262127_R		A_30_P01017867		0.49	0.64	0.45	-0.1	0.01275	0.00452	0.03347	0.74543	-0.2	-0.27	-0.2	0.19	0.29	0.37	0.24	0.09	0.09516	0.05924	0.18635	0.11551	0.0326	0.00445	0.11801	0.56151	7			NA
chr2:177789718-177813140_R		A_30_P01017868		-0.52	-0.56	-0.65	-0.46	0.05107	0.06006	0.02514	0.17924	0.45	0.4	0.33	-0.07	-0.07	-0.16	-0.32	-0.54	0.00672	0.04421	0.10808	0.72501	0.75028	0.43315	0.14347	0.00903	7			NA
chr11:3538125-3554450_R		A_30_P01017869		-0.5	-0.4	-0.77	-0.07	0.02941	0.11823	0.0033	0.86706	0.6	0.4	0.37	-0.18	0.1	0	-0.4	-0.24	0.0001	0.01946	0.03312	0.24151	0.57349	0.99871	0.02576	0.17083	6.7			NA
chr2:135472670-135484220_R		A_30_P01017870		0.11	0.03	0.09	0.03	0.5517	0.8981	0.64568	0.90779	-0.09	0	-0.01	0.07	0.01	0.03	0.08	0.1	0.35429	0.98291	0.96904	0.57082	0.94027	0.81308	0.58826	0.43688	6.1			NA
chr8:91571643-91576878_R		A_30_P01017871		0.15	-0.04	-0.1	-0.11	0.236	0.80483	0.49658	0.55091	-0.11	-0.1	-0.01	0.07	0.05	-0.15	-0.12	-0.04	0.16811	0.29882	0.92197	0.4633	0.65247	0.08826	0.2825	0.69392	5.9			NA
chr9:20784567-20799942_R		A_30_P01017872		0.3	0.23	0.1	0.08	0.0445	0.15674	0.59531	0.73427	-0.15	-0.03	-0.09	-0.05	0.15	0.21	0.01	0.02	0.09902	0.86153	0.51275	0.62487	0.16146	0.03485	0.9545	0.85922	7.6			NA
chr1:42759171-42771337_F		A_30_P01017873		-0.09	-0.04	-0.12	-0.02	0.64259	0.85973	0.52637	0.94604	0.04	0.05	0.13	0.04	-0.05	0.01	0.01	0.02	0.73987	0.75204	0.31031	0.75542	0.71815	0.96765	0.95156	0.89519	5.8			NA
chr19:23068397-23190256_R		A_30_P01017874		-0.09	0	-0.19	-0.03	0.53726	0.99847	0.19425	0.91929	0.03	-0.04	0.08	0.05	-0.06	-0.04	-0.11	0.03	0.75572	0.75093	0.49194	0.60511	0.55197	0.7259	0.34068	0.82517	5.8			NA
chr13:112717680-112733330_R		A_30_P01017875		0.55	0.33	0.42	-0.13	0.00051	0.03635	0.00866	0.53246	-0.5	-0.34	-0.23	0.12	0.05	0	0.19	-0.01	0	0.00204	0.03713	0.20959	0.66377	0.98787	0.09814	0.93694	9			NA
chr9:96635508-96654148_R		A_30_P01017876		-0.12	0.02	-0.09	0.02	0.38146	0.93438	0.57075	0.91781	0.27	0.1	0.18	0.05	0.15	0.11	0.09	0.07	0.00117	0.36512	0.08031	0.64886	0.10276	0.22863	0.47173	0.51271	6.2			NA
chr5:22058025-22072475_F		A_30_P01017877		0.09	0.49	0.38	-0.11	0.81027	0.16613	0.28718	0.84512	-0.5	-0.27	-0.29	0.76	-0.4	0.22	0.09	0.66	0.01124	0.27115	0.26592	0.00046	0.07072	0.34526	0.78603	0.00751	8.1			NA
chr5:35893908-35896613_R		A_30_P01017878		0.78	0.64	0.38	0.12	0.00022	0.00362	0.05779	0.67852	-0.41	-0.47	-0.2	-0.06	0.37	0.17	0.18	0.06	0.00066	0.001	0.17765	0.67543	0.00431	0.20024	0.2388	0.72406	9.9			NA
chr5:33174092-33200792_F		A_30_P01017879		-0.08	-0.03	-0.02	-0.25	0.72489	0.92836	0.93289	0.35219	-0.06	-0.14	-0.05	0.05	-0.14	-0.17	-0.07	-0.2	0.67254	0.38006	0.80389	0.73993	0.33622	0.23446	0.71436	0.20068	6.1			NA
chr13:28477490-28985604_R		A_30_P01017880		-0.12	0.02	-0.25	0.14	0.78211	0.96733	0.57202	0.81932	-0.12	-0.25	-0.11	-0.33	-0.25	-0.22	-0.37	-0.19	0.62708	0.41423	0.75912	0.1634	0.3691	0.42203	0.23877	0.5296	5.7			NA
chr3:88009045-88036270_R		A_30_P01017881		0.73	1.08	0.43	-0.01	0.04287	0.0093	0.29478	0.98369	-0.37	-0.05	0.08	0.47	0.36	1.03	0.51	0.46	0.09515	0.89828	0.82841	0.03854	0.15934	7e-05	0.07733	0.10064	9.9			NA
chr7:91558475-91733625_F		A_30_P01017882		-0.18	-0.19	-0.17	0.2	0.3597	0.37926	0.43052	0.44234	0.04	0.11	0.16	-0.09	-0.14	-0.09	-0.01	0.11	0.75972	0.49148	0.27671	0.48282	0.30517	0.55728	0.9776	0.48673	5.9			NA
chr2:75493715-75494227_R		A_30_P01017883		-0.29	-0.07	-0.05	0.28	0.08752	0.77016	0.82157	0.19518	0.19	-0.08	0.04	-0.31	-0.1	-0.15	-0.01	-0.03	0.06166	0.55399	0.83416	0.00395	0.45091	0.20098	0.94775	0.84229	6.1			NA
chr2:158169020-158191295_R		A_30_P01017884		-0.2	-0.33	-0.17	-0.1	0.21934	0.0675	0.36474	0.67396	0.29	0.05	0.05	-0.08	0.09	-0.27	-0.12	-0.19	0.00338	0.70839	0.77846	0.45665	0.43977	0.01149	0.39763	0.12864	8.1			NA
chr3:100363012-100369462_R		A_30_P01017885		0.03	0.02	-0.05	-0.03	0.85539	0.8981	0.74909	0.88281	-0.05	0	0.04	-0.01	-0.03	0.02	-0.01	-0.04	0.49215	0.99323	0.75117	0.90508	0.79818	0.82725	0.93589	0.66596	5.9			NA
chr7:28588159-28617009_F		A_30_P01017886		-0.17	0.06	0.04	-0.16	0.47143	0.86015	0.90797	0.62077	0.11	-0.05	-0.05	-0.02	-0.06	0.01	-0.02	-0.19	0.45097	0.82294	0.82014	0.89993	0.72881	0.97063	0.95135	0.28017	5.7			NA
chr16:25122825-25273475_F		A_30_P01017887		0.46	0.2	0.13	0.08	0.00709	0.30378	0.50262	0.76389	-0.06	-0.04	0.04	0.01	0.4	0.16	0.17	0.09	0.59808	0.819	0.82579	0.96022	0.00089	0.1633	0.21949	0.51913	7.3			NA
chr5:33773842-33942967_F		A_30_P01017888		0.27	-0.04	-0.16	-0.05	0.28015	0.91456	0.5834	0.91755	-0.01	0.03	0.12	-0.03	0.26	-0.01	-0.04	-0.07	0.96006	0.89552	0.59313	0.89996	0.12661	0.97987	0.87834	0.72893	6.5			NA
chr6:54591416-54597566_F		A_30_P01017889		-0.11	-0.25	-0.45	0	0.51223	0.15182	0.00881	0.98998	0.31	0.31	0.41	0.04	0.2	0.06	-0.04	0.04	0.00151	0.00762	0.00107	0.74571	0.06329	0.62662	0.82885	0.79147	8.4			NA
chr14:65205583-65205906_R		A_30_P01017890		0.06	0.29	0.15	-0.2	0.7814	0.11056	0.42858	0.38473	-0.04	-0.29	-0.17	-0.02	0.01	0	-0.02	-0.22	0.70545	0.01727	0.20116	0.88524	0.93501	0.99943	0.9387	0.0847	5.8			NA
chr18:61781410-61788685_F		A_30_P01017891		0.31	0.14	0.22	-0.06	0.0869	0.53495	0.27139	0.84436	-0.21	-0.05	-0.16	-0.03	0.1	0.09	0.06	-0.09	0.05721	0.79001	0.27068	0.84879	0.46558	0.50471	0.74832	0.55023	6.1			NA
chr8:27912000-27992750_F		A_30_P01017892		-0.07	-0.11	-0.08	-0.12	0.66675	0.50829	0.64483	0.53973	0.2	0.26	0.18	0.09	0.13	0.15	0.1	-0.03	0.01782	0.01131	0.08279	0.34897	0.18005	0.11432	0.38932	0.78496	10.8			NA
chr5:54295266-54307541_F		A_30_P01017893		0.15	0.05	0.22	-0.05	0.30958	0.81516	0.15628	0.81223	-0.23	-0.09	-0.17	-0.03	-0.08	-0.04	0.05	-0.09	0.00797	0.43109	0.12678	0.77272	0.43963	0.70097	0.72743	0.43727	5.9			NA
chr2:155269145-155303251_F		A_30_P01017894		0.94	0.96	0.8	-0.2	0.00419	0.0085	0.021	0.67199	-1.12	-0.85	-0.62	0.36	-0.19	0.11	0.18	0.15	0	0.00062	0.01197	0.07175	0.43855	0.67691	0.53839	0.55914	7.8			NA
chr1:175654606-175672031_R		A_30_P01017895		0	0.25	-0.46	0.07	0.98909	0.3554	0.06386	0.84899	0.74	0.02	0.24	-0.08	0.74	0.26	-0.21	-0.01	1e-05	0.94211	0.17241	0.64017	2e-05	0.08987	0.27438	0.97596	11.4			NA
chr11:97505439-97522274_R		A_30_P01017896		-0.2	-0.07	-0.73	0.16	0.46448	0.84471	0.00929	0.6814	0.19	-0.28	0.03	-0.48	-0.01	-0.35	-0.69	-0.32	0.2369	0.14845	0.90431	0.00355	0.95629	0.04044	0.00066	0.09949	6.8			NA
chr3:88009045-88036270_F		A_30_P01017897		0.56	0.3	0.53	-0.04	0.00207	0.11307	0.00612	0.90308	-0.48	-0.42	-0.29	0.02	0.07	-0.11	0.24	-0.02	4e-05	0.0015	0.02586	0.88604	0.59345	0.36503	0.08426	0.92256	8.4			NA
chr1:84947500-85045150_F		A_30_P01017898		0.04	0.27	0.33	0.19	0.86075	0.14142	0.0608	0.39325	0.84	0.74	0.22	0.19	0.87	1.02	0.56	0.39	0	0	0.07661	0.06248	0	0	7e-05	0.00286	7.9			NA
chr7:69088784-69089906_R		A_30_P01017899		0.19	0.39	0.2	-0.2	0.34975	0.06719	0.35236	0.45921	-0.38	-0.45	-0.25	0.15	-0.19	-0.05	-0.05	-0.05	0.002	0.00237	0.08993	0.23717	0.17219	0.74709	0.82495	0.76935	6.8			NA
chr4:129488462-129516410_F		A_30_P01017900		-0.27	0.61	0.22	-0.12	0.55773	0.19436	0.67022	0.86929	0.07	-0.19	-0.07	-0.44	-0.2	0.42	0.15	-0.56	0.81471	0.6028	0.87165	0.09593	0.53234	0.14332	0.73379	0.07974	6.3			NA
chr19:6268793-6276607_F		A_30_P01017901		-0.21	-0.03	-0.28	-0.46	0.26776	0.91333	0.16449	0.04574	-0.08	-0.02	0.15	0.19	-0.29	-0.05	-0.13	-0.27	0.49251	0.9209	0.33473	0.09544	0.02215	0.76333	0.41833	0.05459	6.2			NA
chr18:47351379-47351861_R		A_30_P01017902		-0.03	0.02	-0.08	-0.43	0.92501	0.95321	0.77532	0.11386	0.07	0	0.11	0.19	0.04	0.02	0.03	-0.24	0.64335	0.99341	0.55191	0.16574	0.82583	0.93225	0.89152	0.14327	6.1			NA
chr15:100905367-100905654_R		A_30_P01017903		-0.19	0.09	0.03	-0.21	0.22451	0.64791	0.90242	0.32017	-0.05	-0.24	0	0.02	-0.24	-0.14	0.03	-0.19	0.642	0.04155	0.98818	0.88876	0.0254	0.18179	0.8696	0.11383	6.3			NA
chr1:186560855-186563399_F		A_30_P01017904		-0.08	-0.41	-0.32	0.13	0.77837	0.09264	0.17999	0.69584	-0.06	0	0.27	-0.33	-0.14	-0.41	-0.05	-0.2	0.6802	0.98827	0.10888	0.0172	0.40324	0.00509	0.83942	0.25408	7.7			NA
chr14:105508625-105513462_R		A_30_P01017905		-0.42	-0.24	-0.59	-0.18	0.01301	0.2106	0.00242	0.43926	0.38	0.05	0.2	-0.18	-0.04	-0.19	-0.38	-0.36	0.00051	0.76913	0.11565	0.09325	0.76595	0.09474	0.00361	0.00589	9.2			NA
chr4:59093960-59122541_R		A_30_P01017906		-0.08	-0.16	-0.2	0.04	0.66185	0.36484	0.22493	0.86925	0.19	0.23	0.19	-0.05	0.11	0.07	-0.01	0	0.04091	0.04178	0.09462	0.69039	0.30853	0.56315	0.96544	0.98077	5.6			NA
chr9:37063322-37063718_F		A_30_P01017907		0.01	-0.11	0.12	-0.46	0.98632	0.81076	0.77692	0.29677	-0.02	0.17	-0.02	0.17	-0.01	0.06	0.11	-0.29	0.95256	0.55237	0.9645	0.47464	0.98175	0.84688	0.76706	0.26018	6.4			NA
chr15:102926581-102932542_R		A_30_P01017908		0.78	0.49	0.43	0.66	0.25573	0.54866	0.59834	0.48191	-0.72	-0.43	-0.28	-0.69	0.06	0.06	0.14	-0.03	0.07774	0.42756	0.65081	0.10169	0.91932	0.92083	0.84847	0.96536	6.2			NA
chr1:87374975-87412500_F		A_30_P01017909		0.02	0.02	-0.57	0.06	0.96065	0.96678	0.15	0.93259	0.04	0.08	0.56	-0.25	0.06	0.1	0	-0.19	0.88169	0.82	0.04096	0.31049	0.84221	0.74006	0.99546	0.52624	6.1			NA
chr17:13020750-13033750_R		A_30_P01017910		0.25	0.32	0.33	0.15	0.29206	0.21103	0.19114	0.66997	-0.11	-0.27	-0.33	-0.11	0.14	0.05	0	0.04	0.4528	0.12053	0.06296	0.51302	0.42142	0.78688	0.99339	0.8477	5.9			NA
chr1:193875525-193978800_F		A_30_P01017911		0.4	0.24	0.49	0.68	0.02649	0.2463	0.01404	0.0029	-0.16	-0.03	-0.28	0.06	0.24	0.21	0.21	0.75	0.15895	0.86369	0.04306	0.64635	0.05222	0.09082	0.15931	0	6.2			NA
chr3:34643323-34682773_R		A_30_P01017912		-0.12	-0.32	-0.25	-0.06	0.48678	0.06964	0.15903	0.81199	0.2	0.19	0.22	0.17	0.08	-0.13	-0.03	0.11	0.03829	0.11203	0.07322	0.09521	0.50671	0.25225	0.88918	0.41233	6.5			NA
chr10:39383665-39442690_F		A_30_P01017913		-0.45	-0.38	-0.12	-0.35	0.04491	0.12858	0.68418	0.23509	0.3	0.18	0.06	0.05	-0.16	-0.2	-0.05	-0.3	0.03153	0.31678	0.79287	0.77661	0.35311	0.19939	0.82898	0.08169	5.6			NA
chr3:37543523-37613073_F		A_30_P01017914		-0.91	-0.96	-0.7	0.15	0.06489	0.08021	0.20181	0.86075	0.56	-0.14	0	-0.48	-0.35	-1.11	-0.7	-0.33	0.0633	0.75333	0.99402	0.13209	0.33421	0.00108	0.07471	0.41472	7.1			NA
chr4:63810346-63810958_F		A_30_P01017915		0.03	-0.08	-0.22	-0.13	0.89947	0.76164	0.32205	0.66425	-0.06	0.09	0.11	0.15	-0.03	0.01	-0.11	0.02	0.64974	0.60833	0.54637	0.23011	0.86952	0.97179	0.53802	0.89476	5.5			NA
chr4:21683562-21694344_R		A_30_P01017916		0.3	0.43	0.56	0.28	0.33623	0.19584	0.08067	0.50729	-0.15	0.05	-0.14	0.21	0.15	0.48	0.42	0.49	0.42957	0.87056	0.61541	0.29105	0.52011	0.01567	0.07221	0.0312	8.1			NA
chr17:6602100-6615425_F		A_30_P01017917		0.53	0.53	0.32	-0.04	0.00727	0.01481	0.13297	0.89889	-0.36	-0.42	-0.3	0.07	0.16	0.12	0.02	0.03	0.00274	0.00431	0.04209	0.63204	0.23855	0.42128	0.9485	0.88642	8.5			NA
chr9:36509939-36515389_F		A_30_P01017918		-0.08	0.06	-0.09	-0.2	0.64223	0.76318	0.63679	0.3487	-0.01	-0.09	-0.09	-0.02	-0.1	-0.03	-0.18	-0.22	0.90738	0.46433	0.49794	0.87849	0.4085	0.82282	0.14865	0.0662	5.9			NA
chr4:82156098-82196298_R		A_30_P01017919		-0.04	-0.06	0.09	0.55	0.88514	0.86109	0.75671	0.05425	-0.19	-0.47	-0.22	-0.34	-0.23	-0.53	-0.12	0.21	0.17931	0.00568	0.23732	0.01668	0.1517	0.00071	0.56818	0.23593	7.1			NA
chr13:108653722-108654406_R		A_30_P01017920		-0.14	-0.07	-0.48	0.11	0.59912	0.83191	0.06221	0.76915	-0.13	-0.76	-0.26	-0.69	-0.27	-0.83	-0.74	-0.57	0.39931	0.0001	0.17508	7e-05	0.10698	0	0.0002	0.00241	10.8			NA
chr7:88131123-88136898_R		A_30_P01017921		-0.23	-0.04	-0.3	-0.28	0.35265	0.91207	0.26496	0.39716	-0.03	-0.05	-0.04	0.19	-0.27	-0.09	-0.34	-0.09	0.84441	0.83234	0.89283	0.21737	0.11222	0.6549	0.07958	0.67675	7.8			NA
chr2:153163620-153170845_R		A_30_P01017922		-0.21	-0.19	0.05	0.27	0.32049	0.43379	0.84562	0.33189	-0.05	0.3	0.11	-0.11	-0.26	0.11	0.16	0.16	0.72095	0.04981	0.56898	0.44094	0.06599	0.49054	0.37752	0.33309	7.5			NA
chr7:99882675-99883730_R		A_30_P01017923		-0.08	-0.19	-0.4	0.24	0.78053	0.52039	0.117	0.4696	-0.1	-0.12	0.08	-0.27	-0.18	-0.3	-0.32	-0.03	0.53953	0.55117	0.74037	0.07109	0.30748	0.05512	0.08392	0.89991	8.9			NA
chr11:16831925-16851121_F		A_30_P01017924		0.31	0.15	0.14	0.02	0.0635	0.45338	0.46911	0.9354	-0.11	-0.1	0.04	0.09	0.19	0.05	0.18	0.11	0.27397	0.44688	0.84403	0.47113	0.09692	0.74727	0.20131	0.4118	6.1			NA
chr10:72726649-72799726_R		A_30_P01017925		0.04	-0.08	-0.05	-0.07	0.81342	0.68392	0.80916	0.75675	0.01	0.09	0.01	0.08	0.05	0.01	-0.04	0	0.93649	0.45203	0.95866	0.45713	0.66485	0.92583	0.81424	0.9779	5.9			NA
chr18:75513062-75523889_R		A_30_P01017926		0.17	0.05	0.19	0.03	0.47615	0.88046	0.4383	0.9411	-0.19	-0.02	-0.17	-0.01	-0.02	0.03	0.02	0.02	0.15475	0.9374	0.33026	0.95458	0.90834	0.88436	0.9342	0.93138	5.9			NA
chr17:33372482-33375285_R		A_30_P01017927		0.16	0.22	0.05	-0.18	0.45012	0.36525	0.84409	0.52218	-0.17	-0.17	-0.04	0.02	0	0.05	0.01	-0.16	0.17976	0.29584	0.84014	0.89375	0.98568	0.78817	0.96652	0.317	6			NA
chr10:81165750-81236400_F		A_30_P01017928		-0.1	0.27	0.17	-0.19	0.89947	0.73974	0.8394	0.85801	0.04	-0.44	-0.34	0.2	-0.06	-0.17	-0.17	0.01	0.93671	0.37442	0.54083	0.68362	0.91071	0.75058	0.80472	0.99273	6.9			NA
chr1:53215418-53244461_R		A_30_P01017929		-0.68	-0.2	-0.25	-0.51	0.14042	0.73797	0.66275	0.41913	0.24	0.04	-0.08	-0.01	-0.44	-0.16	-0.33	-0.52	0.41153	0.92475	0.87953	0.98857	0.17956	0.67045	0.43071	0.14208	6.1			NA
chr15:59966962-59972812_R		A_30_P01017930		-0.77	-0.68	-0.99	-0.67	0.00369	0.01914	0.00127	0.03791	-0.2	-0.14	-0.06	-0.64	-0.97	-0.82	-1.04	-1.31	0.20904	0.50638	0.82994	0.00032	0	2e-05	1e-05	0	9			NA
chr1:138570107-138632310_F		A_30_P01017931		1.26	1.23	1.14	0.16	0.00348	0.00947	0.01331	0.81672	-1.45	-1.01	-0.98	0.72	-0.19	0.22	0.16	0.88	0	0.00149	0.00307	0.00659	0.5508	0.49207	0.71503	0.00628	9.9			NA
chr9:46664272-46664689_F		A_30_P01017932		-0.13	-0.13	0.05	0.15	0.6376	0.667	0.88193	0.68599	0.13	0.05	-0.1	-0.07	0.01	-0.08	-0.05	0.08	0.37733	0.81623	0.6737	0.72153	0.97804	0.68657	0.8668	0.69724	5.7			NA
chr12:15735906-15798506_R		A_30_P01017933		-0.59	-0.59	-0.07	0.41	0.09165	0.12977	0.87995	0.38811	0.58	0.19	0.15	0.05	-0.01	-0.4	0.07	0.46	0.00763	0.50692	0.65665	0.86497	0.9681	0.09665	0.85531	0.08198	7.5			NA
chr14:65206167-65206949_F		A_30_P01017934		0.27	0.12	0.3	0.17	0.29091	0.70707	0.27683	0.64601	-0.09	-0.12	0.12	-0.19	0.18	0	0.42	-0.02	0.57955	0.55664	0.58364	0.22896	0.32398	0.99739	0.02849	0.92272	5.9			NA
chrX:12619140-12622421_F		A_30_P01017935		-0.06	0.24	0.01	0.3	0.8125	0.36689	0.97594	0.31137	0.12	-0.26	-0.02	-0.08	0.05	-0.02	-0.01	0.22	0.4075	0.12903	0.93285	0.64833	0.77609	0.91997	0.9664	0.19358	5.5			NA
chr10:120116843-120182671_F		A_30_P01017936		0.22	0.31	0.46	0.29	0.22525	0.1256	0.01887	0.216	-0.12	-0.18	-0.35	-0.02	0.1	0.12	0.11	0.27	0.26613	0.18841	0.01233	0.9181	0.47606	0.34135	0.48847	0.04571	5.9			NA
chr15:102920547-102933472_F		A_30_P01017937		0	0.09	0.13	-0.16	0.98685	0.67835	0.52035	0.51789	-0.12	0	-0.13	0.15	-0.11	0.1	0.01	-0.01	0.28238	0.98761	0.38708	0.17375	0.37872	0.46226	0.97434	0.96621	6.5			NA
chrX:121520904-121524132_F		A_30_P01017938		0.49	-0.14	0.17	0.02	0.02265	0.62023	0.50592	0.96611	-0.2	0.11	0.15	-0.01	0.3	-0.03	0.32	0.01	0.13926	0.56644	0.4175	0.98092	0.04883	0.8788	0.06185	0.95595	6.4			NA
chr15:61984389-62102500_R		A_30_P01017939		0.11	-0.24	-0.04	-0.08	0.58363	0.24899	0.8653	0.77767	0.05	0.14	0.11	-0.01	0.16	-0.1	0.07	-0.1	0.69662	0.34404	0.46391	0.93277	0.21848	0.46139	0.69319	0.5149	6.1			NA
chr13:98267049-98267604_F		A_30_P01017940		0.22	0.25	0.16	-0.08	0.1801	0.17277	0.3837	0.75909	-0.17	-0.12	-0.1	0.14	0.05	0.13	0.06	0.06	0.09025	0.36286	0.46594	0.19458	0.69344	0.26304	0.72143	0.68508	6.9			NA
chr19:23068397-23190256_R		A_30_P01017941		-0.07	0.38	0	-0.02	0.89865	0.44547	0.99843	0.97539	-0.16	0.06	-0.09	0.09	-0.23	0.44	-0.09	0.06	0.55932	0.89009	0.84878	0.80033	0.46576	0.12648	0.85556	0.87187	5.9			NA
chr8:91569369-91594119_F		A_30_P01017942		0.56	0.75	0.84	0.26	0.01052	0.00361	0.00116	0.38102	-0.43	-0.46	-0.56	0.14	0.13	0.29	0.28	0.4	0.00187	0.00511	0.00145	0.35319	0.40734	0.04723	0.10533	0.01701	6.3			NA
chr5:105072936-105074001_F		A_30_P01017943		-0.52	0.04	-0.27	-0.17	0.06586	0.93365	0.41945	0.70675	0.62	0.28	0.19	0.17	0.1	0.32	-0.08	0	0.00067	0.20216	0.43786	0.38617	0.66141	0.10498	0.80483	0.9916	10.3			NA
chr7:128400874-128439363_F		A_30_P01017944		0.2	-0.29	-0.08	0	0.33645	0.2078	0.77252	0.99012	-0.17	0.28	0	0.06	0.03	-0.01	-0.08	0.05	0.175	0.06549	0.99816	0.72956	0.84888	0.9638	0.7165	0.77647	6			NA
chr7:140016236-140016772_R		A_30_P01017945		0.05	0.21	0.32	0.08	0.93724	0.73215	0.55315	0.92437	-0.27	-0.49	-0.47	-0.31	-0.23	-0.29	-0.15	-0.23	0.34031	0.15253	0.18906	0.31245	0.51285	0.39025	0.76144	0.5442	6.3			NA
chr15:58985505-58987543_F		A_30_P01017946		0.01	0	0.07	-0.01	0.96191	0.99819	0.70667	0.97896	0.08	-0.02	0.01	0.05	0.08	-0.02	0.08	0.04	0.4011	0.8725	0.94933	0.64746	0.42163	0.86592	0.56224	0.73199	5.8			NA
chr13:26649529-26838004_F		A_30_P01017947		0.27	0.26	0.33	0.15	0.07642	0.11611	0.04255	0.48599	-0.13	-0.23	-0.23	0.01	0.13	0.03	0.1	0.16	0.14602	0.04121	0.04305	0.94641	0.22244	0.79582	0.48385	0.1762	5.5			NA
chr12:76744947-76778372_F		A_30_P01017948		0.29	0.18	0.24	-0.07	0.09079	0.36283	0.20006	0.80164	-0.19	-0.23	-0.19	0.04	0.1	-0.05	0.05	-0.03	0.07274	0.07423	0.14976	0.78068	0.42659	0.75092	0.79411	0.84108	8.8			NA
chr12:77544397-77564122_R		A_30_P01017949		-0.16	0.01	0.19	0.18	0.24046	0.97515	0.19276	0.31826	0.18	0.17	-0.01	-0.07	0.02	0.18	0.18	0.11	0.02649	0.08659	0.94033	0.46721	0.86288	0.04705	0.09198	0.29546	5.7			NA
chr12:21380896-21387071_R		A_30_P01017950		0.05	0.06	-0.13	-0.37	0.89013	0.87852	0.70507	0.29968	-0.06	0.07	0.19	0.23	-0.01	0.13	0.06	-0.14	0.76643	0.77957	0.4062	0.17803	0.97397	0.53707	0.84451	0.53333	5.8			NA
chr1:162965309-162970704_R		A_30_P01017951		0.11	0.06	0.02	-0.05	0.58848	0.83191	0.94238	0.88379	0.07	0.18	0.08	-0.04	0.18	0.24	0.1	-0.09	0.59839	0.20237	0.63914	0.79512	0.17694	0.05787	0.57097	0.56888	6.5			NA
chr2:10237649-10287591_F		A_30_P01017952		0.1	-0.13	0.01	-0.02	0.52662	0.47632	0.97337	0.94139	0.04	0.11	0.01	-0.01	0.14	-0.01	0.02	-0.03	0.70817	0.33337	0.9396	0.94263	0.17975	0.92322	0.90734	0.82241	5.9			NA
chr14:77511189-77522852_R		A_30_P01017953		0.31	0.21	0.11	0.2	0.08476	0.31403	0.62998	0.43255	-0.11	-0.09	-0.07	-0.09	0.21	0.12	0.04	0.11	0.35642	0.53833	0.68646	0.49003	0.10574	0.3826	0.85401	0.46517	5.9			NA
chr16:3872469-3877048_F		A_30_P01017954		-0.74	-0.31	-0.53	-0.06	0.00923	0.33806	0.07943	0.89956	-0.13	-0.16	0.05	-0.54	-0.87	-0.47	-0.48	-0.6	0.46942	0.50136	0.87311	0.00322	4e-05	0.0123	0.02775	0.0058	6.3			NA
chr7:129294166-129301366_F		A_30_P01017955		-0.08	0.12	-0.01	-0.11	0.76843	0.67773	0.97728	0.75083	-0.19	-0.34	-0.12	-0.18	-0.27	-0.22	-0.13	-0.29	0.1694	0.03742	0.54937	0.21875	0.08583	0.1445	0.53924	0.08719	5.8			NA
chr6:131263850-131314850_R		A_30_P01017956		-0.08	0	0.07	0.03	0.75113	0.99338	0.77401	0.94137	-0.04	-0.04	-0.05	0.02	-0.12	-0.04	0.02	0.04	0.76312	0.85306	0.80076	0.92957	0.43081	0.82742	0.92299	0.80949	5.6			NA
chr3:41143423-41359623_R		A_30_P01017957		-0.07	-0.1	0.07	0.09	0.68223	0.62977	0.73829	0.71331	0.1	0.24	0.14	0.06	0.03	0.15	0.21	0.15	0.28662	0.03611	0.26038	0.62653	0.82335	0.17502	0.09481	0.22729	5.8			NA
chr4:97106832-97107437_F		A_30_P01017958		0.22	0.08	0.22	0.14	0.23644	0.72912	0.27235	0.59043	-0.05	-0.02	-0.01	0.06	0.17	0.07	0.21	0.2	0.66983	0.9303	0.96612	0.69597	0.19807	0.64967	0.14958	0.1556	5.6			NA
chr10:87541696-87547421_R		A_30_P01017959		1	1.04	0.94	-0.07	0.00032	0.00083	0.00142	0.87652	-0.98	-0.81	-0.6	0.3	0.02	0.23	0.33	0.24	0	7e-05	0.00232	0.05075	0.94322	0.18968	0.09287	0.2223	8.8			NA
chr11:3538125-3554450_F		A_30_P01017960		0.8	0.73	0.67	0.44	0.00163	0.00849	0.01207	0.15163	-0.55	-0.78	-0.51	-0.45	0.25	-0.05	0.16	-0.01	0.00043	8e-05	0.00662	0.00361	0.14112	0.81278	0.47865	0.96628	8.2			NA
chr10:56151791-56184966_F		A_30_P01017961		0.02	0.02	-0.05	0.25	0.93067	0.93437	0.77139	0.15546	0.02	0.05	0.13	-0.13	0.04	0.07	0.08	0.11	0.83956	0.68753	0.21298	0.12504	0.75789	0.53463	0.51152	0.28144	5.6			NA
chr14:77006215-77063293_F		A_30_P01017962		0.48	0.1	0.23	-0.18	0.004	0.64409	0.20548	0.42142	-0.32	-0.17	-0.19	-0.01	0.16	-0.07	0.04	-0.19	0.00164	0.1795	0.14133	0.92323	0.16799	0.57932	0.82483	0.11777	6.8			NA
chr1:193755364-193770539_R		A_30_P01017963		0.23	0.23	0.17	-0.19	0.24991	0.2992	0.46466	0.48837	-0.45	-0.38	-0.35	-0.03	-0.22	-0.15	-0.18	-0.22	0.00045	0.00912	0.01965	0.84413	0.1191	0.2971	0.27181	0.1366	6.7			NA
chr16:25059724-25069144_F		A_30_P01017964		0.15	0.1	-0.01	-0.16	0.54695	0.71881	0.97742	0.61188	-0.25	-0.03	0.02	-0.03	-0.1	0.07	0.01	-0.19	0.06472	0.8934	0.92897	0.8717	0.55287	0.67762	0.9612	0.25497	5.8			NA
chr19:21653968-21671718_F		A_30_P01017965		0.11	0.1	0.01	0.52	0.75504	0.81418	0.98109	0.16524	0.04	-0.13	-0.01	0.17	0.15	-0.04	0	0.7	0.83963	0.60151	0.97694	0.3884	0.49556	0.89137	0.99933	0.00249	5.7			NA
chr3:034856791-034869544		A_30_P01017966		-0.25	-0.18	-0.08	-0.2	0.42603	0.62541	0.83602	0.65743	-0.06	0	-0.12	-0.07	-0.31	-0.19	-0.2	-0.27	0.76948	0.98831	0.66971	0.75504	0.13516	0.38894	0.45303	0.23674	6.1			NA
chr3:100363012-100369971_F		A_30_P01017967		-0.01	0.01	0.01	0.11	0.95945	0.98475	0.97644	0.74209	0.06	-0.03	0.01	-0.32	0.04	-0.03	0.02	-0.21	0.69077	0.87409	0.97113	0.01772	0.81068	0.89214	0.94173	0.21355	6.2			NA
chr10:39659425-39674200_R		A_30_P01017968		0.04	-0.19	-0.07	0.13	0.87812	0.3875	0.76488	0.64579	0.03	0.21	0.13	0.09	0.07	0.02	0.05	0.22	0.82725	0.13639	0.42279	0.4874	0.66314	0.90293	0.78742	0.12124	5.8			NA
chr1:167797581-167803031_R		A_30_P01017969		-0.05	0.09	-0.24	-0.15	0.87883	0.79242	0.37911	0.68164	-0.12	-0.47	-0.35	-0.14	-0.16	-0.39	-0.59	-0.29	0.45565	0.00797	0.0543	0.38424	0.35665	0.01525	0.00177	0.10997	8.6			NA
chr12:76744947-76778372_F		A_30_P01017970		-0.05	-0.12	-0.18	-0.05	0.75388	0.48016	0.27152	0.84922	-0.05	-0.14	0.04	0.1	-0.1	-0.26	-0.14	0.05	0.63156	0.22263	0.77551	0.30371	0.3403	0.00724	0.26681	0.67206	6.5			NA
chr18:5119300-5181600_F		A_30_P01017971		0.22	0.29	0.16	-0.03	0.30841	0.21205	0.5018	0.93253	0.11	-0.06	0.06	0.07	0.33	0.23	0.22	0.04	0.38216	0.771	0.78636	0.63341	0.02021	0.09544	0.19644	0.82152	7.3			NA
chr7:144563845-144603732_R		A_30_P01017972		-0.4	-0.36	-0.4	0.01	0.01445	0.0487	0.02483	0.98378	0.28	0.18	0.34	-0.06	-0.12	-0.17	-0.06	-0.05	0.00497	0.13679	0.00768	0.6431	0.33145	0.12316	0.72223	0.7154	7.2			NA
chr4:124091663-124128538_R		A_30_P01017973		-0.04	0.14	0.19	-0.18	0.80129	0.3385	0.17145	0.29146	-0.03	-0.12	-0.21	0.02	-0.07	0.02	-0.02	-0.15	0.76655	0.21176	0.03399	0.82966	0.49895	0.87172	0.91626	0.11049	6.3			NA
chr11:117768049-117807949_R		A_30_P01017974		0.46	0.18	0.33	0.23	0.00608	0.33877	0.0631	0.2806	-0.22	-0.19	-0.21	-0.08	0.24	0	0.12	0.16	0.02725	0.13362	0.09986	0.51663	0.03675	0.9798	0.40976	0.21449	6.4			NA
chr4:131738732-131739264_F		A_30_P01017975		-0.23	-0.47	0.33	0.22	0.45505	0.14672	0.32519	0.6093	0.15	0.22	0.14	0.05	-0.08	-0.25	0.46	0.27	0.41289	0.33396	0.60661	0.8293	0.74129	0.22663	0.04376	0.2283	7.6			NA
chr17:22422837-22451777_R		A_30_P01017976		-0.22	-0.12	-0.49	-0.14	0.23835	0.59635	0.01481	0.60593	0.02	-0.04	0.05	-0.24	-0.2	-0.16	-0.44	-0.38	0.85805	0.83569	0.78703	0.03112	0.12672	0.21901	0.0024	0.00642	10.1			NA
chr2:32950586-32984936_R		A_30_P01017977		0.54	0.46	0.41	0.12	0.00078	0.00759	0.01316	0.56639	-0.52	-0.54	-0.37	-0.08	0.03	-0.08	0.04	0.05	0	2e-05	0.00191	0.47075	0.84445	0.49197	0.82862	0.71412	8			NA
chr9:31839533-31840971_R		A_30_P01017978		0.46	0.1	0.15	-0.03	0.10749	0.80968	0.6687	0.96009	-0.1	-0.41	-0.41	-0.21	0.36	-0.31	-0.26	-0.23	0.60212	0.05722	0.06021	0.2796	0.07094	0.11266	0.28766	0.30337	9.9			NA
chr9:51905799-51906277_F		A_30_P01017979		0.01	0.05	-0.06	0.06	0.9659	0.85993	0.82742	0.84982	-0.12	-0.17	0	-0.11	-0.11	-0.12	-0.06	-0.05	0.31583	0.2685	0.98502	0.38509	0.44483	0.40846	0.76815	0.76	6			NA
chr7:69024136-69131056_R		A_30_P01017980		0.05	-0.11	0.05	0.25	0.79453	0.52671	0.79585	0.20015	0.1	0.07	0.01	-0.06	0.14	-0.04	0.06	0.19	0.30588	0.55403	0.96309	0.61816	0.17568	0.74813	0.69643	0.09237	5.5			NA
chr4:128060015-128075590_R		A_30_P01017981		0.15	-0.1	-0.16	0.03	0.49372	0.69599	0.48244	0.93932	0	0.02	0.05	0.06	0.15	-0.08	-0.11	0.09	0.99241	0.93063	0.80614	0.70726	0.31322	0.59413	0.54308	0.60273	6.7			NA
chr3:131128972-131163308_R		A_30_P01017982		0.18	0.18	0	0.1	0.35867	0.40922	0.9866	0.72896	-0.02	0.03	0.1	0.08	0.16	0.21	0.1	0.18	0.86616	0.88746	0.55821	0.58311	0.24309	0.1017	0.56213	0.22138	5.9			NA
chr18:69175804-69178594_F		A_30_P01017983		-0.15	-0.41	-0.17	-0.18	0.51662	0.08433	0.50997	0.56538	-0.05	0.38	0.14	0.07	-0.2	-0.02	-0.03	-0.1	0.74609	0.01553	0.44925	0.64738	0.1892	0.90388	0.91225	0.56338	5.9			NA
chr12:17350856-17355179_R		A_30_P01017984		0.39	0.3	0.5	0.2	0.09728	0.26315	0.04977	0.56654	-0.36	-0.2	-0.29	0.14	0.03	0.1	0.21	0.34	0.01308	0.28682	0.11363	0.37765	0.87979	0.5785	0.29666	0.06002	9			NA
chr17:73335854-73336316_F		A_30_P01017985		-0.33	-0.21	-0.41	-0.25	0.04178	0.25023	0.02003	0.23073	0.13	0.09	0.26	0.13	-0.2	-0.12	-0.15	-0.12	0.19883	0.49751	0.03439	0.20553	0.07831	0.30186	0.27987	0.34492	6			NA
chr1:183783306-183834531_R		A_30_P01017986		-0.27	-0.63	0.08	-0.09	0.18201	0.00621	0.76515	0.77064	0.03	0.29	0.29	-0.07	-0.24	-0.33	0.37	-0.16	0.85783	0.04771	0.0517	0.63887	0.08102	0.01146	0.01608	0.29236	6.5			NA
chr5:107503800-107515575_R		A_30_P01017987		0.38	0.26	0.02	0.21	0.02716	0.18025	0.9291	0.35251	-0.15	-0.11	0.06	0.05	0.23	0.14	0.09	0.26	0.15614	0.41582	0.6996	0.72157	0.05504	0.23393	0.60886	0.04304	5.6			NA
chr14:106068373-106146613_F		A_30_P01017988		-0.21	-0.24	-0.22	-0.13	0.40396	0.38375	0.40808	0.72853	0.11	0.02	0.1	-0.09	-0.09	-0.22	-0.12	-0.22	0.45084	0.92065	0.63354	0.60509	0.61933	0.18565	0.59605	0.23119	6			NA
chr10:62812866-62831016_R		A_30_P01017989		0.18	0.33	0.17	0.06	0.3844	0.12187	0.4421	0.8704	-0.23	-0.21	-0.08	0.06	-0.05	0.12	0.09	0.11	0.05192	0.15661	0.66169	0.70463	0.74993	0.38635	0.62133	0.47361	6.3			NA
chr3:137734560-137740335_F		A_30_P01017990		0.3	-0.08	0.12	0.19	0.10849	0.76768	0.59835	0.48093	-0.09	0.19	0.06	0.16	0.22	0.11	0.18	0.35	0.49104	0.20452	0.73502	0.17916	0.09926	0.43951	0.24729	0.01525	5.9			NA
chr14:78214602-78225827_R		A_30_P01017991		-0.29	-0.23	-0.21	-0.27	0.10687	0.25401	0.29654	0.25098	-0.26	-0.03	0.01	-0.21	-0.55	-0.27	-0.2	-0.49	0.01773	0.8431	0.97429	0.05806	5e-05	0.02591	0.1671	0.00076	7.5			NA
chr9:41137539-41353289_R		A_30_P01017992		0.24	0.39	0.2	-0.09	0.15549	0.0366	0.27856	0.73309	-0.17	-0.28	-0.22	0.13	0.07	0.11	-0.02	0.04	0.0971	0.02653	0.08565	0.21974	0.59502	0.35613	0.92552	0.7683	6.8			NA
chr6:67155508-67216941_F		A_30_P01017993		0.1	0.16	-0.05	-0.09	0.61067	0.45724	0.82801	0.77257	-0.26	-0.22	0.03	0.11	-0.16	-0.06	-0.02	0.03	0.01877	0.10381	0.88729	0.36702	0.22975	0.68791	0.91045	0.87545	6			NA
chr19:29582018-29596693_R		A_30_P01017994		0.58	0.65	0.64	0.05	0.02923	0.02873	0.02512	0.92425	-0.61	-0.6	-0.47	0.41	-0.04	0.04	0.17	0.45	0.00037	0.0027	0.02012	0.01459	0.87483	0.85125	0.47644	0.02498	7.7			NA
chr1:134867906-134885481_F		A_30_P01017995		0.07	-0.35	-0.01	-0.21	0.81263	0.22961	0.97531	0.57149	-0.02	0.22	-0.01	0.08	0.05	-0.13	-0.02	-0.13	0.9106	0.2688	0.96933	0.68525	0.81034	0.52285	0.93863	0.54278	6			NA
chr17:71242333-71273533_R		A_30_P01017996		0.86	0.78	0.69	0.17	0.00033	0.00236	0.00448	0.57596	-0.66	-0.75	-0.47	-0.04	0.2	0.03	0.22	0.13	1e-05	3e-05	0.00496	0.80819	0.19047	0.87929	0.22017	0.45192	11.8			NA
chr2:176264400-176302925_R		A_30_P01017997		-0.09	-0.17	-0.16	0.12	0.62386	0.34826	0.38534	0.61497	-0.07	-0.24	-0.03	-0.22	-0.16	-0.42	-0.19	-0.1	0.48806	0.04198	0.87785	0.02645	0.15367	0.0002	0.15315	0.42666	7.4			NA
chr16:43635730-43639104_F		A_30_P01017998		-0.02	0.06	-0.06	0.04	0.94257	0.86859	0.84409	0.92406	-0.54	-0.64	-0.23	0.09	-0.56	-0.58	-0.29	0.14	0.00045	0.00051	0.22381	0.59193	0.00094	0.00036	0.12583	0.48194	9.3			NA
chr6:90745692-90777977_R		A_30_P01017999		0.48	0.66	0.49	0.23	0.16174	0.07963	0.19336	0.6503	0.14	-0.06	-0.13	-0.05	0.62	0.6	0.36	0.18	0.53109	0.84878	0.6868	0.86041	0.00894	0.00863	0.20763	0.51769	9.8			NA
chr3:88009045-88036270_F		A_30_P01018000		1.35	1.16	0.88	0.06	3e-05	0.00051	0.00303	0.90646	-1.06	-1.08	-0.87	-0.08	0.29	0.08	0.01	-0.02	0	0	0.00013	0.70657	0.11584	0.71051	0.96665	0.93209	7.5			NA
chr10:39315660-39317023_F		A_30_P01018001		0.09	0.03	0.12	0.08	0.64623	0.89669	0.56844	0.77145	-0.01	0.01	0.03	0.08	0.08	0.05	0.15	0.16	0.95152	0.9404	0.86093	0.5152	0.53513	0.75711	0.30539	0.22792	5.5			NA
chr6:86776350-86799379_R		A_30_P01018002		-0.1	-0.32	-0.32	-0.05	0.62308	0.09563	0.0881	0.88052	0.13	0.25	0.11	-0.34	0.03	-0.08	-0.21	-0.38	0.25275	0.05715	0.44511	0.00317	0.8594	0.58872	0.14344	0.00499	8.6			NA
chr7:69024136-69131056_F		A_30_P01018003		0.28	0.4	0.52	-0.02	0.19947	0.09312	0.02613	0.95597	-0.29	-0.37	-0.35	0.27	-0.01	0.04	0.17	0.24	0.02697	0.02317	0.03441	0.04844	0.95942	0.84723	0.36295	0.14182	9.3			NA
chr14:65720392-65769859_F		A_30_P01018004		0.25	0.22	0.18	0.22	0.12911	0.21982	0.30706	0.30404	-0.14	-0.13	-0.1	-0.07	0.1	0.1	0.09	0.15	0.15574	0.3153	0.4934	0.55892	0.37965	0.42979	0.5623	0.22551	6			NA
chr15:76193801-76194225_F		A_30_P01018005		0.33	0.22	0.19	-0.16	0.03617	0.21532	0.29082	0.45088	-0.46	-0.48	-0.37	0.06	-0.13	-0.26	-0.18	-0.1	3e-05	0.00014	0.00304	0.58971	0.2497	0.01256	0.15346	0.4201	8.6			NA
chr12:110845020-110850870_F		A_30_P01018006		0.31	0.15	0.17	0.24	0.11162	0.5245	0.43665	0.3701	0.15	-0.07	-0.08	0.02	0.46	0.08	0.09	0.25	0.21053	0.66457	0.64574	0.9229	0.00095	0.62216	0.62839	0.08645	6.3			NA
chr3:35782698-35789748_F		A_30_P01018007		0.25	0.01	0.14	0.08	0.17511	0.97818	0.52667	0.77416	-0.18	0.06	-0.1	0.04	0.07	0.07	0.04	0.12	0.10872	0.72041	0.52862	0.7914	0.62432	0.65292	0.86482	0.39417	6.1			NA
chrX:98680220-98718445_R		A_30_P01018008		0.32	0.21	0.37	0.15	0.14382	0.43475	0.12542	0.64305	0.01	0.05	-0.14	0.08	0.33	0.26	0.23	0.24	0.96296	0.80521	0.46094	0.62021	0.03045	0.08641	0.21661	0.16497	6.1			NA
chr8:122807653-122823000_R		A_30_P01018009		0.14	0.49	2.1	1.2	0.77836	0.30565	0.00014	0.0194	-0.17	1.12	-0.29	0.58	-0.03	1.61	1.8	1.77	0.53683	0.00048	0.3985	0.02472	0.94254	0	0	0	7.7			NA
chr17:39960567-39992817_R		A_30_P01018010		0.04	-0.07	0.35	0.53	0.8927	0.83767	0.21697	0.10379	-0.1	-0.49	-0.47	-0.42	-0.05	-0.56	-0.13	0.11	0.56424	0.01026	0.01516	0.00903	0.80695	0.00123	0.60408	0.62004	14			NA
chr13:83867711-83878140_F		A_30_P01018011		-0.13	0.13	0.05	-0.3	0.61007	0.64186	0.86727	0.31759	-0.01	0	0.09	0.32	-0.14	0.13	0.14	0.02	0.9658	0.99233	0.68465	0.02329	0.41651	0.43627	0.50885	0.93529	6			NA
chr5:149751979-149808240_R		A_30_P01018012		0.32	0.42	0.33	0.16	0.09728	0.04965	0.11695	0.55265	-0.07	-0.1	-0.19	-0.13	0.24	0.32	0.14	0.03	0.56477	0.55115	0.21518	0.31018	0.06785	0.01234	0.42472	0.84955	7.7			NA
chr19:4207767-4208004_F		A_30_P01018013		0.03	-0.29	0.04	0.06	0.91635	0.32086	0.91893	0.89061	-0.18	-0.15	-0.16	-0.18	-0.14	-0.44	-0.12	-0.12	0.26506	0.47436	0.47763	0.28532	0.45871	0.00927	0.63138	0.57871	6.6			NA
chr8:114477602-114488627_F		A_30_P01018014		-0.21	-0.24	0.19	-0.01	0.47812	0.47113	0.57687	0.98831	0.12	0.18	0.1	0.05	-0.09	-0.06	0.28	0.05	0.49052	0.42466	0.71088	0.8191	0.70047	0.80458	0.21419	0.85836	5.8			NA
chr1:115787961-115860711_R		A_30_P01018015		0.04	-0.14	-0.06	-0.13	0.85681	0.45481	0.7828	0.56983	-0.27	0.03	0.04	-0.11	-0.23	-0.1	-0.01	-0.23	0.00507	0.81675	0.7764	0.30337	0.02981	0.35599	0.9503	0.04724	5.6			NA
chr3:79075801-79076428_F		A_30_P01018016		0.25	0.26	0.2	-0.18	0.15382	0.17742	0.30396	0.4494	-0.25	-0.17	-0.17	-0.02	0	0.09	0.03	-0.2	0.01975	0.20819	0.22192	0.89926	0.99079	0.47718	0.87479	0.12827	6.8			NA
chr17:45525567-45526189_R		A_30_P01018017		-0.19	-0.21	-0.24	0.01	0.25449	0.27573	0.17999	0.97382	0.21	0.24	0.27	-0.04	0.01	0.03	0.02	-0.03	0.04218	0.05088	0.0368	0.78469	0.94202	0.81514	0.91499	0.86113	6.2			NA
chr3:88009045-88036270_R		A_30_P01018018		-0.04	0.04	-0.21	0.23	0.84725	0.87778	0.26948	0.32061	0.04	0.05	0.27	-0.1	0	0.09	0.06	0.12	0.75095	0.73992	0.03625	0.38217	0.98306	0.49441	0.71997	0.35621	6.2			NA
chr10:117021051-117038683_F		A_30_P01018019		-0.47	0.04	0.38	0.69	0.07129	0.9084	0.18244	0.03471	0.77	1.32	0.23	0.19	0.3	1.36	0.61	0.88	2e-05	0	0.27099	0.2803	0.09573	0	0.00287	7e-05	7			NA
chr6:31786292-31786599_R		A_30_P01018020		0.92	0.82	0.68	0.06	0.00017	0.00154	0.00475	0.88113	-0.54	-0.43	-0.48	0.02	0.39	0.4	0.21	0.07	0.00015	0.00746	0.00458	0.92948	0.00972	0.00582	0.25126	0.68732	8.4			NA
chr7:26202452-26224557_F		A_30_P01018021		-0.19	-0.29	-0.36	0.05	0.44931	0.26548	0.15977	0.90088	0.08	0.07	0.05	-0.4	-0.11	-0.23	-0.3	-0.34	0.62549	0.75328	0.82994	0.00721	0.5321	0.15629	0.10234	0.05131	6.7			NA
chr18:75513062-75523889_F		A_30_P01018022		0.12	-0.18	0.12	0	0.53897	0.39269	0.56831	0.99655	-0.1	0.07	-0.24	0.12	0.02	-0.11	-0.12	0.12	0.37673	0.66296	0.07728	0.30893	0.9022	0.40307	0.46442	0.40204	5.8			NA
chr17:95150800-95180650_F		A_30_P01018023		-0.21	0.29	0.34	0.33	0.45546	0.32799	0.23118	0.33982	0.11	0.23	0.01	0.42	-0.1	0.53	0.35	0.75	0.52162	0.24477	0.97854	0.01036	0.63544	0.00253	0.08859	0.00035	7.6			NA
chr2:78761468-78772543_R		A_30_P01018024		0.23	0.12	0.12	0.38	0.15818	0.55092	0.53867	0.06251	-0.17	-0.18	-0.08	-0.1	0.06	-0.07	0.04	0.28	0.07758	0.13209	0.56745	0.3604	0.66883	0.61298	0.84726	0.0236	6			NA
chr17:15111725-15139800_F		A_30_P01018025		0	-0.08	0.06	-0.16	0.99865	0.65763	0.7417	0.42969	-0.35	-0.43	-0.3	-0.13	-0.35	-0.51	-0.24	-0.29	0.00023	0.00021	0.00837	0.15595	0.00074	0	0.03868	0.00932	8.6			NA
chr4:11049325-11072075_R		A_30_P01018026		0	0	-0.06	-0.26	0.99796	0.99552	0.81766	0.31622	-0.14	-0.06	-0.14	-0.02	-0.14	-0.07	-0.2	-0.28	0.2248	0.71312	0.37386	0.89545	0.30252	0.67811	0.20543	0.05519	5.8			NA
chr14:115423660-115463160_R		A_30_P01018027		0.03	0.19	0.61	-0.11	0.91885	0.51559	0.01705	0.77076	0.24	0.07	0.19	0.09	0.27	0.26	0.8	-0.02	0.09322	0.74477	0.32338	0.58866	0.09884	0.10999	6e-05	0.94449	6.5			NA
chr1:88398169-88398354_F		A_30_P01018028		0.22	0.13	0.08	-0.25	0.11892	0.44976	0.63754	0.18366	-0.02	-0.07	0.09	0.14	0.21	0.06	0.17	-0.1	0.86104	0.5438	0.49009	0.1142	0.03906	0.62559	0.14563	0.37197	6.5			NA
chr6:54592523-54593344_R		A_30_P01018029		0.25	0.56	0.23	0.37	0.34175	0.04387	0.42899	0.26858	-0.01	-0.19	-0.09	-0.02	0.24	0.37	0.14	0.35	0.97641	0.3329	0.69291	0.93562	0.17117	0.02832	0.57139	0.06838	6.4			NA
chr2:181650800-181669350_F		A_30_P01018030		0.84	0.78	0.89	0.32	0.04131	0.08869	0.04778	0.59645	-1.1	-0.43	-0.48	0.63	-0.26	0.35	0.41	0.95	8e-05	0.17383	0.13804	0.01598	0.40922	0.23203	0.24115	0.00339	9.7			NA
chr18:61784800-61785170_F		A_30_P01018031		-0.05	0.03	0.22	0.23	0.78914	0.89439	0.2106	0.27473	0.09	0.02	-0.19	-0.22	0.03	0.05	0.03	0.01	0.4009	0.88486	0.12222	0.02764	0.80339	0.68504	0.8769	0.94021	5.7			NA
chr2:157838320-157853495_F		A_30_P01018032		0.34	0.27	0.23	-0.06	0.06854	0.19487	0.26132	0.83741	-0.32	-0.3	-0.23	0.15	0.02	-0.03	0	0.09	0.00579	0.02778	0.11175	0.19805	0.90751	0.84425	0.98813	0.55695	7.2			NA
chr3:86827945-86886695_F		A_30_P01018033		-0.23	-0.31	-0.21	-0.44	0.20562	0.12417	0.29603	0.05468	-0.07	0.1	0.02	0	-0.31	-0.22	-0.19	-0.45	0.55207	0.53668	0.90815	0.98674	0.01577	0.07947	0.21031	0.00198	5.8			NA
chr11:33414450-33450750_R		A_30_P01018034		0.15	0.4	0.09	-0.07	0.47248	0.07164	0.71668	0.83386	-0.2	-0.25	-0.22	-0.02	-0.04	0.15	-0.13	-0.09	0.10329	0.09716	0.16361	0.91763	0.79774	0.29848	0.49392	0.59553	6.2			NA
chr7:133402766-133415516_R		A_30_P01018035		0.49	0.55	0.46	-0.18	0.04356	0.04124	0.0771	0.62716	-0.37	-0.46	-0.34	0.25	0.12	0.09	0.12	0.07	0.01306	0.01076	0.06364	0.10248	0.52768	0.65313	0.61793	0.72486	7.6			NA
chr14:73746324-73749119_R		A_30_P01018036		0.26	0.23	0	0.23	0.27381	0.39215	0.99559	0.48234	-0.42	-0.62	-0.32	-0.29	-0.16	-0.38	-0.32	-0.06	0.00357	0.00063	0.07113	0.04914	0.3468	0.01378	0.08383	0.78874	8.2			NA
chr8:49853937-49874087_R		A_30_P01018037		0.18	0.05	0	-0.17	0.35002	0.85755	0.99424	0.51568	-0.09	-0.09	-0.01	0.17	0.09	-0.04	-0.01	0.01	0.44031	0.55669	0.96985	0.13322	0.53451	0.77909	0.96273	0.9728	6.6			NA
chr7:3338500-3360725_R		A_30_P01018038		0.03	0.06	-0.07	-0.04	0.91782	0.8036	0.77817	0.91401	0.09	0.02	0.03	-0.08	0.12	0.08	-0.04	-0.11	0.46024	0.92114	0.89226	0.58452	0.41108	0.57518	0.84926	0.45744	6.3			NA
chr16:8738782-8830148_R		A_30_P01018039		-0.41	0.04	0.09	0.34	0.38497	0.9498	0.88193	0.60441	0.74	0.09	0.29	0.22	0.33	0.13	0.38	0.56	0.0072	0.83135	0.45165	0.49689	0.30747	0.72158	0.32335	0.10182	10.9			NA
chr16:30170306-30223193_F		A_30_P01018040		0.05	-0.18	0.08	0.23	0.83948	0.42618	0.75261	0.37773	0.32	0.24	-0.07	-0.02	0.37	0.06	0.01	0.21	0.00662	0.09373	0.72536	0.91803	0.00575	0.7079	0.95928	0.1493	5.8			NA
chr13:54399275-54445825_F		A_30_P01018041		0.36	0.37	0.12	0.36	0.01376	0.02547	0.48303	0.05492	-0.11	-0.22	-0.04	-0.1	0.25	0.14	0.08	0.25	0.22738	0.04075	0.76278	0.30212	0.01328	0.16005	0.58565	0.02359	5.9			NA
chr10:57549604-57549956_R		A_30_P01018042		-0.06	0.03	-0.15	-0.09	0.78096	0.92044	0.46207	0.74829	0.08	-0.03	-0.02	0.04	0.02	-0.01	-0.17	-0.05	0.46163	0.8392	0.91076	0.77661	0.87422	0.96005	0.23931	0.7533	6.3			NA
chr9:61881496-61881935_R		A_30_P01018043		-0.04	0.06	0.06	0.11	0.86726	0.82306	0.81156	0.7255	0.11	0.06	-0.1	-0.11	0.07	0.12	-0.04	0	0.3926	0.74272	0.57023	0.40755	0.6814	0.41205	0.86584	0.98339	6.1			NA
chr3:35782698-35789748_F		A_30_P01018044		-0.19	0.02	-0.22	-0.5	0.45185	0.94915	0.43109	0.09903	-0.01	-0.06	0	0.17	-0.2	-0.04	-0.22	-0.32	0.96776	0.7788	0.99694	0.26671	0.24409	0.85305	0.28624	0.07346	6			NA
chr13:94180737-94182912_F		A_30_P01018045		-0.27	-0.19	-0.28	-0.04	0.16559	0.39038	0.17034	0.90324	0.25	0.26	0.21	-0.14	-0.01	0.07	-0.08	-0.19	0.02795	0.06331	0.16359	0.24784	0.95098	0.6443	0.68787	0.20784	6.5			NA
chr3:131153358-131154061_F		A_30_P01018046		-0.08	-0.07	-0.06	0.05	0.73031	0.79071	0.81053	0.88931	0.12	0.26	0.24	0.07	0.04	0.19	0.17	0.12	0.34515	0.08163	0.13056	0.64102	0.82648	0.17541	0.32133	0.45688	6.4			NA
chr11:49932129-49938154_R		A_30_P01018047		0.27	1.23	0.29	-0.13	0.56065	0.01052	0.57059	0.86208	-0.27	-0.43	-0.28	-0.02	0	0.8	0.01	-0.15	0.31316	0.18366	0.44088	0.95694	0.99357	0.00498	0.98343	0.68178	6.3			NA
chr3:37659958-37665945_F		A_30_P01018048		-0.35	-0.14	-0.08	-0.15	0.09201	0.58067	0.76227	0.63777	0.25	0.08	0.17	-0.02	-0.1	-0.07	0.09	-0.17	0.04845	0.67677	0.32945	0.89739	0.53313	0.7022	0.68592	0.29711	6.4			NA
chr12:111617728-111665403_F		A_30_P01018049		-0.04	-0.07	-0.16	0.04	0.86466	0.77219	0.42947	0.88757	0.13	0.03	0.04	-0.03	0.09	-0.04	-0.11	0.01	0.22661	0.85747	0.80928	0.83906	0.48214	0.80607	0.4638	0.93543	6.2			NA
chr13:12915483-12918645_F		A_30_P01018050		-0.52	-0.32	-0.4	0.02	0.0105	0.15115	0.06767	0.95157	0.16	0	0.03	0.01	-0.35	-0.32	-0.36	0.03	0.18469	0.99784	0.87765	0.96918	0.01145	0.01654	0.0208	0.87022	6			NA
chr1:137689555-137692960_R		A_30_P01018051		0.9	1.05	0.62	0.09	0.00233	0.00211	0.04376	0.86087	-0.73	-0.81	-0.53	0.25	0.17	0.24	0.09	0.33	0.00011	0.0003	0.01571	0.17867	0.42642	0.23112	0.7622	0.127	8.3			NA
chr12:111287772-111333890_R		A_30_P01018052		-0.04	0.03	-0.21	-0.02	0.8769	0.90198	0.29787	0.95326	0.02	-0.02	0.17	0.1	-0.02	0.01	-0.04	0.08	0.89043	0.89855	0.23279	0.4101	0.91631	0.95795	0.85041	0.58291	6.3			NA
chr15:79709500-79714700_R		A_30_P01018053		0.97	0.8	0.31	-0.19	0.00274	0.02162	0.38231	0.68587	-1.08	-1.33	-0.96	-0.2	-0.11	-0.53	-0.65	-0.39	0	0	0.0003	0.33851	0.65616	0.01101	0.00776	0.09756	9.5			NA
chr1:57410074-57426723_R		A_30_P01018054		-0.54	-0.16	0.07	0.13	0.00712	0.50162	0.77649	0.67921	0.55	0.6	0.09	0.07	0	0.44	0.16	0.19	5e-05	0.00016	0.63134	0.65654	0.98271	0.00116	0.34936	0.20963	6.7			NA
chr9:66825889-66853614_F		A_30_P01018055		0.68	0.55	0.5	0.17	0.00407	0.0312	0.04407	0.61567	-0.43	-0.23	-0.17	0.05	0.25	0.32	0.33	0.22	0.00272	0.20203	0.37951	0.81245	0.12386	0.03461	0.06931	0.22591	8.7			NA
chr2:168804720-168854970_R		A_30_P01018056		0.48	0.49	0.44	0.02	0.00439	0.00885	0.01507	0.95842	0.07	0.07	-0.12	0.08	0.55	0.56	0.32	0.1	0.54662	0.62339	0.4006	0.47464	2e-05	1e-05	0.01216	0.4555	14.8			NA
chr11:70196232-70203307_F		A_30_P01018057		0.24	0.29	0.12	0.12	0.17594	0.13344	0.55266	0.63931	0	-0.19	-0.06	-0.03	0.24	0.1	0.06	0.1	0.98988	0.15303	0.70316	0.85567	0.04794	0.43719	0.7387	0.5045	5.9			NA
chr13:64018565-64082570_F		A_30_P01018058		0.11	0.01	0.08	0.54	0.72996	0.98487	0.82592	0.10137	-0.22	-0.55	-0.32	-0.42	-0.12	-0.54	-0.24	0.12	0.16144	0.00513	0.11419	0.01076	0.56055	0.00222	0.27377	0.5698	9.7			NA
chr3:126989696-127112471_R		A_30_P01018059		0.33	0.12	0.2	0.08	0.04306	0.55628	0.26921	0.74666	-0.35	-0.1	-0.1	-0.03	-0.02	0.02	0.1	0.06	0.00076	0.44742	0.46242	0.84956	0.86959	0.91081	0.52169	0.68259	7.1			NA
chr5:54053882-54054174_F		A_30_P01018060		-0.36	-0.53	-0.43	0.09	0.07244	0.01797	0.04845	0.78218	-0.08	0.03	0.29	-0.14	-0.44	-0.5	-0.13	-0.05	0.55346	0.88227	0.05372	0.2771	0.00206	0.0003	0.47383	0.75975	6.9			NA
chr16:32309935-32328234_F		A_30_P01018061		0.46	0.26	0.31	0.07	0.01639	0.22773	0.13195	0.81284	-0.23	-0.14	-0.1	-0.01	0.23	0.12	0.21	0.06	0.04979	0.37636	0.53564	0.94975	0.08344	0.37431	0.1874	0.7013	7.9			NA
chr8:57987539-57988398_F		A_30_P01018062		0.32	-0.01	0.1	-0.16	0.15306	0.97571	0.71191	0.63714	-0.19	-0.07	-0.02	-0.02	0.13	-0.08	0.08	-0.18	0.15638	0.72966	0.9377	0.92718	0.45138	0.65782	0.71476	0.317	6.1			NA
chr6:121035524-121061074_F		A_30_P01018063		0.09	0.12	0.18	-0.06	0.7162	0.66696	0.47756	0.86367	-0.03	0.08	-0.07	0.14	0.06	0.19	0.11	0.08	0.83513	0.68881	0.73197	0.32115	0.73838	0.1911	0.60705	0.66724	6.3			NA
chrX:138966975-138981525_F		A_30_P01018064		-0.02	-0.19	0.09	0.04	0.91177	0.33956	0.67552	0.90844	-0.04	0.06	0.05	0.03	-0.06	-0.13	0.14	0.06	0.76429	0.67735	0.78157	0.85959	0.66085	0.30503	0.35898	0.67382	7.1			NA
chr2:153163620-153170845_R		A_30_P01018065		-0.05	0.01	0.32	0.28	0.87231	0.98051	0.20562	0.37111	-0.09	0.28	0	-0.08	-0.14	0.29	0.32	0.2	0.53515	0.10109	0.99768	0.66007	0.41063	0.0593	0.07857	0.2622	7.8			NA
chr17:22013350-22095775_R		A_30_P01018066		-0.41	-0.27	-0.61	-0.21	0.08143	0.3166	0.01802	0.53781	0.29	0.31	0.22	-0.29	-0.13	0.03	-0.4	-0.49	0.04711	0.08344	0.25762	0.05435	0.48696	0.87859	0.03226	0.00692	6.7			NA
chr10:83399729-83399790_F		A_30_P01018067		0.15	0.24	0.46	0.57	0.84026	0.76409	0.52313	0.5066	-0.49	-0.6	-0.45	-0.54	-0.34	-0.36	0	0.03	0.1868	0.19375	0.36668	0.16547	0.45715	0.42554	0.99526	0.96202	6.7			NA
chr3:88009045-88036270_F		A_30_P01018068		0.41	0.4	0.37	-0.09	0.01353	0.03042	0.03811	0.71113	-0.29	-0.28	-0.23	0.15	0.12	0.11	0.14	0.06	0.00472	0.02055	0.0673	0.15291	0.32132	0.34461	0.33298	0.69304	9.3			NA
chr1:64686823-64728598_R		A_30_P01018069		-0.04	0.01	0.08	-0.05	0.87953	0.96387	0.76734	0.90155	-0.11	0.15	-0.06	0.16	-0.15	0.17	0.02	0.11	0.42043	0.36882	0.77369	0.26016	0.33023	0.26727	0.93665	0.53004	6			NA
chr2:153163620-153170845_F		A_30_P01018070		0.1	-0.09	-0.03	0.07	0.59434	0.69327	0.8948	0.79372	-0.06	0.02	0.09	-0.02	0.04	-0.07	0.06	0.05	0.61266	0.91718	0.54025	0.86602	0.7606	0.60593	0.72868	0.75141	7.3			NA
chr7:129294166-129301366_F		A_30_P01018071		0.07	-0.21	-0.2	0.13	0.68477	0.23551	0.24037	0.5457	0.27	0.23	0.15	-0.03	0.34	0.02	-0.05	0.1	0.00494	0.04422	0.21642	0.80822	0.00179	0.86786	0.76513	0.4089	7			NA
chr10:118385588-118439338_R		A_30_P01018072		0.27	0.42	0.31	-0.09	0.36578	0.20019	0.33578	0.85648	-0.53	-0.16	-0.19	0.45	-0.26	0.26	0.13	0.36	0.00331	0.51651	0.45514	0.01272	0.21588	0.20024	0.65192	0.09941	6.8			NA
chr3:93152559-93153151_F		A_30_P01018073		-0.15	-0.13	-0.19	-0.01	0.37154	0.50333	0.26757	0.97159	0.19	0.07	0.06	0.09	0.04	-0.06	-0.13	0.07	0.04828	0.59719	0.67344	0.43339	0.75303	0.66051	0.33391	0.56407	5.6			NA
chr16:59557120-59602070_R		A_30_P01018074		0.03	-0.15	-0.12	0.17	0.87974	0.48691	0.58891	0.50505	0.37	0.05	0	-0.05	0.4	-0.1	-0.11	0.12	0.001	0.77716	0.98333	0.72583	0.0013	0.44302	0.49407	0.40876	6			NA
chr15:33980641-33981135_F		A_30_P01018075		-0.12	-0.01	-0.26	-0.38	0.62313	0.96557	0.26826	0.16164	0.08	0.03	0.13	0.2	-0.04	0.02	-0.13	-0.18	0.5693	0.88559	0.46202	0.13912	0.83981	0.93638	0.52032	0.27657	6			NA
chr6:116092274-116144199_R		A_30_P01018076		-0.15	0.08	-0.43	0.06	0.4373	0.72619	0.02559	0.85666	0.29	-0.15	0.12	-0.38	0.14	-0.07	-0.31	-0.33	0.00796	0.29367	0.43594	0.0013	0.26448	0.65701	0.02431	0.01694	8.2			NA
chr11:19950950-19962250_R		A_30_P01018077		-0.12	0.15	0.12	-0.19	0.61875	0.57516	0.65991	0.51614	0.01	-0.02	-0.06	0.2	-0.11	0.13	0.05	0.01	0.94922	0.92681	0.76019	0.13536	0.50082	0.41756	0.82898	0.97576	6.5			NA
chr3:88009045-88036270_R		A_30_P01018078		0.46	0.2	0.04	-0.08	0.053	0.49213	0.89488	0.83546	-0.09	0	0.07	0.11	0.37	0.2	0.12	0.02	0.55696	0.99959	0.76017	0.54032	0.02719	0.23835	0.61565	0.92016	6			NA
chr2:78767440-78768949_F		A_30_P01018079		-0.49	-0.42	-0.35	-0.05	0.00782	0.03788	0.07405	0.8859	-0.02	0.24	0.28	0.12	-0.51	-0.18	-0.07	0.07	0.86435	0.0745	0.04614	0.34313	0.00014	0.16021	0.69079	0.65127	7.6			NA
chr19:53624826-53625580_R		A_30_P01018080		0.19	0.22	0.28	0.11	0.25449	0.23191	0.10727	0.64296	-0.13	-0.28	-0.28	-0.13	0.06	-0.06	0	-0.02	0.18467	0.01937	0.02396	0.19935	0.66467	0.63494	0.98848	0.88665	7			NA
chr4:123572090-123581365_R		A_30_P01018081		-0.06	-0.03	-0.3	0.17	0.81138	0.91322	0.15071	0.51831	-0.09	-0.2	0.01	-0.2	-0.14	-0.23	-0.29	-0.03	0.47442	0.17115	0.96487	0.0942	0.29619	0.07493	0.05454	0.8833	7.6			NA
chr16:8738782-8830148_R		A_30_P01018082		-0.12	-0.19	-0.23	0.13	0.44781	0.24349	0.1286	0.52108	0.12	0.13	0.19	-0.04	0	-0.06	-0.05	0.09	0.18	0.23069	0.08945	0.68981	0.98956	0.62289	0.74212	0.46045	5.5			NA
chr1:183951156-183986156_F		A_30_P01018083		-1.33	-0.81	-0.85	1.41	0.07092	0.35144	0.31008	0.13742	1.22	-0.2	-0.03	-1.28	-0.12	-1.01	-0.88	0.13	0.00779	0.76867	0.9728	0.0068	0.85792	0.04279	0.14539	0.84597	9.2			NA
chr16:3111550-3130500_R		A_30_P01018084		-0.02	-0.37	0.52	0.88	0.96639	0.37542	0.17947	0.0494	0.14	0.51	0.05	0.09	0.12	0.14	0.57	0.96	0.55821	0.0539	0.90677	0.75998	0.68238	0.6215	0.04085	0.0007	6.1			NA
chr3:84609788-84618062_F		A_30_P01018085		0.03	0.01	0.04	0.22	0.87302	0.9412	0.84648	0.21338	0.08	-0.04	0.08	-0.01	0.11	-0.03	0.12	0.2	0.35349	0.74391	0.49164	0.91788	0.27278	0.83154	0.3168	0.04461	5.8			NA
chr2:181663381-181664097_F		A_30_P01018086		1.21	1.46	1.17	0.14	8e-05	9e-05	0.00037	0.74067	-1.06	-1.13	-0.89	0.3	0.16	0.33	0.28	0.43	0	0	0.00011	0.06725	0.41324	0.05993	0.18987	0.02838	9.8			NA
chr15:59966962-59972812_F		A_30_P01018087		-0.17	0.11	-0.04	-0.01	0.39663	0.62891	0.87499	0.96869	0.11	0	0.11	-0.17	-0.05	0.12	0.07	-0.18	0.33724	0.98339	0.50721	0.16675	0.72854	0.38811	0.7232	0.21525	7			NA
chr11:59189157-59220607_F		A_30_P01018088		0.62	0.63	0.77	0.23	0.03859	0.06118	0.01927	0.61188	-0.86	-0.35	-0.54	0.48	-0.24	0.27	0.23	0.71	3e-05	0.1216	0.01919	0.01117	0.26999	0.19652	0.39125	0.00269	9.7			NA
chr16:9129538-9137898_F		A_30_P01018089		0.08	-0.27	0.07	-0.05	0.64943	0.13131	0.72014	0.85384	0.02	0.25	0.04	0.09	0.11	-0.02	0.12	0.03	0.85841	0.03689	0.79429	0.4511	0.38071	0.88871	0.42039	0.81464	5.8			NA
chr2:174088550-174109425_R		A_30_P01018090		0.05	-0.06	0.25	-0.17	0.88141	0.87137	0.39765	0.67693	-0.08	0.26	-0.04	0.45	-0.03	0.2	0.21	0.29	0.63287	0.19293	0.88812	0.00641	0.88313	0.28214	0.34929	0.15218	6.2			NA
chr8:128933150-128943375_F		A_30_P01018091		0.26	0.04	0.02	0.18	0.07028	0.86152	0.94082	0.37056	0	-0.01	0.02	0.04	0.26	0.02	0.04	0.22	0.9782	0.94175	0.88936	0.70009	0.01058	0.84813	0.8116	0.04565	5.7			NA
chr16:59557120-59602070_R		A_30_P01018092		-0.18	-0.29	-0.4	-0.13	0.38435	0.18448	0.05196	0.64797	0.41	0.04	0.11	-0.11	0.23	-0.24	-0.3	-0.24	0.00084	0.81054	0.53607	0.41228	0.08082	0.06132	0.04896	0.10036	6.2			NA
chr2:31001736-31006911_R		A_30_P01018093		0.03	0	-0.36	0.01	0.88849	0.99103	0.02194	0.96009	-0.23	-0.25	0.05	-0.21	-0.21	-0.24	-0.31	-0.2	0.00799	0.02018	0.73007	0.01894	0.03641	0.01063	0.00586	0.07106	6.8			NA
chr10:83181374-83249918_F		A_30_P01018094		-0.05	-0.11	-0.02	0.1	0.716	0.48496	0.92295	0.59308	0.09	0.07	0.1	0.02	0.04	-0.03	0.08	0.12	0.23279	0.47151	0.33118	0.83125	0.70294	0.77254	0.4684	0.21517	6.4			NA
chrX:11699327-11699881_R		A_30_P01018095		-0.21	-0.36	-0.12	-0.2	0.26144	0.07583	0.57004	0.41819	0.01	0.12	0.06	0.05	-0.2	-0.24	-0.07	-0.15	0.9351	0.43287	0.76024	0.73084	0.12039	0.0484	0.70959	0.28412	6.2			NA
chr17:45525567-45526189_R		A_30_P01018096		0.19	-0.03	0.21	0.53	0.30165	0.91335	0.29915	0.01888	0.05	0.16	-0.14	-0.27	0.24	0.13	0.07	0.25	0.7057	0.2424	0.34623	0.01511	0.05585	0.2963	0.7063	0.06499	6.1			NA
chr16:9158862-9162427_F		A_30_P01018097		-0.23	-0.24	-0.17	-0.15	0.22731	0.25865	0.44811	0.58411	0.18	0.14	0.16	0.08	-0.05	-0.1	-0.01	-0.08	0.11535	0.3452	0.3175	0.58822	0.7477	0.48284	0.95756	0.64208	5.8			NA
chr5:149751979-149808240_R		A_30_P01018098		-0.08	0.3	0.25	-0.08	0.76238	0.20728	0.29134	0.82176	-0.01	-0.17	-0.15	0.01	-0.08	0.13	0.1	-0.07	0.96522	0.31409	0.40455	0.95836	0.61708	0.40053	0.62537	0.71062	7			NA
chr18:63455560-63548085_R		A_30_P01018099		0.25	0.15	-0.05	0.23	0.16974	0.47426	0.825	0.33148	-0.05	-0.16	-0.03	-0.06	0.19	0	-0.09	0.17	0.67123	0.2535	0.86481	0.63814	0.11961	0.97842	0.62308	0.22218	5.7			NA
chr7:119735208-119822808_F		A_30_P01018100		0.2	0.35	-0.15	-0.03	0.36688	0.1421	0.55686	0.94444	0.02	-0.07	0.08	0.1	0.23	0.28	-0.07	0.07	0.88763	0.70901	0.69102	0.51027	0.13598	0.05339	0.75669	0.69047	5.7			NA
chr16:30200995-30205965_R		A_30_P01018101		-0.29	-0.02	-0.2	-0.15	0.07056	0.92058	0.27357	0.51527	0.12	0.04	0.11	0.03	-0.17	0.02	-0.09	-0.12	0.23825	0.78741	0.4461	0.81245	0.12978	0.90922	0.54805	0.3627	5.7			NA
chr3:38320928-38341869_F		A_30_P01018102		0.27	0.41	0.4	0	0.36722	0.20878	0.20571	0.9953	-0.53	-0.23	-0.2	0.48	-0.26	0.18	0.2	0.48	0.00324	0.30538	0.41044	0.00884	0.21155	0.4153	0.44025	0.02834	9.1			NA
chr13:62117000-62164075_R		A_30_P01018103		-0.05	-0.01	0.21	0.4	0.83853	0.96489	0.38707	0.14156	0.02	0.48	0.21	0.23	-0.03	0.46	0.42	0.63	0.88501	0.00271	0.20689	0.07619	0.86642	0.00122	0.01069	0.00025	8.7			NA
chr4:135911688-135915355_F		A_30_P01018104		-0.18	0.32	-0.25	0.34	0.68498	0.49947	0.59257	0.53258	-0.57	-0.44	-0.39	-1.01	-0.75	-0.13	-0.64	-0.66	0.0157	0.12901	0.19399	0.00019	0.00538	0.69143	0.03205	0.0237	9.5			NA
chr16:50715231-50841124_F		A_30_P01018105		0.14	0.01	0.21	-0.15	0.4796	0.96463	0.31245	0.58441	-0.12	-0.21	-0.14	0.07	0.02	-0.2	0.07	-0.08	0.29994	0.11947	0.35549	0.6222	0.90159	0.10446	0.71931	0.61501	5.8			NA
chr7:129294166-129301366_R		A_30_P01018106		-0.15	0.23	0.28	0.01	0.64388	0.4941	0.39116	0.98486	0.15	0.36	0.04	0.1	0	0.59	0.31	0.11	0.39771	0.08848	0.90423	0.62487	0.98879	0.00185	0.17151	0.63394	6.6			NA
chr17:26911397-26917047_R		A_30_P01018107		0.11	-0.24	0.15	-0.04	0.69604	0.39759	0.61246	0.9215	-0.44	-0.49	-0.48	-0.37	-0.34	-0.73	-0.33	-0.41	0.00296	0.0062	0.00995	0.01408	0.0435	3e-05	0.08468	0.02366	6.9			NA
chr8:74333475-74384150_F		A_30_P01018108		-0.06	-0.26	-0.24	-0.1	0.7505	0.16524	0.18972	0.70261	-0.07	0.39	0.03	-0.04	-0.13	0.13	-0.21	-0.14	0.51767	0.00206	0.87468	0.74988	0.26461	0.27029	0.11511	0.28048	5.9			NA
chr8:49237358-49246495_F		A_30_P01018109		-0.01	0.13	0.18	0.09	0.97065	0.5493	0.35268	0.7404	-0.04	-0.18	-0.19	-0.01	-0.05	-0.05	-0.01	0.08	0.72921	0.18068	0.16083	0.95167	0.72614	0.73432	0.97345	0.57588	5.9			NA
chr10:39386908-39390947_F		A_30_P01018110		-0.52	-0.3	-0.35	-0.09	0.0014	0.07514	0.03464	0.6884	0.31	0.22	0.09	-0.03	-0.21	-0.08	-0.26	-0.12	0.00145	0.04849	0.51285	0.84015	0.04895	0.51448	0.0288	0.3205	6.7			NA
chr1:52507374-52514124_F		A_30_P01018111		0.09	0.02	-0.05	-0.03	0.57242	0.91026	0.81036	0.90694	0.08	-0.06	0.03	0.06	0.17	-0.04	-0.02	0.03	0.40926	0.62479	0.86928	0.60469	0.09818	0.7615	0.9056	0.84942	5.8			NA
chr4:82156098-82196298_R		A_30_P01018112		0.11	0	0.3	-0.2	0.63823	0.99151	0.19886	0.51259	-0.25	0.02	-0.23	0.13	-0.13	0.02	0.07	-0.07	0.0547	0.93006	0.16629	0.37131	0.39437	0.93927	0.75743	0.71471	7			NA
chr6:86477309-86537554_R		A_30_P01018113		0	-0.02	-0.05	-0.04	0.98511	0.92918	0.83736	0.89145	-0.09	-0.08	-0.03	0.08	-0.08	-0.1	-0.07	0.04	0.41564	0.57014	0.88212	0.48798	0.51628	0.40748	0.6579	0.77923	6.1			NA
chr12:56564855-56565310_R		A_30_P01018114		0.24	0.05	0.28	0.17	0.18055	0.83034	0.15252	0.49645	-0.07	-0.05	-0.17	-0.04	0.18	0	0.11	0.13	0.57554	0.75898	0.2465	0.79709	0.16697	0.98992	0.49328	0.34597	5.9			NA
chr18:36449530-36456800_R		A_30_P01018115		-0.28	0.1	-0.37	-0.18	0.10653	0.63944	0.04446	0.46597	0.01	-0.1	0.11	-0.08	-0.26	0	-0.26	-0.25	0.91905	0.48074	0.46147	0.54447	0.02692	0.98921	0.05117	0.0548	6.3			NA
chr10:93975406-93977476_R		A_30_P01018116		0.19	0.91	1.81	1.34	0.60708	0.01355	6e-05	0.00139	0.33	1.09	-0.08	0.48	0.52	2	1.73	1.82	0.09913	5e-05	0.80522	0.01889	0.02253	0	0	0	8			NA
chr17:45524689-45525320_R		A_30_P01018117		-0.38	-0.2	-0.27	0.02	0.03549	0.35084	0.16954	0.95922	0.53	0.6	0.4	-0.01	0.15	0.4	0.12	0.01	3e-05	7e-05	0.00527	0.97575	0.26951	0.00139	0.4534	0.94659	7.3			NA
chr6:50339188-50409363_F		A_30_P01018118		0.6	0.6	0.27	-0.07	0.00204	0.00524	0.18634	0.83206	-0.62	-0.64	-0.51	0.01	-0.02	-0.03	-0.24	-0.05	0	4e-05	0.00086	0.94927	0.91911	0.83643	0.10902	0.73724	7.9			NA
chr5:107503800-107515575_R		A_30_P01018119		-0.04	0.03	-0.13	-0.05	0.82922	0.89691	0.48477	0.8432	0.09	-0.02	0.03	-0.02	0.05	0.01	-0.09	-0.07	0.35989	0.88042	0.83406	0.91383	0.70287	0.96845	0.5192	0.60695	5.6			NA
chr5:77188300-77205150_R		A_30_P01018120		0.08	0.14	0.04	0.26	0.62251	0.4219	0.82153	0.17166	0.12	0.08	0.12	-0.02	0.2	0.22	0.17	0.24	0.20385	0.53886	0.30391	0.89982	0.05335	0.02783	0.1631	0.03086	6.1			NA
chr6:115468025-115489250_F		A_30_P01018121		0.34	0.36	0.48	0	0.0992	0.10991	0.03052	0.99843	-0.15	-0.29	-0.34	0.25	0.19	0.07	0.14	0.25	0.24982	0.05345	0.03054	0.0542	0.19185	0.68552	0.44761	0.11415	7.4			NA
chr2:77715502-77719430_F		A_30_P01018122		0.62	0.52	0.44	0.04	0.00036	0.00416	0.01057	0.87337	-0.44	-0.52	-0.34	0.04	0.18	0	0.1	0.08	4e-05	6e-05	0.00483	0.78349	0.10806	0.97494	0.50567	0.54113	10.8			NA
chr9:14460976-14488051_R		A_30_P01018123		-0.03	0.24	0.67	0.31	0.90608	0.32666	0.00471	0.27382	0.39	0.72	0.09	0.37	0.36	0.96	0.76	0.68	0.00302	4e-05	0.65642	0.00543	0.0144	0	3e-05	0.00011	6.3			NA
chr14:103751075-103769725_F		A_30_P01018124		-0.05	-0.61	-0.43	-0.32	0.82095	0.00574	0.03635	0.19639	-0.15	-0.26	0.04	-0.25	-0.21	-0.87	-0.39	-0.57	0.19313	0.07198	0.82657	0.03253	0.12335	0	0.00926	0.00025	8.8			NA
chr1:59449275-59474025_R		A_30_P01018125		-0.12	-0.21	-0.37	-0.44	0.6022	0.38396	0.09588	0.08888	-0.16	0.02	-0.02	-0.11	-0.28	-0.19	-0.39	-0.55	0.19438	0.91955	0.94276	0.46089	0.04598	0.18658	0.01561	0.00082	6.2			NA
chr3:84616804-84617383_R		A_30_P01018126		-0.3	-0.12	-0.26	-0.04	0.12149	0.60371	0.22214	0.91781	0.07	0.08	0.01	-0.12	-0.22	-0.05	-0.24	-0.16	0.56305	0.64937	0.95269	0.34032	0.0955	0.7683	0.11144	0.28958	6			NA
chr3:85842798-85887216_F		A_30_P01018127		-0.09	-0.21	0.04	0.12	0.76512	0.47519	0.90153	0.76001	-0.23	-0.36	-0.1	-0.34	-0.32	-0.57	-0.06	-0.23	0.11893	0.05091	0.65928	0.02435	0.0594	0.00073	0.82952	0.23843	7.8			NA
chr19:36699712-36763966_R		A_30_P01018128		0.46	0.24	0.35	0	0.01353	0.24942	0.07915	0.99062	-0.34	-0.03	-0.16	0.33	0.12	0.21	0.2	0.33	0.00338	0.85458	0.29897	0.00579	0.38079	0.09679	0.20555	0.01955	7			NA
chr19:23068397-23190256_R		A_30_P01018129		-0.07	-0.06	0.05	-0.04	0.74685	0.81518	0.84674	0.90823	-0.25	-0.3	-0.04	0.08	-0.32	-0.37	0.01	0.04	0.02796	0.02774	0.85764	0.53504	0.01319	0.00361	0.95576	0.78836	6			NA
chr12:88154776-88184372_R		A_30_P01018130		0.1	0.09	-0.05	-0.08	0.50203	0.62054	0.77139	0.70292	-0.27	-0.13	-0.03	-0.07	-0.17	-0.04	-0.08	-0.15	0.0022	0.24096	0.86474	0.50914	0.08736	0.73781	0.55097	0.16767	7			NA
chr4:131734714-131742542_F		A_30_P01018131		-0.48	-0.21	-0.36	0.1	0.02124	0.38965	0.11866	0.75765	0.55	0.32	0.38	0	0.06	0.1	0.03	0.11	0.0001	0.04289	0.01728	0.98734	0.71117	0.52429	0.91125	0.53742	9.7			NA
chr5:112205091-112240992_R		A_30_P01018132		0.72	0.84	0.76	-0.21	0.00278	0.00234	0.00372	0.51259	-0.81	-0.71	-0.45	0.22	-0.09	0.13	0.31	0.01	0	0.00013	0.01158	0.13109	0.60863	0.46438	0.08628	0.9739	9			NA
chr1:71939741-71947891_F		A_30_P01018133		0.39	0.22	0.16	-0.04	0.02494	0.26454	0.44577	0.89952	-0.02	-0.04	-0.1	-0.01	0.38	0.18	0.06	-0.05	0.89998	0.81699	0.53886	0.97306	0.0024	0.12517	0.7454	0.76886	7.4			NA
chr5:33788271-33788845_R		A_30_P01018134		0.3	0.22	0.19	0.19	0.09953	0.29016	0.34788	0.44481	0.03	0.25	0.12	0.27	0.32	0.47	0.32	0.46	0.82529	0.05782	0.4175	0.01648	0.00972	0.00018	0.02458	0.00123	6.5			NA
chr17:012941161-012944859		A_30_P01018135		-0.33	-0.11	-0.49	0.08	0.15075	0.70957	0.04857	0.84359	0.06	-0.33	0.03	-0.35	-0.27	-0.44	-0.46	-0.28	0.69227	0.05206	0.9194	0.01359	0.09358	0.00394	0.00988	0.11085	8.9			NA
chrX:11239288-11359919_R		A_30_P01018136		-0.32	-0.38	-0.32	-0.12	0.0246	0.0177	0.04206	0.56196	0.35	0.29	0.24	0.12	0.03	-0.09	-0.08	0	0.00023	0.00663	0.03093	0.18466	0.83671	0.39038	0.56755	0.98474	5.8			NA
chr9:65368908-65377592_R		A_30_P01018137		0.27	-0.24	-0.12	-0.23	0.27729	0.38868	0.67824	0.49086	0.24	0.25	0.31	0.06	0.5	0.01	0.18	-0.17	0.10635	0.17062	0.09752	0.74005	0.00283	0.97307	0.39216	0.37708	6.3			NA
chr7:129294998-129295498_F		A_30_P01018138		-0.13	0.05	0.09	-0.15	0.52619	0.85916	0.68221	0.57788	0	-0.12	-0.08	0	-0.13	-0.07	0.01	-0.15	0.98999	0.44017	0.63696	0.98734	0.33673	0.63935	0.95159	0.29507	6.7			NA
chr17:6324860-6326762_F		A_30_P01018139		0.54	0.71	0.51	-0.11	0.00736	0.00276	0.01887	0.73019	-0.32	-0.63	-0.42	0.19	0.23	0.08	0.09	0.09	0.01002	9e-05	0.00652	0.12339	0.1046	0.64051	0.65308	0.60309	8.3			NA
chr9:58301467-58323783_R		A_30_P01018140		0.01	-0.01	-0.05	0.28	0.96607	0.98255	0.89647	0.42881	0.26	0.15	0.21	-0.24	0.27	0.14	0.16	0.05	0.10022	0.48894	0.33042	0.15214	0.13276	0.47679	0.50454	0.84776	7.2			NA
chr6:140639450-140662200_F		A_30_P01018141		1.42	1.39	1.11	0.19	1e-05	7e-05	0.00024	0.57229	-1.16	-1.3	-1.04	-0.17	0.26	0.09	0.07	0.03	0	0	1e-05	0.28558	0.11364	0.6442	0.78911	0.90873	10.5			NA
chr5:106982442-107045717_R		A_30_P01018142		-0.33	-0.34	-0.01	0.2	0.02824	0.0395	0.94952	0.32202	0.05	0.35	0.15	-0.13	-0.27	0.01	0.14	0.07	0.61337	0.00199	0.19922	0.18798	0.00805	0.94851	0.27779	0.56701	7.1			NA
chr2:173105462-173126187_F		A_30_P01018143		0.33	0.29	0.29	0.08	0.01166	0.0472	0.03671	0.70151	-0.25	-0.21	-0.17	-0.08	0.08	0.08	0.13	0	0.00248	0.03295	0.09726	0.38802	0.38969	0.40571	0.24346	0.99918	7.5			NA
chr9:13224147-13424397_R		A_30_P01018144		-0.2	-0.25	0.05	-0.29	0.27802	0.22484	0.82338	0.2333	-0.21	-0.06	-0.27	-0.12	-0.42	-0.31	-0.22	-0.4	0.05567	0.69794	0.0514	0.33548	0.00135	0.01002	0.14247	0.00441	5.9			NA
chr4:135136959-135139933_F		A_30_P01018145		0.98	0.99	0.88	-0.02	0.00801	0.01595	0.02624	0.97719	-1.07	-0.74	-0.57	0.48	-0.09	0.25	0.31	0.46	2e-05	0.00687	0.04016	0.03622	0.76476	0.34267	0.32956	0.10144	9			NA
chr6:145647711-145756861_F		A_30_P01018146		0.86	0.96	0.6	0.24	0.00114	0.00148	0.02702	0.49475	-0.29	-0.57	-0.52	-0.09	0.57	0.39	0.07	0.15	0.05663	0.00256	0.00669	0.63153	0.00118	0.01769	0.79289	0.45967	10.8			NA
chr16:91198576-91199149_F		A_30_P01018147		0.19	0.21	0.32	0.03	0.26799	0.27092	0.07413	0.92894	-0.07	-0.1	-0.22	-0.09	0.13	0.11	0.1	-0.07	0.5555	0.47128	0.08878	0.41419	0.30363	0.36624	0.50418	0.63628	7.5			NA
chr7:6296401-6311486_R		A_30_P01018148		0.21	0.53	0.28	-0.02	0.37385	0.03565	0.26595	0.96912	-0.16	-0.02	-0.2	0.04	0.06	0.51	0.08	0.02	0.26911	0.9303	0.26361	0.83602	0.77346	0.001	0.74698	0.91368	6.4			NA
chr2:143988645-143993945_F		A_30_P01018149		0.55	0.53	0.55	0.17	0.04879	0.08838	0.06784	0.68971	-0.48	-0.07	-0.17	0.46	0.07	0.46	0.38	0.63	0.00619	0.78592	0.48231	0.01016	0.75051	0.01462	0.08796	0.00404	9			NA
chr10:83181374-83249918_R		A_30_P01018150		0.56	0.16	0.23	-0.12	0.04903	0.65581	0.50011	0.79493	-0.8	-0.38	-0.39	0.12	-0.24	-0.22	-0.16	0	4e-05	0.07393	0.07359	0.56906	0.23366	0.28675	0.5405	0.99671	9.4			NA
chr3:35831966-35841638_F		A_30_P01018151		0.37	0.36	0.22	0.09	0.00824	0.02146	0.14103	0.66055	-0.1	-0.17	-0.15	0.07	0.27	0.18	0.07	0.16	0.2509	0.09645	0.17098	0.47524	0.00515	0.04855	0.58179	0.1268	9.5			NA
chr5:14988715-14989311_F		A_30_P01018152		0.4	0.41	0.09	-0.05	0.03659	0.05204	0.71831	0.88776	-0.22	-0.25	-0.16	0.04	0.18	0.16	-0.08	-0.01	0.05767	0.07658	0.29144	0.82087	0.19303	0.24062	0.69485	0.95082	7.5			NA
chr4:73870498-73881323_F		A_30_P01018153		0.29	0.07	0.01	-0.02	0.1052	0.77601	0.96603	0.95824	-0.15	-0.08	-0.03	-0.11	0.14	-0.02	-0.02	-0.13	0.17171	0.57705	0.86335	0.33444	0.28275	0.92184	0.9171	0.34548	6.2			NA
chr18:57124435-57134910_F		A_30_P01018154		0.32	0.26	0.22	0.24	0.03594	0.12614	0.18884	0.23351	-0.04	-0.07	-0.12	0.04	0.28	0.19	0.1	0.28	0.6954	0.59927	0.32536	0.74571	0.00905	0.06431	0.49042	0.01709	5.8			NA
chr4:136856064-136875614_F		A_30_P01018155		0.11	0.15	0.23	0.01	0.59677	0.51891	0.27351	0.98023	-0.15	-0.11	-0.36	0.01	-0.03	0.04	-0.13	0.02	0.21811	0.50869	0.01463	0.95661	0.8458	0.78763	0.47413	0.91762	6.8			NA
chr7:3309825-3331151_R		A_30_P01018156		0.09	-0.16	-0.28	-0.18	0.71677	0.51577	0.20595	0.54789	0.02	-0.02	0.18	0.03	0.11	-0.18	-0.11	-0.15	0.89885	0.91336	0.28758	0.87889	0.49375	0.19672	0.58122	0.36032	6.3			NA
chrX:148819227-148844227_R		A_30_P01018157		0.22	0.95	0.33	-0.27	0.4424	0.00255	0.26014	0.46747	-0.23	-0.45	-0.21	0.12	-0.01	0.5	0.12	-0.14	0.15273	0.0216	0.32809	0.50987	0.95206	0.00476	0.65064	0.50797	6.1			NA
chr15:99762797-99786472_F		A_30_P01018158		-0.13	0.2	0.23	-0.36	0.53211	0.38361	0.29768	0.15564	-0.11	-0.07	-0.29	0.17	-0.24	0.13	-0.06	-0.19	0.38495	0.69412	0.05097	0.18364	0.07552	0.35922	0.76063	0.21537	6.3			NA
chr1:167218236-167218418_F		A_30_P01018159		0.77	0.48	0.27	0.05	0.00153	0.05854	0.30339	0.89746	-0.29	-0.43	-0.3	0.13	0.48	0.05	-0.03	0.18	0.03841	0.01237	0.09159	0.42056	0.00303	0.78743	0.90417	0.31679	6.3			NA
chr11:19960515-19961093_R		A_30_P01018160		-0.26	-0.35	0.04	0.15	0.12257	0.05632	0.86463	0.51853	0.21	0.06	-0.04	-0.03	-0.05	-0.29	0	0.13	0.03974	0.68222	0.83695	0.85501	0.72081	0.00881	0.9907	0.33761	6.2			NA
chr2:117024098-117025009_R		A_30_P01018161		-0.06	0.16	0.09	-0.13	0.7949	0.46235	0.69331	0.62319	0	-0.06	-0.06	0	-0.05	0.1	0.03	-0.13	0.97862	0.69945	0.72538	0.9885	0.7203	0.48206	0.89576	0.36855	7.5			NA
chr12:4133875-4243375_R		A_30_P01018162		0.12	-0.23	-0.11	0.11	0.54177	0.25562	0.60974	0.67593	-0.06	0.17	0.01	0.1	0.06	-0.06	-0.1	0.21	0.60511	0.20583	0.96603	0.43479	0.69155	0.70193	0.54399	0.12272	6			NA
chrX:47890565-47915775_F		A_30_P01018163		-0.25	0.07	0.14	0	0.16127	0.77137	0.49028	0.99108	0.19	0.02	-0.05	-0.02	-0.05	0.09	0.09	-0.02	0.07024	0.89717	0.7519	0.90807	0.70662	0.49703	0.60605	0.8952	7.3			NA
chr11:82588507-82594501_F		A_30_P01018164		-0.25	-0.1	0.09	-0.22	0.21384	0.69547	0.7179	0.43385	0.14	0.08	-0.13	0.14	-0.11	-0.02	-0.04	-0.08	0.25023	0.6512	0.43779	0.31351	0.46975	0.90105	0.85823	0.62946	6.2			NA
chr4:149383134-149451259_F		A_30_P01018165		0.35	0.37	0.37	0.26	0.59379	0.61995	0.60521	0.78512	-0.88	-0.21	-0.11	0.86	-0.53	0.16	0.26	1.12	0.0138	0.68834	0.8622	0.01877	0.20211	0.75253	0.65654	0.01251	11			NA
chr7:134372392-134372943_R		A_30_P01018166		-0.43	-0.69	-0.29	0.07	0.09476	0.01881	0.32849	0.87643	0.24	0.22	0.12	0.01	-0.2	-0.46	-0.17	0.08	0.13642	0.27719	0.60631	0.95817	0.29832	0.00765	0.49179	0.70902	6.9			NA
chr13:74642700-74701900_R		A_30_P01018167		0.25	0.14	0.29	0.19	0.0767	0.40851	0.05762	0.31962	-0.17	-0.18	-0.13	-0.21	0.08	-0.04	0.16	-0.01	0.04629	0.09983	0.25125	0.0217	0.46625	0.76252	0.16858	0.91535	6.8			NA
chr9:96964067-96973567_F		A_30_P01018168		0.13	0.07	0.23	0.37	0.55399	0.79347	0.31744	0.1573	-0.23	-0.24	-0.18	-0.2	-0.1	-0.17	0.05	0.17	0.05844	0.11695	0.27188	0.13276	0.51705	0.24265	0.83112	0.27508	6.4			NA
chr13:78341864-78375825_R		A_30_P01018169		0.17	0.07	0.08	0.03	0.46565	0.82087	0.79082	0.94454	-0.17	0.07	-0.17	-0.1	0	0.14	-0.09	-0.07	0.21701	0.71846	0.35957	0.55222	0.98392	0.38675	0.68449	0.72727	6.3			NA
chr15:95965249-96114921_R		A_30_P01018170		-0.6	-0.54	-0.27	-0.21	0.00737	0.02773	0.26486	0.49935	0.22	0	-0.05	-0.08	-0.37	-0.54	-0.32	-0.29	0.09412	0.9964	0.82365	0.62353	0.01464	0.00038	0.06163	0.08205	6.8			NA
chr11:69184157-69201732_R		A_30_P01018171		0.48	0.4	0.54	0.23	0.01293	0.06143	0.01153	0.38244	-0.45	-0.42	-0.38	-0.23	0.03	-0.02	0.15	0	0.00032	0.00401	0.01015	0.05746	0.86586	0.92184	0.361	0.99711	7.1			NA
chr11:97275905-97310538_R		A_30_P01018172		0.31	0.43	0.11	0.14	0.0949	0.03738	0.63409	0.60703	-0.29	-0.26	-0.03	0.06	0.01	0.16	0.08	0.2	0.00944	0.0542	0.88487	0.69744	0.93814	0.21067	0.671	0.1676	6.4			NA
chr8:83210957-83219451_F		A_30_P01018173		-0.23	-0.2	0.35	0.61	0.46395	0.59824	0.28558	0.10603	0.02	0.15	0.01	-0.01	-0.21	-0.05	0.36	0.6	0.93502	0.55902	0.98276	0.98555	0.32042	0.85476	0.13114	0.00807	6.2			NA
chr3:70581406-70614856_R		A_30_P01018174		0	0.24	0.23	-0.18	0.99651	0.46337	0.46989	0.66629	-0.08	0.03	0	0.24	-0.08	0.28	0.23	0.06	0.67044	0.90107	0.99037	0.16933	0.71893	0.14539	0.33726	0.79964	6.7			NA
chr14:26093652-26208156_F		A_30_P01018175		0.06	0.22	-0.03	-0.37	0.87006	0.54787	0.93647	0.3509	-0.22	-0.07	0.04	-0.01	-0.15	0.15	0	-0.38	0.23881	0.80059	0.91008	0.98188	0.49211	0.51441	0.99144	0.09272	6			NA
chr9:41213456-41340170_R		A_30_P01018176		0.13	0	0.18	0.17	0.39098	0.99684	0.24934	0.39159	0.02	-0.01	-0.04	0.02	0.14	-0.01	0.14	0.18	0.87978	0.91838	0.76718	0.89312	0.15069	0.91815	0.24145	0.09025	6.3			NA
chr2:152172745-152184745_R		A_30_P01018177		0.38	0.29	0.36	0.36	0.04431	0.16551	0.07721	0.14114	-0.46	-0.67	-0.61	-0.29	-0.09	-0.38	-0.25	0.06	0.00019	3e-05	0.00019	0.01416	0.5539	0.00312	0.09565	0.69076	10.4			NA
chr16:59557120-59602070_F		A_30_P01018178		0.44	0.27	0.16	-0.35	0.10835	0.39638	0.62862	0.35154	-0.16	-0.37	-0.17	0.22	0.28	-0.1	0	-0.12	0.35625	0.06813	0.48872	0.20895	0.14889	0.65751	0.99592	0.59749	8			NA
chr3:58118325-58136550_F		A_30_P01018179		0.43	0.31	0.33	0.2	0.01113	0.09796	0.0766	0.39989	-0.27	-0.17	-0.14	0.03	0.16	0.14	0.18	0.22	0.0098	0.18665	0.30128	0.86288	0.17145	0.24702	0.19582	0.08751	6.2			NA
chr2:28203295-28249724_F		A_30_P01018180		0.33	0.22	0.33	0.09	0.03285	0.20245	0.04712	0.69484	-0.23	-0.05	-0.11	0.1	0.1	0.17	0.23	0.19	0.01586	0.69638	0.41773	0.36992	0.37911	0.11307	0.06533	0.11218	6.8			NA
chrX:148803114-148851243_F		A_30_P01018181		-0.06	-0.13	-0.1	-0.14	0.79887	0.63283	0.69768	0.65889	0.3	-0.08	-0.01	-0.11	0.23	-0.21	-0.11	-0.25	0.01892	0.66023	0.95568	0.4307	0.10942	0.14897	0.55817	0.11191	6.6			NA
chr12:4581550-4599600_F		A_30_P01018182		0.02	0.1	0.24	0.04	0.9393	0.67018	0.25245	0.89738	0.01	-0.04	-0.08	0.05	0.03	0.07	0.16	0.09	0.93107	0.84032	0.63659	0.76163	0.85129	0.66453	0.33671	0.56637	6.1			NA
chr12:5303823-5379098_F		A_30_P01018183		0.13	-0.19	0.01	-0.21	0.63731	0.51435	0.96597	0.52935	-0.02	0.16	0.06	0.05	0.1	-0.03	0.07	-0.16	0.89218	0.40093	0.80522	0.81162	0.5762	0.90113	0.76636	0.382	6			NA
chr15:59966962-59972812_F		A_30_P01018184		-0.23	-0.1	-0.4	-0.36	0.2608	0.70907	0.06405	0.16795	-0.12	-0.1	0.07	-0.07	-0.36	-0.2	-0.33	-0.43	0.33093	0.54233	0.71657	0.64325	0.01108	0.1449	0.03545	0.00606	6			NA
chr8:126396600-126407275_F		A_30_P01018185		0.39	0.22	0.08	-0.26	0.0249	0.26325	0.7187	0.24657	-0.19	-0.03	-0.02	-0.1	0.2	0.19	0.06	-0.37	0.06941	0.8716	0.91877	0.38247	0.10555	0.10151	0.74506	0.00604	12.7			NA
chr11:3538125-3554450_F		A_30_P01018186		0.41	0.52	0.41	0.21	0.02756	0.01375	0.04177	0.41391	-0.36	-0.49	-0.28	-0.1	0.05	0.02	0.13	0.11	0.00219	0.00064	0.04752	0.44976	0.74419	0.89012	0.44999	0.46378	10.1			NA
chr15:59130091-59131239_R		A_30_P01018187		0.74	0.72	0.59	-0.23	0.00549	0.01434	0.03649	0.53506	-0.82	-0.74	-0.65	0.01	-0.08	-0.01	-0.06	-0.23	1e-05	0.00035	0.00192	0.98065	0.72787	0.95307	0.84586	0.27122	7.1			NA
chr11:87841800-87858725_F		A_30_P01018188		0.27	0.1	0.29	-0.06	0.1714	0.70503	0.18131	0.85983	-0.13	-0.09	-0.22	0.04	0.14	0.01	0.08	-0.02	0.29467	0.60018	0.16629	0.83129	0.32335	0.9626	0.71143	0.89473	6.5			NA
chr2:174088550-174109425_F		A_30_P01018189		-0.21	0.45	0.81	0.57	0.4578	0.13111	0.00714	0.0944	0.44	0.64	0.3	0.14	0.23	1.1	1.11	0.72	0.00767	0.0017	0.14903	0.4477	0.23898	0	1e-05	0.00089	7.1			NA
chr8:18587198-18592948_R		A_30_P01018190		-0.15	-0.04	0.13	0.3	0.37223	0.87654	0.48244	0.14616	0.33	0.17	0.05	-0.07	0.18	0.13	0.19	0.23	0.00133	0.17262	0.7316	0.541	0.11847	0.24604	0.15439	0.06245	6.2			NA
chr12:16838729-16839360_F		A_30_P01018191		-0.17	0.06	-0.02	-0.11	0.33321	0.7962	0.94856	0.66425	0.11	-0.04	0	0.05	-0.06	0.02	-0.02	-0.06	0.2972	0.8253	0.98853	0.69232	0.66062	0.87728	0.92524	0.68587	6.2			NA
chr15:41486232-41499767_R		A_30_P01018192		0.13	-0.17	0.09	0.07	0.61614	0.5581	0.78395	0.86267	-0.04	0.14	0	-0.08	0.09	-0.03	0.09	-0.01	0.8037	0.46195	0.9955	0.64888	0.62454	0.89764	0.7222	0.9618	6			NA
chr18:77291264-77299664_F		A_30_P01018193		-0.02	-0.23	-0.26	0.21	0.92839	0.22364	0.15732	0.35967	0.15	0.13	0.03	-0.1	0.13	-0.09	-0.22	0.11	0.1353	0.30654	0.86251	0.40154	0.27005	0.45056	0.08909	0.40868	5.7			NA
chr10:84005221-84022896_F		A_30_P01018194		0.19	0.11	0.1	-0.13	0.37588	0.68438	0.70882	0.68419	-0.26	-0.19	-0.17	0.04	-0.07	-0.08	-0.07	-0.09	0.03532	0.24356	0.33159	0.81473	0.66444	0.64189	0.75789	0.6132	6.7			NA
chr8:74439200-74441363_F		A_30_P01018195		-0.41	-0.1	-0.19	0.06	0.01346	0.63001	0.31867	0.82597	0.28	0.44	0.28	0.08	-0.13	0.34	0.1	0.14	0.00635	0.00061	0.02534	0.47396	0.27201	0.00235	0.532	0.26514	7.1			NA
chr8:12873805-12880007_F		A_30_P01018196		0.22	0.35	0.27	-0.1	0.49372	0.29852	0.43681	0.84857	-0.12	0.24	0.02	0.43	0.09	0.59	0.28	0.33	0.52373	0.30342	0.96003	0.01979	0.69301	0.00288	0.25258	0.1401	7.1			NA
chr6:142915873-142938323_F		A_30_P01018197		0.18	0.08	0.01	0.06	0.16711	0.63786	0.95153	0.78546	-0.33	-0.52	-0.24	-0.21	-0.15	-0.44	-0.23	-0.15	0.0001	0	0.01341	0.00901	0.08209	0	0.02008	0.11279	9			NA
chr18:60812427-60819775_R		A_30_P01018198		-0.2	-0.3	-0.25	-0.01	0.24126	0.10194	0.16136	0.96771	0.24	0.22	0.21	0.06	0.04	-0.08	-0.05	0.05	0.01808	0.07254	0.1079	0.647	0.77008	0.54566	0.79314	0.75692	6			NA
chr4:129376440-129391690_R		A_30_P01018199		-0.06	0.04	0.16	0.02	0.75563	0.85067	0.38961	0.95505	-0.08	-0.15	-0.22	0.08	-0.14	-0.1	-0.06	0.09	0.47342	0.25655	0.07829	0.51425	0.24288	0.40455	0.72548	0.47961	7.1			NA
chr8:24327427-24332452_R		A_30_P01018200		-0.21	-0.11	0.12	-0.1	0.31576	0.66526	0.62389	0.75155	0.12	0.03	0.03	0.03	-0.1	-0.09	0.15	-0.07	0.37892	0.89728	0.90765	0.85595	0.53238	0.58731	0.41022	0.68532	5.9			NA
chr1:193048332-193049714_F		A_30_P01018201		0.01	0.13	-0.03	0.06	0.97508	0.58129	0.9251	0.8642	-0.1	-0.32	-0.28	-0.21	-0.09	-0.19	-0.3	-0.15	0.40267	0.02325	0.05312	0.08042	0.51942	0.14845	0.03953	0.30944	6.2			NA
chr14:105987405-106063477_F		A_30_P01018202		0.11	0.31	-0.14	-0.14	0.5187	0.07127	0.43949	0.50787	-0.11	-0.27	0.06	-0.01	0	0.04	-0.08	-0.16	0.23882	0.01767	0.67838	0.9247	0.97747	0.78903	0.60223	0.1853	5.7			NA
chr14:62263564-62308286_R		A_30_P01018203		-0.24	-0.09	0.33	0.4	0.30393	0.75764	0.17219	0.1641	0.2	0.54	-0.04	0.01	-0.04	0.44	0.3	0.41	0.13941	0.00156	0.88525	0.96262	0.85665	0.00301	0.09496	0.01651	6.6			NA
chr5:15176325-15223375_F		A_30_P01018204		0	0.49	0.25	0.01	0.99998	0.00168	0.06598	0.96698	0.67	-0.16	-0.14	-0.08	0.67	0.33	0.11	-0.07	0	0.09085	0.1648	0.35612	0	0.00027	0.29524	0.50426	10			NA
chr5:96591892-96606467_R		A_30_P01018205		0.09	0.22	0.1	0.1	0.58517	0.18287	0.56242	0.67409	0.25	-0.06	0	-0.06	0.34	0.16	0.1	0.03	0.00652	0.61397	0.98342	0.58346	0.0013	0.12306	0.45961	0.79488	5.8			NA
chr5:106121842-106127192_F		A_30_P01018206		0.19	0.06	0.05	0.25	0.37127	0.8445	0.85708	0.35376	0.07	0.04	0.07	-0.02	0.26	0.09	0.12	0.24	0.62016	0.85514	0.7104	0.92584	0.06781	0.56372	0.51661	0.12725	6			NA
chr15:90074814-90087814_R		A_30_P01018207		0.11	0.18	0.34	0.5	0.6111	0.43196	0.11154	0.04259	0.03	-0.13	-0.15	-0.12	0.14	0.06	0.19	0.38	0.84887	0.43399	0.37145	0.35971	0.33149	0.72481	0.24362	0.01202	5.9			NA
chr4:128727332-128735227_F		A_30_P01018208		0.08	0.17	0.14	-0.04	0.54302	0.23156	0.30485	0.85622	-0.07	-0.03	0.01	0.05	0.02	0.14	0.15	0.01	0.39056	0.79539	0.96973	0.58432	0.89391	0.10361	0.13907	0.92246	8.2			NA
chr7:86651948-86675223_F		A_30_P01018209		-0.27	0.01	0.02	-0.43	0.30121	0.98248	0.95118	0.18813	0.09	-0.02	0.01	0.4	-0.18	-0.01	0.03	-0.03	0.58275	0.94442	0.98296	0.01163	0.33763	0.96859	0.92336	0.91079	6.9			NA
chr2:75447542-75448025_R		A_30_P01018210		0.59	0.35	0.39	0	0.01346	0.1936	0.12535	0.99368	-0.41	-0.29	-0.26	0.33	0.18	0.05	0.13	0.32	0.00508	0.09986	0.15821	0.02602	0.30721	0.79865	0.55397	0.07102	6.3			NA
chr6:35201798-35217831_R		A_30_P01018211		0.21	0.14	0.25	0.26	0.14141	0.40744	0.10493	0.16338	-0.02	0.16	-0.07	0.02	0.19	0.3	0.18	0.27	0.8594	0.12705	0.60569	0.88654	0.05254	0.00164	0.10972	0.01244	6			NA
chr3:37543528-37546874_F		A_30_P01018212		0.03	0.37	0.02	0.28	0.90333	0.08131	0.94297	0.27006	0.37	0.17	0.22	-0.09	0.4	0.55	0.24	0.19	0.00227	0.24669	0.1452	0.4901	0.00322	7e-05	0.12426	0.21219	7.2			NA
chr4:128727332-128735227_F		A_30_P01018213		-0.17	-0.07	-0.02	-0.24	0.44501	0.7933	0.95416	0.38567	0.12	0.11	0.02	0.04	-0.05	0.04	0.01	-0.2	0.35386	0.51296	0.92003	0.81585	0.78806	0.83061	0.98006	0.20099	5.9			NA
chr12:110003268-110030953_F		A_30_P01018214		0.55	0.56	0.53	0.22	0.00703	0.01362	0.01668	0.42139	-0.33	-0.2	-0.14	-0.05	0.23	0.37	0.39	0.17	0.0088	0.20936	0.41706	0.74662	0.10821	0.00669	0.01325	0.27931	9.9			NA
chr17:17143325-17181500_R		A_30_P01018215		-0.08	0.02	-0.03	0.02	0.7323	0.94606	0.90797	0.96183	-0.1	-0.01	-0.06	-0.13	-0.18	0.01	-0.09	-0.11	0.39439	0.96368	0.73578	0.30435	0.18105	0.95599	0.61253	0.46305	5.5			NA
chr18:36449574-36451609_F		A_30_P01018216		-0.38	-0.06	-0.78	-0.32	0.0465	0.82077	0.0008	0.19776	0.38	0.36	0.44	-0.13	0	0.3	-0.33	-0.45	0.00172	0.01183	0.00341	0.28885	0.99947	0.01947	0.02504	0.00249	7.8			NA
chr3:143541356-143617738_R		A_30_P01018217		0.44	0.39	0.38	0.02	0.02116	0.06176	0.06132	0.95713	-0.45	-0.31	-0.26	0.2	-0.01	0.09	0.13	0.22	0.0003	0.02976	0.07649	0.09544	0.95165	0.56173	0.47053	0.1331	7.1			NA
chr2:72818943-72826893_F		A_30_P01018218		0.15	-0.13	-0.12	0.28	0.5803	0.67907	0.70561	0.39274	-0.76	-1.04	-0.48	-0.43	-0.61	-1.17	-0.59	-0.15	1e-05	0	0.01075	0.00551	0.0005	0	0.00201	0.4555	10.1			NA
chr14:62263564-62307496_R		A_30_P01018219		-0.14	0.03	0.24	0.26	0.52043	0.91765	0.26486	0.32689	0.3	0.32	-0.04	0.17	0.16	0.35	0.2	0.43	0.01172	0.02627	0.84301	0.1708	0.24159	0.00712	0.21524	0.00466	7.1			NA
chr3:30100736-30101280_R		A_30_P01018220		-0.22	-0.07	-0.13	0.05	0.18271	0.74602	0.48011	0.8577	0.14	0.01	0.03	-0.04	-0.08	-0.07	-0.11	0.01	0.15069	0.97646	0.88157	0.77486	0.54793	0.61764	0.46534	0.93864	5.7			NA
chr3:9628206-9631521_F		A_30_P01018221		0.56	0.1	0.26	0.17	0.00231	0.65225	0.16849	0.49702	-0.2	-0.05	-0.24	0.01	0.36	0.05	0.02	0.18	0.06466	0.7697	0.07483	0.95642	0.00345	0.71588	0.90687	0.19085	5.5			NA
chr16:95978147-96138364_R		A_30_P01018222		0.53	0.45	0.37	0.02	0.01252	0.05377	0.10461	0.95109	-0.31	-0.18	-0.03	0.24	0.22	0.27	0.34	0.26	0.01706	0.28787	0.89575	0.06856	0.13565	0.0527	0.04002	0.09979	10.7			NA
chr13:5506700-5519000_F		A_30_P01018223		0.28	-0.03	0	-0.11	0.15916	0.91377	0.99164	0.72672	-0.08	0.04	0.1	0.11	0.2	0.01	0.09	0	0.54965	0.83056	0.59036	0.44157	0.14811	0.961	0.62911	0.99233	5.9			NA
chr19:58222540-58223077_F		A_30_P01018224		-0.08	-0.26	0.25	0.34	0.81875	0.42476	0.43011	0.36021	-0.15	0.07	0.04	-0.01	-0.22	-0.19	0.29	0.33	0.4047	0.79572	0.8985	0.97422	0.25694	0.33223	0.20069	0.11423	6.2			NA
chr7:88131123-88136898_R		A_30_P01018225		0.48	0.67	0.26	0.23	0.03855	0.01109	0.31927	0.48405	-0.19	-0.47	-0.3	-0.25	0.28	0.2	-0.04	-0.02	0.17843	0.00692	0.09063	0.0843	0.07828	0.22204	0.87715	0.91656	9.7			NA
chr12:110738120-110769295_R		A_30_P01018226		0.39	0.58	0.53	0.02	0.13108	0.04413	0.0569	0.97508	-0.45	-0.35	-0.3	0.38	-0.05	0.23	0.24	0.39	0.00556	0.06883	0.14366	0.02105	0.81457	0.2129	0.28229	0.04821	7.7			NA
chr1:71718767-71719614_F		A_30_P01018227		0.18	0.3	-0.04	0.23	0.31629	0.12366	0.86048	0.3245	-0.15	-0.37	-0.09	-0.04	0.04	-0.06	-0.13	0.2	0.17781	0.00561	0.59815	0.80721	0.80608	0.65769	0.42079	0.14541	6.1			NA
chr17:22332475-22362150_F		A_30_P01018228		0.05	0.11	-0.04	-0.33	0.86401	0.6908	0.89528	0.23466	-0.13	-0.09	0.12	0.11	-0.08	0.02	0.09	-0.22	0.33083	0.63489	0.50427	0.45715	0.61703	0.91047	0.69354	0.17924	6			NA
chr12:21380896-21387071_R		A_30_P01018229		-0.26	-0.13	0.02	0.26	0.09717	0.48431	0.92785	0.20561	0.35	0.13	0.01	-0.03	0.09	0	0.03	0.23	0.00057	0.29017	0.94409	0.79043	0.45304	0.99012	0.85272	0.06118	6.2			NA
chr4:88745771-88776323_F		A_30_P01018230		0.2	0.02	-0.43	0.08	0.52126	0.95943	0.16307	0.87441	-0.34	-0.08	0.5	0.03	-0.14	-0.06	0.07	0.11	0.05333	0.76427	0.02138	0.91748	0.53928	0.81992	0.83242	0.66407	5.9			NA
chr12:16833551-16901804_R		A_30_P01018231		0.25	0.08	0.04	0.2	0.08707	0.65588	0.85934	0.31632	0	0.04	0.11	0.02	0.25	0.13	0.15	0.22	0.98126	0.75913	0.34542	0.87865	0.01513	0.22415	0.21996	0.05246	6.3			NA
chr16:64820905-64822069_R		A_30_P01018232		-0.18	-0.24	-0.22	-0.04	0.31039	0.2349	0.25401	0.89061	-0.17	-0.11	0	-0.24	-0.35	-0.34	-0.22	-0.29	0.12048	0.45135	0.9834	0.02674	0.00435	0.00348	0.12321	0.03243	8.2			NA
chr12:82457625-82476325_R		A_30_P01018233		0.22	-0.21	-0.03	0.05	0.19605	0.27529	0.89027	0.86402	-0.21	-0.07	-0.07	0.08	0.01	-0.28	-0.1	0.13	0.03706	0.63826	0.67631	0.50827	0.96638	0.01295	0.52962	0.32912	6.3			NA
chr5:125190100-125209625_F		A_30_P01018234		0.88	1.05	0.55	0.01	0.00021	0.00025	0.01693	0.97539	-0.5	-0.62	-0.43	0.13	0.38	0.42	0.12	0.14	0.00025	0.00019	0.00845	0.35081	0.00986	0.00276	0.54296	0.38777	11.3			NA
chr1:137482591-137625604_F		A_30_P01018235		0.34	0.3	0.13	0.23	0.05183	0.13287	0.55106	0.3369	-0.09	-0.21	-0.07	-0.07	0.25	0.08	0.06	0.16	0.43604	0.10872	0.68351	0.62653	0.03943	0.55236	0.75529	0.23499	6.5			NA
chr4:56480568-56658018_R		A_30_P01018236		0.31	-0.01	0.06	0.2	0.08102	0.96954	0.79844	0.41596	-0.25	-0.04	-0.13	-0.05	0.07	-0.05	-0.07	0.15	0.02437	0.81864	0.37951	0.74262	0.64824	0.74346	0.69718	0.27467	5.6			NA
chr4:119967625-119978325_R		A_30_P01018237		-0.06	-0.13	-0.26	-0.06	0.72394	0.48957	0.11762	0.80197	0.11	0.13	0.22	0.08	0.05	0	-0.05	0.02	0.25603	0.28479	0.06885	0.43888	0.72532	0.99784	0.7787	0.89063	6.3			NA
chr2:108382077-108441137_R		A_30_P01018238		-0.32	-0.19	-0.01	-0.08	0.09546	0.41469	0.95872	0.81189	0.09	-0.24	-0.26	-0.13	-0.23	-0.43	-0.27	-0.21	0.4705	0.09575	0.08568	0.31009	0.08763	0.00113	0.07865	0.16429	7.1			NA
chr10:81069014-81083448_F		A_30_P01018239		0.13	0.78	0.36	0.04	0.81227	0.12946	0.51468	0.96238	-0.54	-0.39	0.13	0.95	-0.41	0.39	0.49	1	0.05421	0.28283	0.77866	0.00172	0.21911	0.23225	0.2026	0.00541	9.7			NA
chr3:88323145-88335770_R		A_30_P01018240		-0.13	-0.03	-0.03	-0.26	0.53187	0.90869	0.89886	0.29344	-0.09	-0.14	-0.18	0	-0.21	-0.17	-0.21	-0.26	0.48643	0.34648	0.24017	0.99617	0.10341	0.18908	0.17304	0.06773	6.5			NA
chr2:132722530-132726802_F		A_30_P01018241		0.14	0.35	0.12	-0.07	0.51111	0.09877	0.61691	0.82285	-0.05	-0.2	-0.01	0.26	0.09	0.15	0.1	0.19	0.7194	0.1676	0.95132	0.03102	0.54497	0.27808	0.57118	0.20831	6.2			NA
chr13:51249947-51250937_F		A_30_P01018242		-0.25	0.24	-0.43	-0.31	0.34023	0.41141	0.11199	0.35958	0.16	0.01	0.15	-0.04	-0.08	0.26	-0.28	-0.35	0.2906	0.95685	0.48468	0.86217	0.68176	0.13475	0.17436	0.06793	6.4			NA
chr16:40307931-40318856_F		A_30_P01018243		0.16	-0.06	0.14	0.38	0.36455	0.79182	0.45261	0.06665	0.13	0.09	-0.03	-0.11	0.29	0.03	0.12	0.27	0.18665	0.53207	0.88742	0.3408	0.01125	0.85442	0.4232	0.02844	5.4			NA
chr8:70623390-70645212_R		A_30_P01018244		-0.05	-0.25	0	0.13	0.80451	0.21004	0.99843	0.60707	0.03	0.18	0.14	0.04	-0.03	-0.07	0.14	0.18	0.82247	0.17914	0.33507	0.7701	0.873	0.63516	0.36743	0.19759	6.8			NA
chr12:109993800-109994116_R		A_30_P01018245		-0.25	-0.14	-0.39	-0.12	0.2608	0.61325	0.0997	0.73547	-0.02	-0.29	-0.13	-0.14	-0.28	-0.43	-0.53	-0.25	0.88654	0.08148	0.48008	0.35675	0.07068	0.00383	0.00244	0.13129	7.7			NA
chr1:93812836-93816128_F		A_30_P01018246		0.3	0.13	0.2	0.41	0.09714	0.571	0.3429	0.0757	-0.19	-0.3	-0.2	-0.23	0.11	-0.17	-0.01	0.18	0.09252	0.02767	0.15007	0.04754	0.39641	0.18226	0.9695	0.19493	9			NA
chr8:56194344-56199712_F		A_30_P01018247		0.83	0.51	0.59	0.15	0.0001	0.01261	0.00439	0.57528	-0.53	-0.49	-0.55	-0.07	0.3	0.02	0.04	0.07	3e-05	0.00055	0.00038	0.58073	0.01726	0.89312	0.83544	0.63363	7.1			NA
chrX:120590872-120598071_R		A_30_P01018248		0.15	-0.05	-0.02	0.15	0.52135	0.87227	0.94065	0.65461	-0.04	0	0.11	-0.06	0.11	-0.05	0.09	0.08	0.78863	0.99977	0.56804	0.71386	0.50277	0.79311	0.68838	0.65206	5.8			NA
chr8:113968152-113973727_R		A_30_P01018249		-0.19	-0.08	-0.2	-0.35	0.66213	0.87663	0.65609	0.50262	0.24	0.28	0.3	0.34	0.06	0.2	0.09	-0.01	0.29589	0.34623	0.33159	0.14493	0.86161	0.48878	0.82445	0.98693	7.9			NA
chr4:128059190-128061132_F		A_30_P01018250		-0.07	-0.1	0.09	-0.25	0.72968	0.65235	0.67695	0.29325	0.1	0	-0.1	0.2	0.02	-0.1	-0.01	-0.05	0.40473	0.9945	0.53599	0.08045	0.88924	0.43538	0.98112	0.73225	5.8			NA
chr3:45163252-45179177_R		A_30_P01018251		0.87	0.95	0.77	-0.32	0.00791	0.00917	0.02785	0.48393	-1.04	-0.71	-0.56	0.62	-0.17	0.24	0.21	0.3	1e-05	0.00322	0.02245	0.00315	0.47869	0.30095	0.48834	0.23309	7.6			NA
chr8:26212577-26218527_R		A_30_P01018252		-0.22	-0.01	-0.52	0.24	0.5643	0.9841	0.17468	0.64915	-0.47	-1.2	-0.68	-1.03	-0.69	-1.21	-1.2	-0.79	0.02693	4e-05	0.01097	5e-05	0.00459	0	5e-05	0.00376	10.5			NA
chr13:41337973-41379821_R		A_30_P01018253		0.76	0.46	0.41	-0.06	9e-05	0.0129	0.02067	0.84263	-0.54	-0.43	-0.34	0.07	0.22	0.03	0.08	0.02	0	0.00069	0.00816	0.55498	0.05792	0.84414	0.63295	0.92061	7.6			NA
chr14:118774481-118873242_R		A_30_P01018254		-0.34	-0.08	-0.17	0.09	0.04415	0.72043	0.39552	0.73235	0.27	0.02	0.05	-0.07	-0.07	-0.06	-0.12	0.02	0.01066	0.90683	0.77397	0.57092	0.57907	0.6644	0.44735	0.89927	5.7			NA
chr3:106858397-106896812_R		A_30_P01018255		-1.07	-1.4	-1.08	0.29	0.0359	0.01488	0.05082	0.71834	0.54	-0.18	0.13	-0.62	-0.53	-1.58	-0.94	-0.34	0.08226	0.6886	0.79767	0.05116	0.14382	2e-05	0.01788	0.4131	7.3			NA
chr14:78957377-78963514_F		A_30_P01018256		0.04	0.04	0	-0.26	0.85022	0.87033	0.99614	0.21746	-0.14	-0.01	-0.05	0.25	-0.1	0.03	-0.05	-0.01	0.16429	0.95856	0.73929	0.01468	0.40857	0.84331	0.76504	0.93882	5.8			NA
chr10:62347876-62374346_F		A_30_P01018257		0.4	0.29	0.06	0	0.04317	0.1887	0.82963	0.99965	-0.29	-0.23	0.04	-0.15	0.1	0.06	0.09	-0.15	0.01536	0.12664	0.86736	0.24861	0.48768	0.70084	0.63219	0.34011	6.8			NA
chr5:143201822-143204033_R		A_30_P01018258		0.1	-0.15	-0.08	0.14	0.67236	0.55506	0.74586	0.62556	-0.23	-0.15	-0.1	-0.11	-0.13	-0.29	-0.18	0.04	0.06363	0.36155	0.572	0.43561	0.3881	0.02899	0.27483	0.84234	6.8			NA
chr9:88437245-88465751_R		A_30_P01018259		-0.39	-0.05	0.51	-0.16	0.22417	0.91065	0.13559	0.74358	0.07	-0.02	-0.1	0.05	-0.32	-0.07	0.41	-0.11	0.75088	0.96193	0.75712	0.84844	0.15031	0.80864	0.09998	0.6787	5.5			NA
chr10:69844350-69844784_F		A_30_P01018260		-0.31	-0.41	-0.13	0.18	0.18555	0.10934	0.66164	0.59402	0.17	0.21	0.19	0.11	-0.14	-0.2	0.07	0.29	0.22998	0.24837	0.30341	0.51125	0.42924	0.21184	0.78445	0.10077	5.8			NA
chr11:120041124-120052299_R		A_30_P01018261		-0.01	0.06	-0.09	-0.01	0.95506	0.78528	0.64614	0.96537	-0.08	0	0.06	0.12	-0.09	0.06	-0.03	0.11	0.45738	0.99514	0.6812	0.23471	0.46149	0.64266	0.87771	0.38492	6.6			NA
chr19:23254618-23268776_R		A_30_P01018262		0.05	-0.49	0.29	0.13	0.88284	0.10283	0.33779	0.76207	0.01	0.48	-0.29	0.05	0.06	-0.01	0.01	0.18	0.95428	0.01686	0.17674	0.82791	0.78479	0.97375	0.98449	0.40531	6.7			NA
chr9:53613193-53613871_F		A_30_P01018263		0.26	0.15	-0.05	0.03	0.10966	0.43487	0.81649	0.93059	-0.13	0.02	-0.17	0.19	0.13	0.17	-0.22	0.21	0.18795	0.92238	0.18805	0.06262	0.27664	0.13484	0.09085	0.08175	5.8			NA
chr1:195327945-195336595_F		A_30_P01018264		-0.02	0.07	0.09	0.14	0.96469	0.86084	0.78905	0.74601	-0.02	-0.14	-0.08	-0.22	-0.04	-0.07	0.01	-0.08	0.9198	0.53183	0.74945	0.20244	0.88085	0.74548	0.97665	0.72064	6.2			NA
chr13:5506700-5519000_R		A_30_P01018265		0.66	0.49	0.49	-0.3	0.00218	0.0308	0.02918	0.27867	-0.72	-0.52	-0.45	0.31	-0.06	-0.02	0.04	0.02	0	0.00104	0.00519	0.01509	0.70786	0.89945	0.88039	0.92607	8.3			NA
chr8:124355710-124401160_F		A_30_P01018266		0.15	-0.13	0.17	0.13	0.42472	0.5538	0.40451	0.63143	-0.39	-0.24	-0.41	-0.16	-0.23	-0.37	-0.23	-0.03	0.00083	0.07519	0.00431	0.17409	0.0643	0.00226	0.10995	0.86504	7.2			NA
chr13:16050871-16065396_R		A_30_P01018267		-0.25	-0.55	-0.24	-0.11	0.22736	0.01822	0.30136	0.73806	0.39	0.78	0.54	0.16	0.14	0.24	0.3	0.05	0.00258	1e-05	0.00125	0.2254	0.37222	0.08773	0.06585	0.76859	8.6			NA
chr13:98571741-98603323_F		A_30_P01018268		-0.05	0.12	0.25	-0.06	0.78099	0.55479	0.15343	0.81541	-0.01	-0.09	-0.12	0.01	-0.07	0.03	0.13	-0.05	0.90815	0.50102	0.37821	0.95247	0.58942	0.85137	0.34571	0.70429	6.4			NA
chr15:82037381-82048125_F		A_30_P01018269		-0.13	-0.1	-0.39	-0.38	0.51907	0.68368	0.05539	0.113	-0.11	0.08	0.12	0.11	-0.24	-0.02	-0.27	-0.27	0.38099	0.61671	0.44948	0.39287	0.06999	0.91752	0.07386	0.05966	6.3			NA
chr11:59193573-59193832_R		A_30_P01018270		-0.36	-0.23	-0.36	-0.11	0.02978	0.23139	0.04406	0.64915	0.15	-0.02	0.02	-0.14	-0.21	-0.24	-0.35	-0.26	0.14545	0.92253	0.92446	0.18429	0.06761	0.02981	0.00821	0.04268	5.9			NA
chr14:99735346-99735699_R		A_30_P01018271		0.21	0.08	0.15	-0.18	0.21693	0.72861	0.43622	0.42314	-0.26	-0.16	-0.09	0.14	-0.05	-0.08	0.06	-0.04	0.0106	0.20968	0.53933	0.19044	0.70246	0.50962	0.73046	0.77182	8.6			NA
chr9:114412295-114418384_R		A_30_P01018272		-0.27	-0.44	-0.27	-0.37	0.42001	0.20846	0.44959	0.37856	-0.19	-0.04	-0.19	-0.12	-0.45	-0.48	-0.46	-0.49	0.33787	0.90305	0.48152	0.59941	0.03521	0.02129	0.05834	0.03649	6			NA
chr12:55271691-55276492_R		A_30_P01018273		0.16	0.12	0.25	-0.01	0.3886	0.60763	0.208	0.98596	-0.13	-0.26	-0.22	-0.02	0.03	-0.14	0.03	-0.02	0.24507	0.0547	0.11696	0.92718	0.83242	0.27198	0.88291	0.90306	7.5			NA
chr2:151343784-151344246_F		A_30_P01018274		-0.79	-1.36	-1.21	0.59	0.21578	0.05195	0.07489	0.50605	0.24	-0.55	-0.09	-0.78	-0.55	-1.91	-1.3	-0.19	0.56252	0.25923	0.89864	0.0461	0.2225	3e-05	0.00818	0.72642	8.4			NA
chr16:14803358-14819925_R		A_30_P01018275		0.25	0.26	0.15	0.32	0.13469	0.17111	0.45809	0.13742	-0.1	-0.04	-0.01	-0.07	0.15	0.22	0.14	0.25	0.34868	0.82097	0.9579	0.59174	0.20394	0.05005	0.35849	0.04831	5.9			NA
chr6:86776350-86799450_F		A_30_P01018276		0.02	0.04	0.05	0.25	0.93845	0.89626	0.84208	0.36203	0.18	-0.09	-0.01	0	0.21	-0.05	0.04	0.25	0.13412	0.59516	0.96602	0.99652	0.14987	0.75366	0.84804	0.10458	5.9			NA
chr7:140011140-140018815_R		A_30_P01018277		-0.37	-0.29	-0.27	-0.14	0.01665	0.0884	0.10323	0.53876	0.1	0.1	0.16	0.09	-0.27	-0.19	-0.11	-0.05	0.30627	0.42726	0.18161	0.39365	0.01179	0.06648	0.4279	0.73696	6.9			NA
chr9:51905865-51911474_R		A_30_P01018278		-0.04	-0.12	-0.15	0.14	0.87025	0.60794	0.5162	0.6185	0.09	0.11	0.16	0.07	0.05	-0.01	0.01	0.21	0.44592	0.47469	0.30668	0.61205	0.73145	0.95437	0.9593	0.14498	5.8			NA
chr15:99765243-99783300_F		A_30_P01018279		-0.04	0	0.24	0.17	0.83536	0.98627	0.18882	0.46296	-0.03	-0.1	-0.24	-0.11	-0.07	-0.1	0	0.06	0.78689	0.45031	0.06142	0.32369	0.56154	0.42895	0.99399	0.67193	6.6			NA
chr6:35201798-35217831_F		A_30_P01018280		0.58	0.48	0.82	0.35	0.00535	0.03327	0.00077	0.17563	-0.61	-0.28	-0.25	0.33	-0.04	0.2	0.58	0.68	1e-05	0.06707	0.11419	0.00911	0.82624	0.14736	0.00045	6e-05	11.3			NA
chr5:75183748-75184179_R		A_30_P01018281		-0.11	0.12	0.01	-0.13	0.59496	0.60873	0.97993	0.64635	-0.05	-0.15	-0.15	0	-0.16	-0.03	-0.14	-0.13	0.6887	0.29789	0.33745	0.98049	0.22403	0.84537	0.39661	0.37003	5.7			NA
chr1:139806645-139809498_F		A_30_P01018282		-0.59	-0.52	-0.61	0.04	0.00753	0.03238	0.01134	0.92262	0.24	-0.22	0.12	-0.27	-0.35	-0.74	-0.49	-0.23	0.0705	0.19608	0.52748	0.05117	0.02059	1e-05	0.00443	0.17777	6.4			NA
chr4:126710640-126721240_F		A_30_P01018283		0.19	0.49	0.22	-0.05	0.32082	0.01558	0.26541	0.86487	-0.21	-0.24	-0.19	-0.13	-0.03	0.25	0.04	-0.19	0.05068	0.07288	0.19255	0.26642	0.85906	0.03919	0.85263	0.18333	6			NA
chr8:114477602-114488627_F		A_30_P01018284		-0.08	-0.11	0.13	0.21	0.72489	0.62523	0.53674	0.39072	0.18	0.01	0.03	0.08	0.1	-0.1	0.16	0.29	0.10402	0.95461	0.88106	0.54657	0.44395	0.45857	0.28972	0.03395	6			NA
chr4:3437474-3438228_R		A_30_P01018285		-0.09	0.07	-0.15	0.07	0.81037	0.87279	0.71571	0.89889	-0.37	-0.93	-0.63	-0.21	-0.46	-0.86	-0.77	-0.14	0.05591	0.00022	0.01024	0.31362	0.03596	0.00012	0.00201	0.59544	8.7			NA
chr3:37606942-37610130_F		A_30_P01018286		0.16	0.26	-0.04	0.11	0.5948	0.40606	0.91107	0.8021	-0.19	0.19	-0.01	-0.03	-0.04	0.44	-0.05	0.08	0.23828	0.38451	0.97967	0.89852	0.87811	0.01179	0.87069	0.73486	6.2			NA
chr4:131734714-131741964_R		A_30_P01018287		-0.55	-0.36	-0.11	-0.13	0.00266	0.0671	0.5908	0.62941	0.61	0.59	0.32	0.22	0.06	0.23	0.21	0.09	0	5e-05	0.01728	0.0476	0.67327	0.047	0.14961	0.53067	8.7			NA
chr12:77544397-77564122_R		A_30_P01018288		0.51	0.57	0.54	-0.03	0.01629	0.01726	0.0192	0.92869	-0.14	-0.18	-0.16	0.3	0.37	0.38	0.38	0.26	0.28298	0.26751	0.36051	0.02443	0.01275	0.00689	0.02125	0.10425	11.5			NA
chr2:126501651-126510026_F		A_30_P01018289		-0.19	-0.14	-0.42	-0.2	0.35128	0.58178	0.04819	0.46363	0.2	-0.03	0.11	-0.21	0.01	-0.17	-0.31	-0.41	0.09076	0.87661	0.51676	0.09379	0.95328	0.2346	0.04673	0.00704	6.5			NA
chr8:27129927-27137444_F		A_30_P01018290		-0.07	-0.19	-0.39	0	0.63976	0.20708	0.00935	0.98467	0.01	0.04	0.15	0.03	-0.06	-0.15	-0.24	0.03	0.94231	0.76106	0.16822	0.75321	0.53521	0.09438	0.02087	0.809	6.1			NA
chr9:68318706-68351191_R		A_30_P01018291		0.06	0.31	0.07	-0.08	0.82062	0.1859	0.79269	0.82285	-0.19	-0.05	0.01	-0.1	-0.13	0.27	0.08	-0.18	0.14127	0.81781	0.97918	0.52178	0.40478	0.06056	0.71332	0.28942	5.9			NA
chr2:36112819-36114110_F		A_30_P01018292		-0.23	-0.47	-0.19	0.06	0.35225	0.07017	0.50075	0.87661	0.08	0.33	0.57	0.25	-0.14	-0.14	0.39	0.31	0.58746	0.06069	0.00208	0.08686	0.41338	0.41504	0.03348	0.07653	6.9			NA
chr4:123155515-123361565_F		A_30_P01018293		-0.11	-0.01	-0.21	-0.16	0.63813	0.97391	0.34324	0.57596	-0.15	-0.07	-0.07	-0.04	-0.26	-0.08	-0.29	-0.21	0.21977	0.68574	0.69699	0.78678	0.06242	0.60484	0.0673	0.1804	5.9			NA
chr3:127170996-127201096_F		A_30_P01018294		0.58	0.4	0.34	0.13	0.00568	0.0742	0.12574	0.68673	-0.71	-0.69	-0.55	-0.18	-0.14	-0.29	-0.21	-0.05	0	4e-05	0.00096	0.18099	0.35286	0.03322	0.21265	0.78514	7.2			NA
chr12:16003706-16022581_F		A_30_P01018295		0.86	0.63	0.59	0.24	0.00015	0.00553	0.00726	0.3575	-0.52	-0.43	-0.37	-0.07	0.33	0.2	0.22	0.17	7e-05	0.00334	0.01402	0.62212	0.0145	0.14628	0.17677	0.26465	8.2			NA
chr9:95295459-95301266_F		A_30_P01018296		0.22	0.2	0.2	0.15	0.26756	0.38701	0.36739	0.58416	-0.23	-0.08	-0.22	-0.05	-0.01	0.11	-0.02	0.1	0.05112	0.62294	0.15229	0.73962	0.96105	0.43069	0.94134	0.51849	6.5			NA
chr16:90038086-90127636_F		A_30_P01018297		0.01	-0.04	-0.12	-0.2	0.96644	0.83452	0.43734	0.26642	-0.23	-0.16	-0.06	-0.11	-0.22	-0.2	-0.18	-0.31	0.00675	0.11979	0.64326	0.22709	0.01997	0.02836	0.0947	0.0038	14.5			NA
chr10:66559716-66647841_F		A_30_P01018298		-0.38	-0.34	-0.46	-0.27	0.09679	0.19228	0.06341	0.38145	0.13	-0.15	-0.01	-0.18	-0.25	-0.49	-0.47	-0.46	0.37807	0.40732	0.96917	0.22043	0.11909	0.00162	0.00871	0.00962	6.1			NA
chr15:10363330-10371830_F		A_30_P01018299		0.13	-0.29	-0.58	0.03	0.74398	0.47792	0.11998	0.96329	0.45	0.4	0.5	-0.13	0.59	0.11	-0.08	-0.1	0.03042	0.11948	0.05935	0.60978	0.01408	0.70052	0.82838	0.7358	9.3			NA
chr8:70719179-70719686_F		A_30_P01018300		0.16	0.13	0.02	0.02	0.38652	0.54436	0.9178	0.93841	0.07	0.04	0.08	0.11	0.23	0.17	0.1	0.13	0.50812	0.79887	0.61818	0.34346	0.05291	0.15337	0.51612	0.32199	5.6			NA
chr11:48603904-48611829_F		A_30_P01018301		0.26	0.22	0.35	0.28	0.06154	0.1444	0.01875	0.10983	-0.12	-0.11	-0.08	-0.03	0.14	0.12	0.27	0.25	0.16523	0.32299	0.48567	0.81405	0.15451	0.23093	0.01197	0.01601	7.9			NA
chr12:88216358-88221647_F		A_30_P01018302		0.42	0.07	0.01	0.11	0.00615	0.71733	0.9572	0.62411	-0.12	0.03	0.08	0.11	0.3	0.1	0.09	0.22	0.21282	0.8254	0.55489	0.2793	0.00403	0.34436	0.51279	0.0575	5.8			NA
chr4:118723941-118757032_F		A_30_P01018303		0.67	0.52	0.49	-0.2	0.00502	0.04466	0.05157	0.53648	-0.81	-0.83	-0.64	0.02	-0.14	-0.31	-0.15	-0.18	0	3e-05	0.0008	0.90472	0.41619	0.04521	0.4703	0.32617	8.4			NA
chr15:77575125-77585575_F		A_30_P01018304		0.81	0.68	0.58	0.31	0.00021	0.00285	0.00741	0.21433	-0.62	-0.45	-0.4	-0.1	0.2	0.24	0.18	0.21	1e-05	0.00229	0.00788	0.45588	0.1492	0.06733	0.27451	0.15515	8.1			NA
chr6:47928244-47928681_R		A_30_P01018305		0.53	0.44	0.28	0.2	0.00292	0.02301	0.1392	0.39644	-0.36	-0.27	-0.13	0.01	0.17	0.17	0.15	0.21	0.00105	0.03454	0.36309	0.93507	0.15774	0.16056	0.32292	0.10543	6.8			NA
chr6:47687025-47728525_R		A_30_P01018306		-0.18	0.13	-0.09	-0.14	0.26815	0.49954	0.64139	0.51906	0.34	0.1	0.1	-0.03	0.17	0.23	0.01	-0.17	0.00058	0.41337	0.47701	0.81683	0.12598	0.02639	0.97308	0.14919	9.2			NA
chr3:87757295-87774970_F		A_30_P01018307		0.42	0.31	0.2	-0.06	0.00197	0.03273	0.15521	0.7877	-0.27	-0.14	-0.12	0.08	0.15	0.17	0.09	0.02	0.00103	0.15953	0.26971	0.39448	0.09893	0.05307	0.47026	0.87511	8.7			NA
chr8:18587198-18592948_R		A_30_P01018308		-0.09	-0.01	-0.22	0.31	0.71584	0.97539	0.35831	0.26314	0.22	-0.02	0.24	-0.06	0.13	-0.03	0.02	0.25	0.08643	0.91414	0.14068	0.73817	0.40938	0.86324	0.93272	0.11316	6.1			NA
chr14:79724027-79729152_R		A_30_P01018309		-0.34	-0.08	-0.08	-0.23	0.11669	0.78524	0.78783	0.45928	0.06	0.09	-0.01	-0.03	-0.28	0	-0.09	-0.25	0.68826	0.66011	0.97273	0.89187	0.06302	0.98668	0.69814	0.13251	5.8			NA
chr13:112337405-112356455_R		A_30_P01018310		0.56	0.3	0.32	0.07	0.00371	0.15071	0.11519	0.81199	-0.18	0.02	-0.09	0.12	0.38	0.32	0.23	0.2	0.11558	0.90292	0.61321	0.31747	0.00381	0.00977	0.12259	0.16834	7.3			NA
chr2:181664903-181665707_R		A_30_P01018311		-0.25	-0.35	-0.04	0.44	0.18896	0.08715	0.86355	0.06063	0.37	0.15	0.09	-0.03	0.13	-0.2	0.04	0.41	0.00151	0.29412	0.6083	0.86144	0.35756	0.1195	0.83525	0.00437	6.3			NA
chr15:61919018-61935580_F		A_30_P01018312		0.36	0.33	0.25	0.1	0.02488	0.05854	0.14342	0.68587	-0.25	-0.28	-0.17	0.03	0.1	0.06	0.09	0.12	0.00956	0.01892	0.18064	0.84605	0.383	0.66724	0.57113	0.32113	6.6			NA
chr1:134867906-134885481_R		A_30_P01018313		-0.09	-0.02	0.1	-0.17	0.7814	0.96307	0.76736	0.64673	0.16	-0.35	-0.26	0.17	0.08	-0.37	-0.17	-0.01	0.31053	0.06167	0.18809	0.3297	0.71405	0.02858	0.47553	0.97387	7.9			NA
chr8:86706637-86707004_R		A_30_P01018314		-0.51	-0.64	-0.37	-0.79	0.35805	0.28566	0.55866	0.2533	0.06	0.03	-0.23	0.14	-0.45	-0.61	-0.6	-0.65	0.87705	0.95931	0.6394	0.74463	0.23677	0.0847	0.16339	0.10265	5.9			NA
chr4:88583425-88584070_R		A_30_P01018315		0.05	0.12	0.06	0.01	0.7845	0.51938	0.74706	0.97628	0.11	0.09	0.04	0.03	0.16	0.21	0.11	0.04	0.24749	0.48798	0.7969	0.8357	0.13557	0.04207	0.45561	0.79645	7.1			NA
chr6:36765550-36793825_R		A_30_P01018316		0.3	0.31	0.1	0.14	0.05058	0.07516	0.61873	0.52655	-0.25	-0.24	-0.1	-0.05	0.05	0.07	-0.01	0.09	0.00885	0.03845	0.452	0.66829	0.68176	0.58433	0.97671	0.48401	7.7			NA
chrX:90997595-91009570_F		A_30_P01018317		-0.01	0.12	-0.1	0.11	0.96918	0.69381	0.73233	0.77331	-0.04	-0.07	-0.08	-0.04	-0.05	0.05	-0.18	0.07	0.79309	0.73589	0.7151	0.84645	0.77894	0.81427	0.36781	0.73	6			NA
chr4:116790373-116797823_R		A_30_P01018318		-0.15	-0.09	-0.03	0.32	0.62695	0.80874	0.94299	0.38672	0.24	0	-0.01	-0.2	0.09	-0.09	-0.03	0.12	0.1473	0.98914	0.98518	0.25989	0.67766	0.671	0.9154	0.59901	5.8			NA
chr4:35106125-35127700_F		A_30_P01018319		0.13	0.26	-0.01	0	0.50711	0.2167	0.96879	0.98998	-0.14	-0.14	-0.14	-0.03	0	0.12	-0.15	-0.03	0.23337	0.34826	0.37856	0.85935	0.98566	0.38056	0.36476	0.84946	6.2			NA
chr4:94121118-94148348_F		A_30_P01018320		-0.18	-0.18	-0.08	-0.04	0.32303	0.38786	0.70929	0.88611	0.07	-0.01	0.04	-0.14	-0.11	-0.19	-0.04	-0.19	0.5677	0.95078	0.80769	0.20854	0.38241	0.11418	0.84629	0.16511	5.8			NA
chr13:94182877-94203935_R		A_30_P01018321		-0.09	0.13	0.19	0.17	0.70734	0.63351	0.42598	0.58055	-0.46	0.12	-0.05	0.03	-0.55	0.25	0.14	0.2	0.00073	0.47757	0.82047	0.86897	0.00034	0.0777	0.44871	0.22307	10.1			NA
chr5:79845827-79846360_R		A_30_P01018322		0.21	0.09	0.15	0.09	0.28448	0.71587	0.49106	0.76915	-0.22	-0.1	-0.05	0.07	-0.02	-0.01	0.1	0.15	0.04767	0.52547	0.7676	0.6396	0.91233	0.95623	0.59218	0.29103	6			NA
chr13:73472571-73483846_R		A_30_P01018323		-0.1	-0.26	-0.02	0.07	0.67968	0.26487	0.93564	0.83586	-0.03	0.07	0.07	0.01	-0.13	-0.2	0.05	0.08	0.82418	0.73033	0.72919	0.95042	0.39187	0.16727	0.84546	0.63087	5.9			NA
chr3:125556577-125557102_R		A_30_P01018324		0	-0.13	0.22	0.06	0.99187	0.63232	0.3852	0.8662	-0.06	0.13	-0.06	0.14	-0.06	0	0.15	0.2	0.66859	0.4752	0.78147	0.33079	0.73774	0.98609	0.4247	0.22316	6			NA
chr8:13507348-13543773_R		A_30_P01018325		-0.09	-0.36	0.12	-0.2	0.60967	0.03999	0.53164	0.33642	0.02	0.15	0.04	0.18	-0.07	-0.2	0.15	-0.02	0.82897	0.20961	0.81704	0.05916	0.59246	0.05096	0.23927	0.90457	6			NA
chr14:65433420-65434061_R		A_30_P01018326		-0.08	-0.17	-0.17	0.12	0.72498	0.47124	0.4674	0.68015	0.18	0	0.02	-0.07	0.1	-0.18	-0.15	0.05	0.13362	0.98316	0.93887	0.63638	0.51207	0.20363	0.38964	0.76154	6.7			NA
chr6:31007184-31007725_R		A_30_P01018327		-0.04	-0.69	-0.12	-0.62	0.92822	0.07436	0.79941	0.16522	0.09	-0.15	0.23	0.68	0.04	-0.84	0.12	0.06	0.72382	0.60809	0.43074	0.00263	0.8871	0.00046	0.75007	0.84833	8.6			NA
chr11:112905201-113062945_R		A_30_P01018328		0.38	-0.2	-0.47	0.3	0.4368	0.73875	0.36404	0.65673	-0.37	0.1	0.43	-0.34	0.01	-0.1	-0.04	-0.03	0.18917	0.82053	0.23986	0.25988	0.98385	0.79483	0.93716	0.94355	9.8			NA
chr5:125190100-125209625_R		A_30_P01018329		0.46	0.32	0.37	-0.03	0.01654	0.131	0.07176	0.92654	-0.36	-0.29	-0.36	-0.09	0.1	0.03	0.01	-0.12	0.00268	0.03806	0.01351	0.52398	0.4967	0.87883	0.9717	0.43532	7.5			NA
chr7:67111261-67120645_F		A_30_P01018330		0.32	0.24	0.21	-0.04	0.01932	0.11364	0.15683	0.85786	-0.18	-0.25	-0.12	0.15	0.14	-0.01	0.09	0.1	0.03143	0.01396	0.28306	0.09274	0.14479	0.93893	0.45744	0.34412	6.2			NA
chr4:131734714-131742542_R		A_30_P01018331		-0.62	-0.41	-0.57	-0.28	0.00096	0.03498	0.00389	0.21788	0.67	0.46	0.38	-0.01	0.06	0.05	-0.19	-0.29	0	0.00067	0.00547	0.94021	0.68958	0.72735	0.1741	0.02763	7.1			NA
chr6:122741562-122743423_R		A_30_P01018332		-0.33	0.01	-0.16	-0.02	0.03917	0.96537	0.40244	0.96016	-0.07	0.02	-0.1	-0.25	-0.4	0.03	-0.26	-0.27	0.51107	0.88615	0.46628	0.01393	0.00058	0.81296	0.0422	0.03106	10.7			NA
chr2:167388900-167402475_F		A_30_P01018333		0.27	0.23	0.24	-0.01	0.12016	0.24291	0.20011	0.98334	-0.23	-0.21	-0.2	-0.04	0.04	0.02	0.04	-0.04	0.02744	0.10728	0.12634	0.79065	0.80421	0.90296	0.84514	0.77414	6.9			NA
chr9:56913341-56913901_R		A_30_P01018334		1.14	1.25	1.32	0.74	0.09161	0.0968	0.07063	0.43326	-1.51	-0.56	-0.59	0.41	-0.37	0.69	0.73	1.14	0.00055	0.29909	0.2806	0.38029	0.47156	0.13817	0.19214	0.02704	9.8			NA
chr17:24152225-24169870_R		A_30_P01018335		0.1	0.15	0.42	0.51	0.64351	0.54837	0.04844	0.03751	0.08	0.18	0.06	0.14	0.19	0.33	0.48	0.65	0.51339	0.23425	0.75536	0.29172	0.17726	0.01276	0.00205	8e-05	6.6			NA
chr3:21964899-21974524_R		A_30_P01018336		-0.06	-0.16	-0.2	-0.24	0.84545	0.57773	0.45497	0.46162	-0.13	0.03	0.07	-0.11	-0.19	-0.13	-0.14	-0.35	0.37994	0.89946	0.77705	0.49257	0.26472	0.45045	0.53061	0.04598	8.7			NA
chr5:125190100-125209625_R		A_30_P01018337		0.61	0.5	0.28	0.04	0.00117	0.0126	0.14454	0.90697	-0.39	-0.37	-0.25	0.05	0.21	0.13	0.03	0.09	0.0005	0.00536	0.06166	0.72156	0.08396	0.3094	0.89222	0.54962	8.2			NA
chr14:106562325-106660675_F		A_30_P01018338		-0.44	-0.14	-0.2	0.29	0.0397	0.60472	0.41629	0.32104	0.42	0.15	0.26	-0.06	-0.02	0.01	0.06	0.23	0.00191	0.38942	0.12134	0.74394	0.92218	0.96497	0.81208	0.16634	6.6			NA
chr8:124648600-124731250_R		A_30_P01018339		0.03	0.14	-0.04	0.03	0.89231	0.54896	0.87099	0.93445	0.06	-0.11	0.03	0.02	0.09	0.03	-0.01	0.05	0.65972	0.50314	0.88429	0.89731	0.53897	0.84046	0.96099	0.76339	5.8			NA
chr12:82500406-82501102_F		A_30_P01018340		-0.06	0.15	0.01	0.31	0.87054	0.6981	0.98063	0.42557	-0.06	-0.2	-0.25	-0.27	-0.12	-0.05	-0.24	0.05	0.77808	0.39137	0.27393	0.14313	0.60661	0.83732	0.32652	0.8594	5.6			NA
chr10:8606683-8665783_R		A_30_P01018341		-0.27	-0.12	-0.13	-0.03	0.15771	0.62891	0.58242	0.9412	-0.69	-0.69	-0.32	-0.38	-0.96	-0.8	-0.44	-0.41	0	2e-05	0.02763	0.00194	0	0	0.00288	0.00507	7.5			NA
chr18:46954653-46955671_F		A_30_P01018342		0.27	0.15	0.08	0.31	0.13057	0.5075	0.71701	0.18822	0	-0.12	-0.07	-0.02	0.27	0.02	0.02	0.29	0.99608	0.40881	0.69507	0.91517	0.02946	0.88186	0.94425	0.03533	6			NA
chr1:193755364-193770539_F		A_30_P01018343		0.43	0.44	0.44	0.22	0.02534	0.04023	0.03456	0.41022	-0.38	-0.33	-0.27	0.04	0.05	0.11	0.17	0.26	0.00162	0.02078	0.0663	0.78684	0.77543	0.45843	0.30657	0.07544	6.6			NA
chr15:32705156-32729116_R		A_30_P01018344		0.07	-0.23	-0.06	-0.1	0.69088	0.19959	0.79347	0.67973	-0.21	-0.01	-0.07	0.08	-0.13	-0.24	-0.12	-0.02	0.03325	0.94024	0.65245	0.50957	0.24618	0.02293	0.38626	0.86728	6.7			NA
chr8:87504644-87513694_F		A_30_P01018345		0.01	0.01	0.21	0.14	0.94389	0.95763	0.2203	0.5457	-0.1	-0.04	-0.16	-0.04	-0.09	-0.03	0.05	0.09	0.30407	0.79171	0.19068	0.72975	0.46333	0.85299	0.76311	0.46829	6.2			NA
chrX:75813213-75829323_R		A_30_P01018346		-0.03	-0.1	-0.23	-0.12	0.89291	0.6848	0.27452	0.68015	-0.04	0.06	0.09	-0.09	-0.07	-0.04	-0.14	-0.21	0.78759	0.71898	0.6009	0.49028	0.65095	0.8181	0.40527	0.14454	5.8			NA
chr6:145647711-145756861_R		A_30_P01018347		0.21	0.19	0.01	0.04	0.30587	0.43191	0.96202	0.90093	0.11	-0.05	-0.14	-0.04	0.32	0.14	-0.12	0	0.38575	0.79524	0.40982	0.7873	0.02013	0.34257	0.49747	0.99766	7.4			NA
chr11:69196530-69197001_F		A_30_P01018348		0.01	-0.32	-0.27	0.29	0.97727	0.15901	0.23172	0.27697	-0.56	-0.46	-0.15	-0.5	-0.55	-0.78	-0.42	-0.21	5e-05	0.00281	0.36384	0.00036	0.00022	0	0.0078	0.18815	8.2			NA
chr7:6108350-6119600_R		A_30_P01018349		0.09	0.28	0.22	0.09	0.70092	0.19867	0.30774	0.78052	-0.19	-0.14	-0.09	0.02	-0.1	0.14	0.13	0.11	0.10909	0.36787	0.60712	0.89312	0.48744	0.31699	0.45674	0.48433	6.1			NA
chr8:106592650-106603525_R		A_30_P01018350		0.46	0.81	0.74	-0.05	0.50053	0.26333	0.29476	0.96559	-1.13	-0.58	-0.49	0.9	-0.67	0.22	0.26	0.85	0.00407	0.23393	0.35277	0.02293	0.13376	0.66874	0.6906	0.07849	9			NA
chr4:114585803-114588898_F		A_30_P01018351		-0.03	0.12	0.4	0.28	0.91353	0.64477	0.06944	0.31826	0.34	0.93	0.22	0.11	0.31	1.05	0.63	0.39	0.00809	0	0.16453	0.43829	0.03198	0	0.00022	0.01416	8			NA
chr17:3103174-3114885_F		A_30_P01018352		0.82	0.88	0.68	-0.06	0.00572	0.00775	0.02882	0.91074	-0.51	-0.52	-0.23	0.01	0.31	0.36	0.45	-0.05	0.00453	0.01589	0.32399	0.96155	0.13282	0.0625	0.04711	0.8645	9.5			NA
chr7:28797929-28798370_R		A_30_P01018353		-0.29	-0.32	-0.26	-0.07	0.17214	0.1646	0.26697	0.8453	0.01	0.03	0.01	-0.1	-0.27	-0.29	-0.25	-0.17	0.92832	0.88776	0.96805	0.48249	0.05996	0.03457	0.14344	0.29058	5.9			NA
chr4:130039725-130069550_R		A_30_P01018354		0.02	-0.31	-0.13	-0.12	0.90761	0.05681	0.46559	0.59036	-0.02	0.12	0.05	-0.02	0	-0.19	-0.08	-0.13	0.81363	0.28639	0.73046	0.90202	0.98494	0.05866	0.5914	0.25086	6.4			NA
chr13:108577843-108679708_R		A_30_P01018355		-0.3	-0.42	-0.42	-0.61	0.06094	0.02193	0.01825	0.00309	0.18	0.09	0.13	0.1	-0.12	-0.33	-0.3	-0.51	0.07014	0.52129	0.35514	0.36364	0.2938	0.00268	0.02011	0.00016	6.6			NA
chr13:65716675-65765575_R		A_30_P01018356		0.18	-0.06	-0.05	0.4	0.46586	0.86323	0.87965	0.16652	0.09	0.19	0.11	-0.11	0.27	0.13	0.06	0.3	0.55011	0.29073	0.58997	0.50575	0.09145	0.43442	0.79642	0.08871	5.9			NA
chr15:63902437-63908787_F		A_30_P01018357		0.93	0.91	0.86	0.12	0.00226	0.0067	0.008	0.79787	-0.93	-0.68	-0.6	0.44	0	0.23	0.26	0.57	1e-05	0.00222	0.00783	0.01522	0.98726	0.25722	0.29957	0.01138	9.7			NA
chr14:62280837-62283960_R		A_30_P01018358		-0.25	-0.39	-0.36	-0.07	0.18749	0.05611	0.07419	0.80633	-0.3	-0.3	-0.11	-0.39	-0.55	-0.7	-0.47	-0.47	0.00758	0.02649	0.50012	0.0014	7e-05	0	0.00154	0.00146	8.5			NA
chr5:142844084-142844445_R		A_30_P01018359		-0.36	0.03	-0.16	-0.35	0.10071	0.92377	0.53924	0.22128	0.07	0	0	-0.07	-0.29	0.03	-0.16	-0.43	0.63198	0.99287	0.99204	0.65737	0.05873	0.88667	0.40111	0.01155	5.9			NA
chr14:77258025-77278750_R		A_30_P01018360		0.25	0.32	0.18	0.26	0.15184	0.0862	0.35672	0.25865	-0.15	-0.18	-0.14	0.06	0.1	0.15	0.04	0.32	0.16718	0.17421	0.32984	0.62837	0.42993	0.22208	0.82445	0.01511	5.6			NA
chr6:39205913-39248468_R		A_30_P01018361		-0.19	-0.42	-0.34	-0.21	0.23316	0.01585	0.03967	0.31782	0	0.13	0.12	-0.04	-0.19	-0.29	-0.23	-0.25	0.98681	0.29742	0.35933	0.73301	0.08476	0.00478	0.06461	0.03432	6.6			NA
chr15:10718080-10719858_F		A_30_P01018362		0.09	-0.1	0.02	0.13	0.67293	0.70474	0.94461	0.64652	-0.03	0.11	0.1	-0.01	0.07	0.01	0.12	0.13	0.83915	0.49885	0.55508	0.97841	0.67585	0.94518	0.49418	0.40928	6			NA
chr12:21381390-21381723_F		A_30_P01018363		0	0.26	0.25	0.26	0.99147	0.2855	0.27514	0.35602	-0.05	-0.24	-0.31	0.15	-0.05	0.01	-0.06	0.41	0.73255	0.12335	0.04942	0.27944	0.79362	0.95119	0.79338	0.01053	7.2			NA
chr10:120116843-120182671_R		A_30_P01018364		0.07	-0.17	0.6	0.09	0.85233	0.65656	0.06263	0.86626	-0.11	0.11	-0.25	-0.13	-0.04	-0.06	0.35	-0.05	0.58794	0.68859	0.3151	0.54111	0.88781	0.80931	0.14442	0.86988	5.6			NA
chr10:122410471-122422759_R		A_30_P01018365		0.08	0.02	-0.03	-0.06	0.7727	0.95101	0.91981	0.88747	-0.13	0.07	0.06	0.49	-0.05	0.09	0.03	0.43	0.37895	0.74054	0.80626	0.00145	0.8047	0.62217	0.9268	0.01523	7			NA
chr4:33367670-33368135_R		A_30_P01018366		0.06	0.02	0.06	-0.19	0.67735	0.905	0.69193	0.25616	-0.1	-0.14	-0.14	0.02	-0.04	-0.12	-0.07	-0.17	0.19249	0.15993	0.18266	0.82713	0.69085	0.19931	0.56195	0.0841	7.4			NA
chr11:70196232-70203307_F		A_30_P01018367		0.47	-0.05	-0.11	0.06	0.02985	0.87941	0.6933	0.88267	-0.1	-0.03	0.09	0.12	0.36	-0.07	-0.02	0.18	0.46059	0.89805	0.65081	0.42149	0.01532	0.6758	0.95256	0.29734	6			NA
chr10:117021051-117038683_R		A_30_P01018368		0.59	0.6	0.51	0.09	0.01474	0.02669	0.05066	0.82822	-0.8	-0.47	-0.4	0.28	-0.21	0.13	0.11	0.37	0	0.00926	0.03052	0.0618	0.22133	0.48574	0.64465	0.04432	8.4			NA
chr8:12535648-12544923_F		A_30_P01018369		0.62	0.64	0.6	0.59	0.50127	0.53658	0.55627	0.63971	-0.82	-0.82	-0.45	-0.82	-0.2	-0.18	0.15	-0.23	0.11328	0.20869	0.55289	0.12588	0.78114	0.81201	0.87916	0.75979	5.7			NA
chr17:15357376-15385701_F		A_30_P01018370		0.18	0.09	0.03	-0.15	0.24409	0.63162	0.87031	0.49693	-0.27	-0.02	-0.03	0.1	-0.09	0.07	0	-0.05	0.0038	0.9052	0.84465	0.33818	0.41258	0.52643	0.99081	0.71861	5.9			NA
chr3:58730418-58742493_F		A_30_P01018371		0.12	0.11	0.07	0.21	0.78703	0.83805	0.89464	0.7141	-0.17	-0.2	-0.24	-0.28	-0.05	-0.09	-0.17	-0.07	0.48735	0.52761	0.45076	0.24664	0.88885	0.77696	0.63948	0.83614	6.1			NA
chr18:35204950-35216650_R		A_30_P01018372		0.1	0.2	0.12	-0.06	0.72641	0.47798	0.67554	0.88413	-0.06	-0.02	-0.01	0.1	0.04	0.18	0.11	0.04	0.70807	0.93271	0.97593	0.54273	0.86102	0.28245	0.61841	0.84078	5.7			NA
chr7:114369337-114407862_R		A_30_P01018373		0.05	-0.05	-0.82	0.13	0.93317	0.93326	0.08021	0.86093	-0.01	0.06	0.9	0.02	0.04	0	0.08	0.16	0.97987	0.89071	0.00739	0.95256	0.9222	0.99183	0.86696	0.67536	6.1			NA
chr7:4827340-4863315_R		A_30_P01018374		0.66	0.62	0.62	-0.04	0.00035	0.00189	0.00147	0.89291	-0.55	-0.4	-0.38	0.06	0.11	0.22	0.25	0.02	0	0.00153	0.00395	0.63252	0.38647	0.04762	0.06058	0.89756	9.1			NA
chr8:67542714-67561694_F		A_30_P01018375		0.05	0.25	0.04	-0.23	0.85825	0.30031	0.89602	0.42992	-0.16	-0.02	-0.02	0.02	-0.11	0.23	0.02	-0.22	0.22077	0.92744	0.925	0.93412	0.48248	0.10769	0.9513	0.18978	6.2			NA
chr1:153685487-153710962_R		A_30_P01018376		0.56	0.59	0.45	-0.01	0.0057	0.00876	0.03811	0.96928	-0.06	0.05	-0.08	-0.05	0.5	0.65	0.36	-0.07	0.64073	0.77036	0.66605	0.73772	0.00052	1e-05	0.01862	0.69394	7.2			NA
chr6:31017987-31174287_F		A_30_P01018377		0.17	-0.06	-0.11	0.09	0.4253	0.82607	0.65005	0.77551	-0.22	0.03	0.06	-0.09	-0.05	-0.03	-0.05	0.01	0.07743	0.89307	0.76223	0.5594	0.79014	0.84953	0.81339	0.97414	5.6			NA
chr1:93744621-93825321_F		A_30_P01018378		0.95	0.76	0.93	0.3	0.00026	0.00486	0.00086	0.3301	-0.49	-0.18	-0.32	0.2	0.46	0.58	0.62	0.5	0.00088	0.3413	0.0753	0.18713	0.00475	0.00029	0.00091	0.00529	9.3			NA
chr2:175908275-175927625_F		A_30_P01018379		0.16	0.06	0.16	0.13	0.41285	0.8331	0.45614	0.64466	-0.14	-0.05	-0.07	-0.15	0.02	0.01	0.1	-0.02	0.22933	0.78341	0.71984	0.23024	0.89253	0.97181	0.58789	0.92756	6.6			NA
chr16:64761963-64762369_R		A_30_P01018380		-0.58	-0.17	-0.43	-0.11	0.00162	0.41127	0.02303	0.67442	0.23	0.54	0.28	-0.12	-0.35	0.37	-0.16	-0.23	0.03075	0.00012	0.0395	0.32261	0.00422	0.00164	0.29271	0.08728	8.9			NA
chr1:33893475-33903900_R		A_30_P01018381		0.07	-0.08	0.11	-0.17	0.71362	0.69859	0.56901	0.47009	0.01	-0.01	-0.11	0.05	0.08	-0.1	0.01	-0.11	0.94002	0.93693	0.45378	0.67388	0.5251	0.4313	0.97207	0.39207	6.1			NA
chr16:43623581-43642715_F		A_30_P01018382		-0.13	0.05	-0.37	-0.24	0.53535	0.85093	0.08671	0.36521	-0.19	-0.45	-0.08	-0.09	-0.33	-0.4	-0.44	-0.33	0.11255	0.00262	0.68635	0.54614	0.01762	0.00284	0.00442	0.02844	7.5			NA
chr7:117144653-117150145_R		A_30_P01018383		0	-0.18	-0.24	0.05	0.98778	0.45274	0.27117	0.88852	-0.1	-0.15	-0.04	-0.2	-0.11	-0.32	-0.28	-0.15	0.41714	0.35438	0.85546	0.1165	0.47414	0.01406	0.07242	0.34758	6.8			NA
chr1:36012298-36020311_R		A_30_P01018384		0.04	-0.48	-0.21	0.1	0.87775	0.02147	0.3086	0.74259	0.1	0.26	0.04	-0.01	0.13	-0.22	-0.17	0.09	0.41424	0.06336	0.83615	0.95801	0.32371	0.07954	0.27507	0.57322	6.4			NA
chr12:88172043-88172731_R		A_30_P01018385		-0.49	0.04	-0.1	0.05	0.03222	0.91329	0.74087	0.89334	0.24	-0.05	0	-0.09	-0.25	-0.01	-0.09	-0.04	0.0839	0.81875	0.99503	0.57544	0.12404	0.95055	0.68033	0.85044	6.5			NA
chr17:41231055-41249764_R		A_30_P01018386		0.31	0.02	0.04	0.13	0.08291	0.94856	0.86031	0.62981	0.21	0.24	0.04	-0.01	0.52	0.26	0.09	0.12	0.05447	0.07097	0.8182	0.94335	0.0001	0.03074	0.62442	0.41671	7.8			NA
chr8:27259077-27268252_F		A_30_P01018387		0.57	0	0.42	0.25	0.05137	0.99792	0.19805	0.54911	-0.23	0.16	-0.17	-0.09	0.34	0.16	0.24	0.17	0.21184	0.50901	0.50161	0.71433	0.09624	0.47029	0.34126	0.48562	6.5			NA
chr14:77006215-77063293_F		A_30_P01018388		0.15	-0.02	-0.14	0.2	0.36944	0.93268	0.4774	0.36489	-0.02	-0.02	0.09	0.02	0.14	-0.05	-0.05	0.22	0.87635	0.87714	0.5444	0.89972	0.2499	0.74455	0.7866	0.07827	5.7			NA
chr3:95460633-95461443_R		A_30_P01018389		0.03	-0.2	-0.15	-0.25	0.90126	0.38991	0.5219	0.32927	0.1	0.02	-0.12	0.03	0.13	-0.17	-0.26	-0.23	0.42037	0.90499	0.49557	0.8795	0.357	0.20289	0.08866	0.12396	6			NA
chr18:38776580-38841080_F		A_30_P01018390		0.16	0.11	0.08	0.12	0.3874	0.60371	0.70152	0.64812	-0.09	-0.06	-0.05	0.05	0.06	0.05	0.04	0.17	0.4003	0.67978	0.79583	0.68994	0.64272	0.7361	0.84716	0.19665	6.1			NA
chr8:26428975-26490975_R		A_30_P01018391		0.25	0.24	0.11	0.24	0.20301	0.2776	0.65445	0.36859	-0.13	-0.1	-0.02	0	0.12	0.14	0.09	0.24	0.29757	0.53422	0.93124	0.99305	0.39114	0.32015	0.64585	0.10726	5.9			NA
chr10:81589292-81626369_R		A_30_P01018392		-0.15	-0.08	-0.19	0.09	0.41915	0.73329	0.33862	0.75891	0.26	0.08	0.09	-0.15	0.11	0	-0.1	-0.06	0.01555	0.5943	0.58129	0.18841	0.40496	0.99649	0.53334	0.67555	6.5			NA
chr12:15735906-15798506_R		A_30_P01018393		0.06	0.03	-0.02	0.13	0.78562	0.89959	0.94571	0.62632	-0.02	0.07	-0.01	0.09	0.04	0.11	-0.03	0.21	0.8759	0.61979	0.95941	0.46893	0.80106	0.4099	0.89059	0.10535	6			NA
chr15:85502461-85524051_R		A_30_P01018394		0.35	0.15	0.11	-0.25	0.10414	0.58537	0.69091	0.39644	-0.38	-0.16	-0.08	0.3	-0.03	-0.02	0.03	0.05	0.00437	0.33136	0.69661	0.02359	0.86754	0.92425	0.91515	0.77703	7.1			NA
chr12:109995552-109996185_R		A_30_P01018395		0.12	0.39	0.24	0.26	0.56619	0.05341	0.2344	0.28129	-0.24	-0.19	-0.22	-0.2	-0.13	0.2	0.01	0.06	0.02806	0.16457	0.11047	0.07829	0.33828	0.11413	0.94735	0.70812	6.3			NA
chr18:25626423-25626832_F		A_30_P01018396		0.05	0.03	-0.03	-0.37	0.83258	0.89718	0.92041	0.10599	-0.03	-0.09	-0.01	0.38	0.02	-0.06	-0.03	0.01	0.8236	0.54727	0.97206	0.00145	0.90859	0.69786	0.87316	0.96209	7			NA
chr13:24833082-24838461_F		A_30_P01018397		-0.28	-0.31	-0.45	-0.17	0.07518	0.08089	0.01164	0.44316	0.08	0.05	0.06	-0.13	-0.21	-0.26	-0.38	-0.31	0.45797	0.72967	0.67464	0.19796	0.06386	0.01541	0.00255	0.01322	6			NA
chr3:68867193-68876128_F		A_30_P01018398		-0.08	-0.05	0.06	0.08	0.69143	0.85431	0.80206	0.77331	-0.06	0.01	-0.01	0.03	-0.14	-0.03	0.05	0.11	0.63102	0.94372	0.95804	0.86801	0.27727	0.83417	0.80673	0.45146	5.9			NA
chr4:146890596-146891297_F		A_30_P01018399		-0.53	0.19	-0.29	0.09	0.00268	0.32622	0.11767	0.7233	0.54	0.42	0.34	0.14	0.01	0.61	0.06	0.24	1e-05	0.00125	0.00896	0.19556	0.94202	0	0.75924	0.0679	6.6			NA
chr8:27129927-27137444_F		A_30_P01018400		0.45	0.54	0.26	-0.04	0.01479	0.01021	0.20538	0.91074	-0.44	-0.41	-0.26	-0.08	0.01	0.13	0	-0.11	0.00027	0.00341	0.06963	0.57334	0.94818	0.32774	0.99857	0.44328	6.5			NA
chr15:96984422-97000322_F		A_30_P01018401		-0.01	0.07	0.06	-0.3	0.98106	0.78661	0.78898	0.20038	-0.26	-0.16	-0.13	0.16	-0.27	-0.09	-0.06	-0.14	0.01766	0.26069	0.40756	0.15527	0.03302	0.50689	0.73979	0.34548	6.3			NA
chr6:115468025-115489250_R		A_30_P01018402		0.2	0.02	0	0.2	0.18208	0.92411	0.9954	0.33825	-0.03	0.02	-0.1	-0.08	0.17	0.04	-0.09	0.11	0.75524	0.90738	0.46154	0.43807	0.10674	0.76525	0.49817	0.34611	7.3			NA
chr16:94521875-94545750_R		A_30_P01018403		-0.14	-0.16	-0.24	0.14	0.42331	0.44231	0.20509	0.55713	0.16	0.02	0.21	-0.09	0.02	-0.14	-0.03	0.05	0.1118	0.90426	0.11479	0.45674	0.89535	0.26284	0.88166	0.7111	5.7			NA
chr13:83860985-84012285_F		A_30_P01018404		0.49	0.47	0.46	0.02	0.00774	0.02077	0.02179	0.95222	-0.28	-0.46	-0.35	0.01	0.21	0.02	0.11	0.03	0.01144	0.00113	0.01284	0.95403	0.10138	0.92346	0.53531	0.85577	9.4			NA
chr1:64686823-64728598_F		A_30_P01018405		0.36	0.36	0.27	-0.17	0.08662	0.12386	0.2413	0.56597	-0.43	-0.33	-0.23	0.28	-0.07	0.03	0.04	0.11	0.00123	0.03561	0.14896	0.02979	0.67269	0.86912	0.88238	0.52219	7.2			NA
chr3:86827945-86886695_R		A_30_P01018406		-0.1	0.08	-0.16	-0.11	0.69168	0.77319	0.54673	0.75846	-0.04	0.05	0.06	-0.04	-0.14	0.14	-0.09	-0.15	0.81443	0.8006	0.7656	0.80194	0.39824	0.39713	0.67175	0.38141	6			NA
chr13:83878467-84023718_F		A_30_P01018407		0.31	0.17	0.06	0.33	0.03934	0.33503	0.76387	0.08466	-0.03	0.03	0.06	0	0.28	0.2	0.12	0.33	0.80408	0.82855	0.65951	0.97622	0.00728	0.04845	0.35818	0.00543	5.6			NA
chr17:85418489-85427364_F		A_30_P01018408		-0.11	0.21	0.27	-0.2	0.52272	0.25356	0.13022	0.36733	-0.15	-0.33	-0.24	-0.01	-0.26	-0.12	0.03	-0.21	0.14088	0.00613	0.05324	0.93515	0.02109	0.29609	0.88692	0.08806	8.8			NA
chr13:108548345-108679004_F		A_30_P01018409		-0.03	-0.25	-0.19	-0.41	0.87163	0.18232	0.32739	0.0489	-0.05	0.15	0.03	0.06	-0.08	-0.1	-0.15	-0.35	0.68064	0.26237	0.84471	0.6381	0.52547	0.40329	0.29322	0.00609	6.3			NA
chr17:88466300-88495175_F		A_30_P01018410		0.6	0.81	0.75	0.94	0.30312	0.20047	0.22571	0.19814	-0.77	-0.84	-0.78	-0.89	-0.17	-0.03	-0.02	0.05	0.02577	0.04502	0.07228	0.01192	0.72334	0.95858	0.9738	0.93393	6			NA
PINC		A_30_P01018411		0.15	-0.03	0.14	0.05	0.53864	0.92431	0.59393	0.89079	0.05	-0.11	-0.18	-0.18	0.2	-0.14	-0.04	-0.12	0.71504	0.52487	0.29599	0.20611	0.19211	0.35707	0.86023	0.48119	5.7			NA
chr12:109995552-109996185_R		A_30_P01018412		0.12	-0.12	-0.05	0.11	0.53399	0.59063	0.82782	0.67725	-0.08	-0.08	0.03	-0.07	0.05	-0.2	-0.02	0.05	0.52683	0.62298	0.87755	0.62316	0.75051	0.10715	0.91813	0.76697	5.6			NA
chr17:33995525-34028025_R		A_30_P01018413		-0.38	-0.31	-0.19	-0.25	0.03151	0.10971	0.34504	0.28566	0.25	0.29	0.08	0.01	-0.12	-0.02	-0.11	-0.24	0.0185	0.02625	0.61817	0.93778	0.33644	0.89326	0.50899	0.07767	5.9			NA
chr9:96947862-96967726_R		A_30_P01018414		-0.41	-0.16	-0.12	0.19	0.04284	0.5376	0.64695	0.50891	0.41	0.18	0.19	-0.14	0	0.02	0.08	0.05	0.00164	0.27345	0.24256	0.30634	0.9799	0.9147	0.72072	0.77914	6.2			NA
chrX:137519350-137534325_R		A_30_P01018415		0.34	0.42	0.27	-0.03	0.10781	0.07519	0.25981	0.93404	-0.21	-0.09	-0.1	0.25	0.13	0.33	0.17	0.22	0.1099	0.64089	0.60576	0.06106	0.39542	0.01935	0.37421	0.18724	6.8			NA
chr5:30550467-30559008_R		A_30_P01018416		-0.16	-0.15	-0.22	0.25	0.34166	0.4362	0.21199	0.23317	-0.09	0.04	-0.06	-0.18	-0.25	-0.11	-0.29	0.08	0.37478	0.77922	0.68464	0.08523	0.02484	0.36438	0.02398	0.56303	6.2			NA
chr18:78190463-78235438_R		A_30_P01018417		-0.08	0.2	0.33	-0.2	0.78842	0.49176	0.20553	0.55057	-0.15	-0.18	-0.09	-0.13	-0.23	0.02	0.24	-0.33	0.32491	0.35893	0.67598	0.43549	0.18243	0.91522	0.23351	0.06581	5.8			NA
chr4:46583780-46614788_R		A_30_P01018418		-0.46	-0.1	-1.08	-0.24	0.12455	0.80852	0.00185	0.58332	0.28	-0.01	0.91	-0.02	-0.18	-0.11	-0.17	-0.26	0.13032	0.97867	0.00032	0.93619	0.41096	0.6573	0.52998	0.26476	5.8			NA
chr8:93337794-93348869_F		A_30_P01018419		-0.09	-0.12	0.24	-0.5	0.89631	0.87494	0.71623	0.50164	-0.22	0.02	-0.21	-0.03	-0.31	-0.1	0.04	-0.53	0.51943	0.97909	0.67634	0.95816	0.43006	0.82533	0.95748	0.19611	5.8			NA
chr3:87757295-87774970_F		A_30_P01018420		1.19	1.12	0.89	-0.08	0.00026	0.00146	0.00606	0.86655	-0.76	-0.95	-0.6	0.06	0.43	0.17	0.29	-0.03	9e-05	6e-05	0.0076	0.8168	0.03144	0.43271	0.22756	0.91892	9.7			NA
chr9:95295459-95301266_F		A_30_P01018421		0.19	0.06	0.17	0.05	0.37374	0.82786	0.47931	0.90074	-0.18	-0.04	-0.13	-0.1	0.02	0.03	0.05	-0.05	0.16569	0.86061	0.48598	0.49488	0.92886	0.88732	0.84267	0.76756	5.7			NA
chr3:36280098-36347798_F		A_30_P01018422		-0.16	-0.01	-0.09	0.09	0.47813	0.98306	0.74586	0.80016	0.31	0.12	0.19	0.05	0.15	0.11	0.11	0.14	0.01608	0.50335	0.24961	0.75275	0.33556	0.49211	0.60044	0.40436	5.5			NA
chr17:8719950-8783850_R		A_30_P01018423		-0.06	0	0	-0.04	0.79215	0.99897	0.98864	0.89721	-0.01	-0.09	-0.06	-0.06	-0.07	-0.09	-0.06	-0.1	0.91983	0.5637	0.73158	0.6638	0.61803	0.5245	0.76909	0.48714	6.2			NA
chr14:26834450-26847000_F		A_30_P01018424		0.15	0.1	-0.03	-0.22	0.33496	0.60201	0.90395	0.2588	-0.28	-0.33	-0.11	-0.04	-0.14	-0.23	-0.14	-0.26	0.0023	0.00326	0.35124	0.77207	0.20228	0.01931	0.26593	0.02346	13.7			NA
chr2:72818943-72826893_F		A_30_P01018425		-0.58	-0.42	-0.5	0.19	0.00306	0.04562	0.01621	0.46162	-0.08	-0.13	-0.02	-0.39	-0.66	-0.55	-0.51	-0.2	0.52516	0.38125	0.9329	0.00163	1e-05	5e-05	0.00071	0.17309	9			NA
chr14:106250821-106261843_R		A_30_P01018426		-0.93	0.24	-0.84	-0.79	0.06481	0.72192	0.12598	0.23374	0.1	-0.15	0.04	-0.23	-0.83	0.09	-0.8	-1.02	0.7863	0.74335	0.94863	0.5357	0.0179	0.85052	0.04328	0.00896	5.7			NA
chr3:96289850-96301078_F		A_30_P01018427		-0.08	-0.05	-0.14	0.13	0.73285	0.86477	0.56149	0.65412	0	-0.04	0.02	-0.03	-0.08	-0.09	-0.12	0.11	0.977	0.83696	0.94017	0.87824	0.63185	0.57545	0.50996	0.50925	6			NA
chr13:76326228-76332632_F		A_30_P01018428		0.01	0.05	0.01	-0.01	0.93355	0.76533	0.94524	0.96552	0.26	0.13	0.01	-0.09	0.27	0.18	0.02	-0.1	0.00274	0.23248	0.95281	0.33393	0.00466	0.04806	0.88377	0.35798	10.4			NA
chr9:67414463-67483185_F		A_30_P01018429		-0.2	-0.05	-0.1	-0.25	0.22154	0.81285	0.60405	0.24023	0.04	0.05	0.1	0.09	-0.17	-0.01	0	-0.17	0.75555	0.74991	0.47672	0.45	0.14597	0.97375	0.99038	0.18914	6.1			NA
chr11:97505439-97522274_R		A_30_P01018430		-0.45	-0.19	-0.44	-0.07	0.00441	0.27431	0.00887	0.76267	0.29	0.05	0.17	-0.12	-0.16	-0.14	-0.27	-0.19	0.00242	0.69501	0.1588	0.22104	0.14719	0.19871	0.02076	0.09336	6.5			NA
chr7:140012053-140012509_R		A_30_P01018431		1.14	0.6	0.7	-0.08	0.04293	0.36448	0.27094	0.94349	-1.05	-0.48	0.21	0.59	0.09	0.12	0.91	0.51	0.00296	0.28307	0.69775	0.1012	0.86259	0.80573	0.04149	0.24825	10.8			NA
chr1:158979050-159007700_R		A_30_P01018432		0.36	0.38	0.19	-0.01	0.05473	0.07137	0.38111	0.97718	-0.23	-0.37	-0.09	0.01	0.14	0.01	0.1	0	0.05172	0.00994	0.603	0.96345	0.31903	0.93623	0.58211	0.99158	6.4			NA
chr3:51990494-51991875_F		A_30_P01018433		0.5	0.64	0.56	0.16	0.14732	0.09594	0.13388	0.77558	-0.6	-0.37	-0.31	0.49	-0.1	0.27	0.25	0.65	0.0048	0.1619	0.25911	0.02236	0.72266	0.2771	0.41978	0.01364	6.9			NA
chr8:56200419-56205756_F		A_30_P01018434		0.09	0.22	-0.05	-0.13	0.60795	0.19726	0.82242	0.55814	-0.05	-0.12	0.01	-0.01	0.04	0.1	-0.04	-0.13	0.6198	0.3373	0.96942	0.97285	0.77314	0.34614	0.81916	0.26283	6.5			NA
chr18:47327300-47333819_F		A_30_P01018435		0.27	0.7	0.67	1.07	0.29435	0.01273	0.01377	0.00091	-0.31	-0.22	-0.22	-0.13	-0.04	0.48	0.45	0.94	0.04069	0.2661	0.26946	0.44227	0.85412	0.00381	0.01992	2e-05	6.9			NA
chr4:136856064-136875614_F		A_30_P01018436		0.12	0	-0.14	-0.19	0.88256	0.99958	0.86816	0.86083	0.03	0.1	0.06	0.43	0.15	0.1	-0.09	0.24	0.94988	0.87639	0.93761	0.30785	0.77972	0.86778	0.90951	0.65668	6.5			NA
chr1:183142656-183163206_F		A_30_P01018437		-0.21	0.12	-0.15	0.1	0.20409	0.54837	0.44665	0.69162	0.08	0.03	-0.05	-0.1	-0.13	0.15	-0.2	0	0.44562	0.85766	0.75916	0.36601	0.27186	0.19004	0.14229	0.99606	6.8			NA
chr13:28067341-28067814_F		A_30_P01018438		-0.22	-0.08	-0.77	-0.31	0.50706	0.85773	0.02109	0.47329	0.04	0.13	0.6	0.01	-0.18	0.05	-0.17	-0.3	0.84412	0.64037	0.0114	0.98505	0.43969	0.86515	0.55397	0.20242	5.7			NA
chr3:93582250-93592950_F		A_30_P01018439		0.4	0.34	0.32	-0.06	0.05269	0.14821	0.16422	0.87971	-0.41	-0.32	-0.11	0.09	-0.01	0.02	0.21	0.03	0.00182	0.04145	0.54811	0.56797	0.96638	0.91589	0.24157	0.86986	9			NA
chr15:82037381-82048125_F		A_30_P01018440		0.27	0.09	0.07	0.03	0.11815	0.70025	0.76003	0.91371	-0.17	0.07	-0.11	-0.05	0.1	0.16	-0.04	-0.02	0.102	0.64251	0.47732	0.70196	0.45219	0.19182	0.84567	0.91483	6.3			NA
chr15:32167516-32174417_R		A_30_P01018441		-0.05	0.07	-0.28	0.13	0.84626	0.81593	0.26703	0.71246	-0.13	-0.03	-0.09	-0.26	-0.18	0.04	-0.37	-0.13	0.37321	0.88341	0.68351	0.0654	0.26072	0.84425	0.03821	0.47539	5.8			NA
chr17:87492112-87506638_R		A_30_P01018442		0.32	0.25	0.18	0.29	0.01789	0.09374	0.22209	0.09873	-0.01	-0.07	-0.22	-0.07	0.31	0.18	-0.04	0.22	0.887	0.536	0.03143	0.48395	0.00145	0.04671	0.7837	0.03548	5.8			NA
chr3:108763862-108772151_R		A_30_P01018443		0.04	0.03	-0.15	0.12	0.8729	0.93457	0.54648	0.71503	0.18	-0.13	0.22	-0.03	0.22	-0.11	0.07	0.09	0.17588	0.44301	0.18688	0.8629	0.14105	0.5113	0.76656	0.62011	6			NA
chr6:67155508-67216941_R		A_30_P01018444		0.04	-0.03	-0.01	0.21	0.87306	0.91274	0.96844	0.40825	-0.19	-0.29	-0.09	-0.15	-0.15	-0.32	-0.1	0.06	0.08709	0.03323	0.57209	0.20655	0.24412	0.00922	0.54641	0.71453	10.6			NA
chr8:124355710-124401160_F		A_30_P01018445		0.26	0.12	0	0.1	0.08996	0.53879	0.9894	0.65343	0.13	0.12	0.15	0.08	0.39	0.23	0.14	0.18	0.15151	0.32759	0.22495	0.45189	0.0004	0.02183	0.26255	0.115	7			NA
chr1:182686731-182709331_R		A_30_P01018446		-0.27	-0.17	-0.03	0	0.21661	0.52596	0.93181	0.99441	-0.03	-0.09	-0.17	-0.06	-0.31	-0.26	-0.2	-0.06	0.83794	0.64817	0.34211	0.71517	0.0435	0.08269	0.28711	0.75452	6.2			NA
chr11:6421951-6429173_R		A_30_P01018447		0.13	-0.27	-0.31	-0.11	0.53577	0.20838	0.13861	0.72445	-0.03	0.19	0.18	0.05	0.1	-0.08	-0.13	-0.06	0.81649	0.18979	0.2545	0.75864	0.50005	0.60786	0.44081	0.72808	6.1			NA
chr2:153166892-153171546_R		A_30_P01018448		-0.18	-0.09	0.3	0.13	0.38785	0.72525	0.16195	0.66588	-0.03	0.09	-0.22	-0.2	-0.21	-0.01	0.09	-0.07	0.81667	0.62071	0.16993	0.12116	0.12656	0.9716	0.6499	0.70321	6.2			NA
chr7:144563845-144603732_R		A_30_P01018449		-0.36	-0.4	-0.46	-0.18	0.01903	0.02191	0.00762	0.39889	0.3	0.27	0.3	-0.08	-0.06	-0.13	-0.16	-0.26	0.0021	0.01856	0.01131	0.47935	0.60409	0.25106	0.22076	0.02943	10.3			NA
chr8:108153471-108159346_R		A_30_P01018450		-0.13	0.16	-0.16	-0.2	0.60496	0.56421	0.55261	0.51432	-0.02	-0.36	-0.36	-0.14	-0.15	-0.2	-0.52	-0.35	0.89073	0.02829	0.03209	0.33125	0.35311	0.19165	0.00284	0.03817	8.1			NA
chr5:123440192-123451767_F		A_30_P01018451		0.69	0.12	-0.08	0.19	0.00121	0.62822	0.76596	0.50729	-0.06	0.09	0.09	-0.04	0.63	0.22	0.01	0.15	0.65761	0.59224	0.64258	0.83634	4e-05	0.11592	0.97068	0.33562	6			NA
chr14:44284425-44300475_R		A_30_P01018452		-0.28	-0.15	-0.15	-0.06	0.26396	0.62332	0.61595	0.88335	0.19	0.14	0.12	0.04	-0.09	-0.01	-0.04	-0.02	0.21065	0.49397	0.60715	0.83602	0.64094	0.95599	0.9027	0.92987	7.2			NA
chr9:100977450-100989325_R		A_30_P01018453		0.23	-0.06	0.05	0.03	0.20885	0.81742	0.82076	0.91574	0.02	0.08	0.16	-0.08	0.25	0.03	0.21	-0.05	0.88427	0.58249	0.27113	0.5124	0.04663	0.86707	0.14193	0.7536	7			NA
chr15:10367307-10370076_R		A_30_P01018454		0.24	0.13	0.17	0.06	0.31589	0.65409	0.53649	0.8817	-0.16	-0.06	-0.07	0.13	0.07	0.07	0.1	0.19	0.24991	0.76481	0.75048	0.40963	0.69036	0.72478	0.67324	0.28912	6.4			NA
chr8:122963590-122964126_F		A_30_P01018455		0.48	0.56	0.53	0.03	0.01949	0.015	0.01715	0.93901	-0.61	-0.57	-0.47	0.21	-0.14	-0.01	0.06	0.24	2e-05	0.00037	0.00324	0.10382	0.36516	0.95185	0.79932	0.12681	8.8			NA
chr9:36511566-36512137_R		A_30_P01018456		-0.07	0.1	0.17	-0.04	0.83328	0.77081	0.57721	0.93196	0.04	-0.13	-0.13	0.04	-0.02	-0.04	0.04	0	0.8194	0.52483	0.57793	0.8559	0.91268	0.87706	0.88353	0.99784	5.9			NA
chr13:62734450-62785325_F		A_30_P01018457		-0.08	-0.14	-0.23	0.02	0.63853	0.40219	0.13656	0.9415	0.04	0.02	0.08	-0.11	-0.03	-0.12	-0.15	-0.09	0.65627	0.86343	0.50318	0.24837	0.78501	0.24662	0.21429	0.44426	5.9			NA
chr19:53517903-53540753_R		A_30_P01018458		-0.56	-0.68	-0.51	-0.27	0.0117	0.00756	0.03242	0.36021	-0.42	-0.54	-0.27	-0.19	-0.99	-1.22	-0.78	-0.47	0.00234	0.00132	0.12227	0.17251	0	0	4e-05	0.00618	8.8			NA
chrX:7327721-7328024_R		A_30_P01018459		0.54	0.57	0.46	-0.03	0.01599	0.02248	0.05577	0.9429	-0.46	-0.43	-0.4	0.2	0.08	0.14	0.06	0.17	0.00127	0.01051	0.01853	0.17494	0.64645	0.38004	0.81423	0.35238	8.6			NA
chr15:92197603-92208534_F		A_30_P01018460		-0.01	-0.28	-0.11	-0.3	0.97727	0.37768	0.74204	0.40946	-0.22	0.08	0	-0.11	-0.23	-0.19	-0.11	-0.41	0.17709	0.73183	0.98796	0.57474	0.22482	0.31739	0.69096	0.04181	7.1			NA
chr14:106562325-106660675_R		A_30_P01018461		0.11	0	0.13	0.06	0.49365	0.99778	0.49018	0.81349	-0.16	-0.06	-0.17	-0.04	-0.04	-0.06	-0.04	0.02	0.09737	0.6845	0.17341	0.74626	0.74865	0.65204	0.81834	0.89061	5.9			NA
chr8:119732348-119749198_F		A_30_P01018462		-0.1	0.02	-0.09	0.47	0.62271	0.93732	0.67298	0.02725	-0.04	0	0.02	-0.2	-0.13	0.02	-0.07	0.28	0.74164	0.98232	0.91467	0.06523	0.27693	0.87709	0.69082	0.03429	9.6			NA
chr4:59264275-59287850_R		A_30_P01018463		0.45	0.42	0.31	-0.21	0.0115	0.03391	0.09897	0.3804	-0.32	-0.3	-0.3	0.13	0.13	0.11	0.01	-0.08	0.00385	0.02035	0.02613	0.26353	0.30842	0.39104	0.94532	0.58147	7.9			NA
chr2:155298877-155303251_F		A_30_P01018464		0.71	0.72	0.61	0.02	0.00191	0.00468	0.01152	0.96896	-0.56	-0.33	-0.29	0.26	0.15	0.39	0.32	0.27	0.00011	0.04211	0.08795	0.05928	0.35542	0.00754	0.06208	0.10099	10.2			NA
chr19:33049479-33054553_R		A_30_P01018465		0.35	0.06	0.22	-0.03	0.02745	0.77514	0.21074	0.91112	-0.15	-0.04	-0.04	0.1	0.2	0.02	0.17	0.07	0.1195	0.78447	0.78222	0.35856	0.07326	0.8882	0.18129	0.61972	6			NA
chr1:71939741-71947891_R		A_30_P01018466		0.23	0.16	0.16	0.02	0.18286	0.41844	0.42186	0.93773	-0.33	-0.15	-0.16	-0.02	-0.1	0.01	-0.01	0	0.00191	0.26271	0.22587	0.87896	0.41466	0.92799	0.97724	0.99134	5.6			NA
chr13:97700327-97700876_F		A_30_P01018467		-0.13	-0.01	-0.12	0.11	0.51363	0.98493	0.61533	0.7169	0.24	0.13	0.05	-0.02	0.11	0.13	-0.07	0.08	0.03583	0.38829	0.79649	0.88089	0.45373	0.36358	0.73599	0.60737	7.1			NA
chr2:168804720-168854970_F		A_30_P01018468		0.5	0.2	0.2	0.18	0.00819	0.37234	0.35745	0.49766	0.34	0.1	0.1	0.09	0.84	0.3	0.29	0.27	0.0039	0.52568	0.57372	0.52052	0	0.01808	0.04759	0.0619	6.7			NA
chr14:79304650-79345152_R		A_30_P01018469		0.21	0.16	-0.02	-0.2	0.21169	0.40742	0.92646	0.36548	-0.01	-0.4	-0.2	-0.04	0.19	-0.24	-0.22	-0.24	0.92948	0.00119	0.10425	0.75463	0.08551	0.0244	0.08084	0.05162	8.2			NA
chr12:77550684-77551505_F		A_30_P01018470		-0.5	-0.45	-0.27	0.06	0.10197	0.18527	0.44812	0.91801	-0.04	0.11	-0.04	-0.22	-0.53	-0.35	-0.3	-0.16	0.87274	0.69711	0.91642	0.28263	0.01196	0.09491	0.23017	0.52452	7.3			NA
chr17:8719950-8783850_R		A_30_P01018471		0.47	0.39	0.47	0.08	0.00398	0.02739	0.00741	0.74748	-0.27	-0.24	-0.26	0.11	0.19	0.14	0.21	0.19	0.00489	0.03753	0.03221	0.28166	0.08011	0.18975	0.09034	0.10913	8.4			NA
chr17:56687541-56694616_R		A_30_P01018472		-0.38	-0.41	-0.31	-0.08	0.0369	0.04511	0.11926	0.80099	-0.24	-0.44	-0.17	-0.4	-0.62	-0.84	-0.48	-0.48	0.03003	0.00178	0.2519	0.00105	1e-05	0	0.00109	0.00109	8.8			NA
chr12:85196395-85262884_R		A_30_P01018473		-0.01	-0.1	-0.43	0.06	0.96536	0.70688	0.05232	0.86802	-0.08	-0.47	0.02	-0.22	-0.09	-0.57	-0.41	-0.16	0.56133	0.00246	0.92634	0.087	0.56905	9e-05	0.01084	0.3188	8.2			NA
chr12:33796826-33823746_F		A_30_P01018474		-0.06	-0.11	-0.09	-0.02	0.78389	0.65562	0.69631	0.96254	0.3	0.19	0.06	0.01	0.24	0.08	-0.04	0	0.00936	0.18654	0.76332	0.93881	0.0697	0.57525	0.86813	0.98704	5.6			NA
chrX:50400250-50410825_F		A_30_P01018475		-0.13	-0.04	-0.12	0.13	0.48253	0.88835	0.574	0.60267	0.27	0.1	0.15	-0.06	0.14	0.07	0.03	0.07	0.01044	0.48547	0.29388	0.62274	0.25974	0.64267	0.88084	0.6424	6.5			NA
chr6:052032838-052033444		A_30_P01018476		0.26	0.37	0.45	-0.06	0.66088	0.56838	0.46526	0.94961	-0.53	0.15	0	0.71	-0.26	0.52	0.45	0.65	0.09918	0.76093	0.99406	0.02961	0.51283	0.15131	0.31503	0.10502	7.5			NA
chr10:69844350-69844784_F		A_30_P01018477		0.24	0.2	0.1	0.24	0.13445	0.27958	0.59675	0.25015	-0.08	-0.06	0.05	-0.01	0.16	0.14	0.15	0.24	0.44034	0.65671	0.77604	0.97408	0.15614	0.23034	0.27346	0.05105	5.8			NA
chr3:21964899-21974885_F		A_30_P01018478		0.06	0.05	-0.08	-0.26	0.73649	0.80316	0.66874	0.16537	-0.02	0.03	0.02	0.07	0.04	0.08	-0.06	-0.19	0.84081	0.81524	0.907	0.49798	0.76215	0.45414	0.69368	0.08911	6.3			NA
chr13:78341864-78375825_F		A_30_P01018479		0.14	0.09	0.21	0.26	0.52878	0.73344	0.37334	0.35708	0.28	0.11	-0.15	0.21	0.42	0.2	0.07	0.47	0.02916	0.53655	0.40625	0.10575	0.00403	0.16005	0.76726	0.00362	5.7			NA
chr15:96984422-97000322_F		A_30_P01018480		0.44	0.24	0.46	-0.21	0.09059	0.44485	0.10709	0.5767	-0.5	-0.23	-0.33	0.08	-0.06	0.01	0.13	-0.13	0.00223	0.2679	0.10883	0.70549	0.78376	0.96222	0.60254	0.53407	6.6			NA
chr12:110769101-110771113_F		A_30_P01018481		0.09	0.14	0.1	0.21	0.69869	0.5505	0.69035	0.42389	0.23	0.04	0.04	-0.09	0.31	0.18	0.13	0.12	0.05198	0.84382	0.85617	0.52974	0.01868	0.18323	0.44073	0.42146	7.4			NA
chr12:5303823-5379098_R		A_30_P01018482		-0.33	-0.25	-0.52	-0.13	0.22579	0.43172	0.06744	0.75344	-0.39	-0.77	-0.1	-0.1	-0.72	-1.02	-0.62	-0.24	0.01593	0.00024	0.70555	0.60301	0.00022	0	0.00303	0.25556	9.4			NA
chr6:47969966-47970583_R		A_30_P01018483		-0.68	-0.53	-0.69	0.03	0.00124	0.01698	0.00252	0.94216	0.62	0.11	0.3	-0.1	-0.05	-0.42	-0.39	-0.07	1e-05	0.52459	0.04934	0.49538	0.74883	0.00154	0.01088	0.68226	6.5			NA
chr6:51794614-51795280_R		A_30_P01018484		0.3	0.27	0.13	0.19	0.06187	0.13926	0.5084	0.38635	-0.13	-0.17	-0.15	-0.05	0.18	0.1	-0.02	0.14	0.20765	0.17233	0.24801	0.69186	0.12555	0.41874	0.90335	0.26465	6.4			NA
chr11:19950950-19962250_F		A_30_P01018485		-0.09	-0.15	-0.03	0.06	0.61812	0.43968	0.88544	0.81418	0.24	0.15	0.06	0.02	0.15	0	0.02	0.08	0.01676	0.23109	0.71582	0.91016	0.20849	0.99517	0.89682	0.55448	5.6			NA
chr1:59449275-59474025_F		A_30_P01018486		0.27	0.72	0.58	0.16	0.54664	0.10445	0.19041	0.80978	-0.53	-0.16	-0.35	0.65	-0.26	0.56	0.23	0.8	0.02995	0.638	0.28799	0.01061	0.37343	0.03831	0.54104	0.00896	7.7			NA
chr7:80763588-80764230_F		A_30_P01018487		0.69	0.95	0.9	-0.06	0.24271	0.13821	0.15348	0.95591	-1.45	-0.81	-0.66	0.88	-0.76	0.14	0.23	0.82	0.00016	0.05831	0.13967	0.01547	0.05945	0.7827	0.68925	0.06302	10.6			NA
chr3:68867193-68876128_R		A_30_P01018488		-0.2	-0.14	-0.17	0.13	0.39851	0.63096	0.51104	0.70719	0.22	-0.23	-0.05	0.03	0.02	-0.36	-0.22	0.16	0.11328	0.18156	0.83494	0.88792	0.93554	0.01436	0.23242	0.37647	6.7			NA
chr15:92667158-93020682_R		A_30_P01018489		0.46	0.23	0.07	0.07	0.06706	0.46001	0.84195	0.88287	-0.11	-0.26	-0.11	0.01	0.35	-0.04	-0.04	0.08	0.50713	0.17917	0.6506	0.96403	0.04593	0.87679	0.89564	0.72706	6.6			NA
chr8:123901815-123902167_R		A_30_P01018490		-0.44	-0.25	-0.36	0.1	0.01015	0.20368	0.0505	0.7064	0.26	0.06	0.07	-0.04	-0.18	-0.18	-0.29	0.06	0.01256	0.6791	0.65074	0.75235	0.13085	0.12124	0.0308	0.70383	5.8			NA
chr6:95418306-95424131_R		A_30_P01018491		0.24	0.14	0.09	0.13	0.20728	0.55767	0.69264	0.6591	-0.06	0.01	0.05	0.07	0.18	0.15	0.14	0.19	0.61257	0.95202	0.79979	0.64549	0.18635	0.26847	0.39331	0.18779	7.1			NA
chr14:49288962-49413023_F		A_30_P01018492		0.31	0.04	0.01	0.18	0.10494	0.88471	0.98422	0.49408	-0.21	-0.07	0.11	-0.04	0.09	-0.03	0.11	0.14	0.0656	0.67675	0.52308	0.77399	0.51381	0.85771	0.52507	0.35803	5.8			NA
chr13:94185501-94185936_F		A_30_P01018493		0.56	0.43	0.57	0.39	0.00132	0.0195	0.00253	0.06025	-0.48	-0.45	-0.39	-0.03	0.08	-0.02	0.18	0.35	2e-05	0.00048	0.00242	0.79869	0.52023	0.90852	0.19303	0.00539	9.4			NA
chr6:57583950-57624216_R		A_30_P01018494		-0.29	-0.02	-0.06	-0.33	0.08193	0.9274	0.78031	0.12443	0.27	-0.17	-0.14	0.02	-0.02	-0.2	-0.2	-0.31	0.00862	0.17545	0.29759	0.91645	0.89682	0.08429	0.13397	0.0148	6.7			NA
chrX:102567595-102589870_R		A_30_P01018495		0.13	0.13	0.04	0.04	0.47826	0.5327	0.85664	0.88678	0.08	-0.06	-0.03	0.03	0.21	0.07	0.01	0.08	0.46924	0.67386	0.87718	0.80395	0.0764	0.62572	0.9505	0.58228	6.1			NA
chr5:106982442-107045717_F		A_30_P01018496		-0.06	-0.35	-0.38	-0.24	0.73789	0.05228	0.03119	0.25832	0.38	0.19	0.32	-0.03	0.32	-0.16	-0.06	-0.27	0.00031	0.11993	0.01157	0.8561	0.00522	0.15794	0.70761	0.0303	6.2			NA
chr12:86415200-86415483_F		A_30_P01018497		-0.1	-0.14	-0.28	-0.1	0.61759	0.51601	0.1395	0.7056	-0.28	-0.54	-0.29	-0.17	-0.38	-0.68	-0.56	-0.27	0.00712	9e-05	0.02947	0.11045	0.00172	0	0.0001	0.0361	9.3			NA
chr1:141070245-141076841_F		A_30_P01018498		-0.32	-0.18	-0.61	-0.26	0.07869	0.41182	0.00356	0.29582	-0.15	-0.26	0.05	-0.23	-0.47	-0.44	-0.57	-0.49	0.18409	0.06214	0.80684	0.04675	0.0004	0.00059	0.0002	0.00097	11.1			NA
chr18:61809278-61825191_R		A_30_P01018499		-0.01	-0.49	-0.62	-0.23	0.98932	0.1269	0.04715	0.59342	-0.75	-0.89	-0.21	-0.33	-0.76	-1.38	-0.83	-0.56	0.00011	0.00015	0.39101	0.068	0.00034	0	0.00043	0.01212	9.4			NA
chr13:94183152-94184073_F		A_30_P01018500		0.54	0.48	0.88	0.58	0.46406	0.57589	0.24366	0.55504	-0.79	-0.57	-0.75	-0.65	-0.25	-0.09	0.13	-0.07	0.05715	0.29099	0.15751	0.13632	0.6448	0.88391	0.87122	0.91677	5.8			NA
chr11:119794849-119803349_R		A_30_P01018501		0.2	-0.25	0.06	0.31	0.38576	0.34301	0.85341	0.29589	0.05	0.14	0.03	-0.14	0.25	-0.11	0.09	0.17	0.76985	0.44738	0.90705	0.35307	0.11069	0.53853	0.70835	0.33714	6			NA
chr15:38630866-38640611_F		A_30_P01018502		0.14	0.12	0.07	-0.14	0.33944	0.47189	0.66688	0.45813	-0.11	0.01	0.01	0.02	0.02	0.12	0.08	-0.12	0.17821	0.97079	0.96693	0.8542	0.84821	0.19524	0.53174	0.2623	6			NA
chr9:65376063-65390480_F		A_30_P01018503		0.21	-0.05	0.1	-0.03	0.09524	0.7463	0.50268	0.8773	-0.19	-0.05	-0.06	-0.03	0.02	-0.11	0.04	-0.06	0.01236	0.64287	0.57777	0.79192	0.88306	0.23531	0.79146	0.55551	7.2			NA
chr4:135896689-135918414_F		A_30_P01018504		-0.46	0.3	-0.59	0.15	0.13574	0.40576	0.0752	0.75401	0.11	-0.07	0	-0.51	-0.35	0.23	-0.59	-0.35	0.60093	0.80911	0.99866	0.00925	0.10174	0.29464	0.01391	0.13448	7.2			NA
chr8:106037800-106070025_F		A_30_P01018505		0.29	0.28	0.06	0.25	0.30733	0.39502	0.87603	0.52081	0.05	-0.18	-0.05	-0.04	0.34	0.1	0.01	0.21	0.81547	0.42933	0.85689	0.86208	0.07956	0.66284	0.98756	0.33609	5.8			NA
chr9:113648970-113715170_R		A_30_P01018506		1.21	0.93	0.63	-0.17	0.00741	0.05932	0.19455	0.8168	-0.95	-1.38	-0.83	0.05	0.26	-0.44	-0.19	-0.12	0.00082	0.00013	0.01535	0.90609	0.44576	0.14854	0.66135	0.75599	10.5			NA
chrX:120784762-120785166_R		A_30_P01018507		-0.08	-0.06	0.05	-0.12	0.6591	0.80167	0.7967	0.61316	0.1	0	-0.01	0	0.01	-0.05	0.05	-0.12	0.34736	0.99475	0.9611	0.9835	0.92222	0.6822	0.79616	0.36121	5.6			NA
chr4:140609589-140614789_R		A_30_P01018508		0.18	0.03	0.1	0.02	0.28232	0.8854	0.61889	0.94274	-0.09	-0.07	-0.03	-0.02	0.09	-0.04	0.07	0	0.3587	0.59549	0.86707	0.90011	0.48969	0.77237	0.66924	0.98339	5.8			NA
chr2:94082835-94101939_R		A_30_P01018509		-0.07	0.04	0.04	0.17	0.60859	0.82694	0.83432	0.30971	0.33	0.09	0.07	-0.06	0.26	0.13	0.11	0.11	0.00012	0.3823	0.538	0.4831	0.00457	0.1445	0.33945	0.27303	6.4			NA
chr1:69566918-69567447_R		A_30_P01018510		0.08	0.14	0.23	0.16	0.74831	0.58756	0.3241	0.58928	-0.13	-0.16	-0.2	-0.02	-0.05	-0.02	0.03	0.14	0.32084	0.33012	0.22809	0.93034	0.77368	0.91983	0.89721	0.37523	6			NA
chr19:7458725-7474825_F		A_30_P01018511		-0.14	-0.38	-0.18	-0.23	0.45563	0.04578	0.36614	0.31789	0.01	0.13	0.07	0	-0.12	-0.25	-0.11	-0.23	0.92168	0.34601	0.67087	0.99682	0.31997	0.02848	0.49403	0.08009	7.2			NA
chr2:79521628-79521871_F		A_30_P01018512		-0.22	-0.28	-0.13	0.17	0.19597	0.13485	0.52432	0.46596	0.14	0.12	0.14	-0.08	-0.08	-0.15	0.01	0.09	0.17425	0.35344	0.29952	0.51987	0.54018	0.18542	0.94312	0.49694	5.8			NA
chr15:33966641-34004891_R		A_30_P01018513		0.32	0.28	0.3	0.29	0.12746	0.23776	0.20067	0.29275	-0.28	-0.66	-0.51	-0.13	0.04	-0.37	-0.22	0.16	0.0308	0.00011	0.00226	0.36397	0.80442	0.00757	0.21777	0.32319	9.1			NA
chr4:8865575-8899400_F		A_30_P01018514		-0.24	-0.04	0.08	-0.05	0.14104	0.86593	0.68269	0.86145	0.13	-0.19	-0.14	-0.06	-0.12	-0.23	-0.06	-0.11	0.2146	0.1161	0.2784	0.61291	0.33277	0.03305	0.72441	0.3949	6			NA
chr8:42462791-42466106_R		A_30_P01018515		0.09	0.11	-0.16	0.33	0.61498	0.57208	0.38459	0.09323	-0.12	-0.29	-0.17	-0.04	-0.03	-0.18	-0.32	0.3	0.20621	0.01268	0.17806	0.76591	0.80237	0.09068	0.00851	0.01371	7.5			NA
chr12:74883691-74893323_F		A_30_P01018516		-0.13	-0.1	0.14	0.22	0.44463	0.62023	0.44742	0.29019	0.3	0.15	-0.04	-0.05	0.17	0.05	0.1	0.17	0.00246	0.21291	0.80794	0.68282	0.12373	0.68604	0.49127	0.15825	6.2			NA
chr18:77291264-77299664_F		A_30_P01018517		0.19	-0.12	0.16	-0.08	0.29627	0.60004	0.43674	0.77334	-0.81	-0.65	-0.49	-0.05	-0.61	-0.77	-0.33	-0.13	0	2e-05	0.00085	0.71413	1e-05	0	0.0184	0.34017	9.4			NA
chr2:174428737-174439062_R		A_30_P01018518		-0.09	-0.17	0	-0.49	0.79002	0.6526	0.9954	0.18925	-0.49	-0.33	-0.21	-0.5	-0.59	-0.49	-0.21	-0.99	0.00538	0.13088	0.3895	0.00588	0.0036	0.01003	0.41179	5e-05	8.4			NA
chr11:22659730-22699427_F		A_30_P01018519		0.04	0.11	0.05	0.17	0.88512	0.64581	0.86081	0.54176	0.21	0.05	0.05	0.04	0.24	0.16	0.09	0.21	0.08051	0.80551	0.80961	0.81485	0.07327	0.24586	0.6168	0.16568	5.7			NA
chr17:85418489-85427364_R		A_30_P01018520		0.18	0.05	0.26	0.16	0.22425	0.81776	0.09506	0.41596	-0.02	-0.03	-0.14	0.04	0.15	0.01	0.13	0.2	0.81635	0.80812	0.24252	0.72782	0.12781	0.92583	0.31149	0.06658	6.4			NA
chr18:75513062-75523889_R		A_30_P01018521		0.16	0.25	0.13	-0.02	0.36979	0.18354	0.49802	0.93943	0.07	-0.15	-0.09	0.03	0.23	0.1	0.05	0.01	0.5466	0.26163	0.56418	0.81822	0.05391	0.40776	0.7972	0.95953	7.4			NA
chr3:96104418-96141693_F		A_30_P01018522		0.22	-0.03	0.11	-0.21	0.26551	0.91213	0.63955	0.42548	-0.35	-0.06	-0.19	0.03	-0.13	-0.1	-0.08	-0.18	0.00385	0.71661	0.22089	0.84021	0.37573	0.52796	0.69781	0.23309	6.1			NA
chr14:105987405-106063477_F		A_30_P01018523		-0.27	-0.11	0	-0.24	0.02134	0.43562	0.9832	0.10537	0.02	0.04	0.02	0.07	-0.24	-0.07	0.02	-0.17	0.77696	0.7074	0.86684	0.3688	0.00289	0.43034	0.89764	0.05656	5.8			NA
chr15:5969454-5994540_R		A_30_P01018524		0.29	0.3	0.06	0.07	0.10752	0.1361	0.80037	0.82863	-0.22	-0.17	-0.07	-0.02	0.07	0.13	-0.01	0.05	0.04305	0.2335	0.66693	0.90036	0.63656	0.30751	0.95416	0.78116	5.7			NA
chr14:43929100-43945100_R		A_30_P01018525		0.66	0.45	0.42	0.09	0.00471	0.07156	0.08454	0.80472	-0.53	-0.33	-0.32	0.06	0.13	0.13	0.11	0.16	0.00038	0.05228	0.06878	0.72815	0.43122	0.46851	0.63431	0.39338	8.3			NA
chr16:84702353-84710928_R		A_30_P01018526		0.33	0.15	-0.03	0	0.09116	0.5363	0.91036	0.99827	-0.12	-0.54	-0.04	-0.09	0.21	-0.39	-0.07	-0.09	0.31771	0.00044	0.86027	0.53377	0.13406	0.00312	0.73729	0.58598	8.5			NA
chr1:34735032-34781146_F		A_30_P01018527		-0.12	0.08	0.16	-0.05	0.46778	0.68599	0.36438	0.85473	0.11	0.01	-0.08	0.02	0	0.09	0.08	-0.03	0.22317	0.95933	0.5533	0.88636	0.9786	0.43926	0.60366	0.83728	6.2			NA
chr17:88225376-88238756_R		A_30_P01018528		0.81	0.79	0.78	-0.01	0.00073	0.00298	0.00254	0.98589	-0.05	-0.11	-0.25	0.29	0.76	0.67	0.53	0.28	0.74976	0.55869	0.1581	0.03812	1e-05	3e-05	0.00254	0.09839	12.2			NA
chr8:114477602-114488627_R		A_30_P01018529		-0.3	-0.6	-0.42	0.05	0.05773	0.00187	0.01634	0.85098	-0.05	0.01	0.06	-0.17	-0.36	-0.59	-0.36	-0.12	0.61947	0.96675	0.68403	0.0947	0.00173	0	0.0043	0.35746	6.8			NA
chr14:67585234-67596823_F		A_30_P01018530		0.25	0.23	0.17	0.27	0.15992	0.25119	0.41128	0.24593	-0.15	-0.11	-0.07	0.1	0.1	0.12	0.09	0.36	0.16386	0.45276	0.64556	0.42525	0.45881	0.34525	0.58924	0.00696	5.8			NA
chr7:129294998-129295498_F		A_30_P01018531		0.02	0.08	0.21	-0.26	0.9423	0.72421	0.31051	0.28278	0.08	-0.08	-0.03	0.03	0.09	0	0.17	-0.23	0.52359	0.58678	0.86027	0.82687	0.50075	0.99942	0.26052	0.10434	6.3			NA
chr10:69669025-69686275_R		A_30_P01018532		0.81	0.82	0.64	-0.18	0.00292	0.00645	0.02361	0.63982	-0.86	-0.71	-0.52	0.27	-0.05	0.11	0.12	0.09	1e-05	0.00052	0.00984	0.1	0.80907	0.58243	0.63614	0.69665	9.1			NA
chr5:15146475-15170100_F		A_30_P01018533		-0.05	-1.49	1.1	2.38	0.98021	0.35276	0.49778	0.17679	-0.03	1.48	1.21	0.21	-0.07	-0.01	2.31	2.6	0.97794	0.1579	0.27314	0.85547	0.9538	0.9959	0.03104	0.01346	7			NA
chr9:66976750-67014625_R		A_30_P01018534		0.41	0.19	0.21	0.24	0.00217	0.18018	0.12111	0.1423	-0.36	-0.2	-0.2	-0.05	0.04	-0.01	0.02	0.19	3e-05	0.03123	0.04349	0.58971	0.66405	0.91749	0.90636	0.05202	6.2			NA
chr18:63355660-63369610_R		A_30_P01018535		-0.28	-0.2	0.06	0.52	0.27126	0.49844	0.86739	0.09226	0.06	0.03	0.17	-0.08	-0.22	-0.17	0.23	0.44	0.73598	0.90119	0.39767	0.66555	0.20901	0.33687	0.26682	0.01836	6			NA
chr11:114686321-114705990_F		A_30_P01018536		0.21	0.29	0.15	0.13	0.26739	0.14944	0.47109	0.61923	-0.07	-0.08	0.02	0.08	0.14	0.21	0.17	0.21	0.58671	0.60025	0.92983	0.55624	0.28309	0.08824	0.26306	0.12708	6			NA
chr6:100162756-100178531_R		A_30_P01018537		0.48	0.44	0.22	-0.07	0.00174	0.00796	0.1716	0.78049	-0.29	-0.23	-0.11	0	0.19	0.21	0.1	-0.07	0.0015	0.03173	0.34652	0.97969	0.06467	0.03129	0.42424	0.56722	9			NA
chrX:146827709-146913398_F		A_30_P01018538		0.3	0.45	0.54	0.27	0.48499	0.32345	0.21613	0.64734	-0.43	-0.49	-0.44	-0.34	-0.14	-0.04	0.1	-0.07	0.06954	0.09653	0.15224	0.1735	0.66703	0.90924	0.82569	0.83792	5.8			NA
chr4:114627748-114632898_R		A_30_P01018539		-0.1	-0.32	-0.37	-0.02	0.61547	0.11096	0.05995	0.94944	0.03	0.15	0.21	0.09	-0.07	-0.17	-0.16	0.07	0.82083	0.28386	0.13282	0.4996	0.6083	0.18428	0.31725	0.67056	5.7			NA
chr3:131128972-131163308_F		A_30_P01018540		-0.19	-0.42	-0.43	-0.31	0.5663	0.20941	0.18518	0.44242	0.15	0.28	0.28	0.17	-0.03	-0.14	-0.15	-0.14	0.41347	0.21654	0.23446	0.38718	0.90331	0.55783	0.60351	0.5684	6.2			NA
chr17:6455677-6476228_F		A_30_P01018541		-0.13	-0.14	-0.04	-0.14	0.45235	0.48292	0.85682	0.56568	-0.02	-0.03	-0.06	-0.03	-0.15	-0.17	-0.1	-0.17	0.86379	0.83826	0.70167	0.81245	0.19101	0.12814	0.50861	0.18327	6.1			NA
chr1:171402829-171403289_R		A_30_P01018542		0.15	0.2	0.01	-0.35	0.58807	0.52162	0.97953	0.29062	-0.2	-0.21	0.08	0.26	-0.05	-0.02	0.09	-0.09	0.19886	0.27732	0.76144	0.1033	0.82816	0.94284	0.74494	0.66096	6.9			NA
chr9:61071844-61072324_F		A_30_P01018543		0.41	0.37	0.04	-0.12	0.06954	0.13455	0.89286	0.74504	-0.18	-0.17	0.06	0.09	0.22	0.2	0.1	-0.02	0.18524	0.3433	0.80516	0.5827	0.16228	0.19186	0.65551	0.90869	6.2			NA
chr2:45132558-45136718_F		A_30_P01018544		0.16	0.34	0.22	0.24	0.43622	0.11275	0.29943	0.36073	-0.17	-0.22	-0.24	-0.09	-0.01	0.12	-0.02	0.14	0.15372	0.12741	0.10418	0.50637	0.96227	0.41649	0.94031	0.33707	6.3			NA
chr17:46972160-46997919_F		A_30_P01018545		0.15	0.01	0.14	0.03	0.63294	0.97868	0.70199	0.95498	-0.08	-0.04	-0.2	-0.25	0.08	-0.03	-0.06	-0.22	0.68807	0.88778	0.39881	0.16917	0.74949	0.9161	0.84105	0.32613	6.3			NA
chr17:6830756-6832322_R		A_30_P01018546		-0.17	0.26	-0.2	0.17	0.50513	0.33153	0.47438	0.61962	-0.41	-0.68	-0.34	-0.49	-0.58	-0.41	-0.54	-0.32	0.00485	0.00026	0.05713	0.00158	0.0006	0.00821	0.00353	0.07653	9.8			NA
chr5:73771801-73772662_F		A_30_P01018547		0	-0.2	-0.12	-0.32	0.98957	0.24786	0.49461	0.09522	0.16	0.29	0.16	0.12	0.16	0.09	0.03	-0.21	0.08034	0.01115	0.19163	0.23384	0.1376	0.44384	0.84308	0.07825	6.9			NA
chr12:110003268-110030953_R		A_30_P01018548		-0.34	-0.07	-0.14	0.2	0.06099	0.77123	0.50769	0.43057	0.51	0.32	0.18	-0.32	0.17	0.25	0.04	-0.13	4e-05	0.01879	0.20731	0.00535	0.19416	0.04356	0.85039	0.38601	7.8			NA
chr15:62164419-62165018_F		A_30_P01018549		-0.11	-0.24	0.02	-0.01	0.58363	0.22576	0.93689	0.98257	0.09	0.15	-0.04	0.02	-0.02	-0.09	-0.02	0.02	0.42037	0.28558	0.84236	0.87886	0.91848	0.48734	0.93589	0.92249	5.9			NA
chr12:77544397-77564122_R		A_30_P01018550		0.18	0.03	-0.11	0	0.26466	0.87824	0.55164	0.99703	-0.06	-0.03	0.12	0.13	0.12	0	0.01	0.13	0.549	0.82129	0.36778	0.20965	0.30241	0.99856	0.9776	0.29663	6.4			NA
chr1:115829055-115854155_R		A_30_P01018551		0.64	0.61	0.51	0.4	0.00023	0.00114	0.00358	0.03439	-0.38	-0.38	-0.25	-0.04	0.26	0.23	0.25	0.37	0.00018	0.00119	0.02996	0.7676	0.01467	0.02201	0.03271	0.00218	7.8			NA
chr11:103005375-103020800_F		A_30_P01018552		0.18	0.33	0.3	-0.15	0.59986	0.34312	0.38469	0.7552	0.06	0.18	-0.02	0.06	0.24	0.51	0.28	-0.09	0.7624	0.45578	0.95492	0.80503	0.26767	0.0103	0.27338	0.739	6.4			NA
chr3:85781157-85781727_F		A_30_P01018553		0.18	-0.24	0.07	-0.17	0.52388	0.41772	0.83876	0.65922	-0.2	0.27	-0.13	0	-0.02	0.02	-0.06	-0.17	0.20892	0.16848	0.55729	0.98668	0.93071	0.92228	0.82018	0.39441	6.5			NA
chr1:182180931-182186106_F		A_30_P01018554		-0.04	-0.07	-0.26	-0.07	0.87799	0.77902	0.21224	0.81199	-0.06	-0.1	-0.02	-0.06	-0.09	-0.17	-0.27	-0.13	0.64984	0.54543	0.94472	0.69652	0.50984	0.20344	0.06554	0.38206	5.8			NA
chr10:60473030-60535340_F		A_30_P01018555		0.01	0.16	0.09	-0.14	0.98978	0.67099	0.82329	0.7792	-0.15	-0.23	-0.32	-0.05	-0.15	-0.07	-0.23	-0.18	0.42799	0.32931	0.17534	0.84983	0.52041	0.79768	0.38724	0.44732	6.5			NA
chr3:30099759-30133959_F		A_30_P01018556		0.18	0.19	0.3	0.01	0.25679	0.28323	0.06319	0.97221	-0.27	-0.26	-0.22	0.26	-0.09	-0.08	0.08	0.27	0.00427	0.01995	0.05182	0.00695	0.41125	0.51744	0.59253	0.01969	7.9			NA
chr5:100845342-100869667_F		A_30_P01018557		0.06	0.3	0.19	0.02	0.77817	0.13633	0.35594	0.9435	-0.03	-0.21	-0.17	-0.01	0.04	0.08	0.02	0.02	0.84081	0.11524	0.24137	0.9692	0.82101	0.5469	0.92482	0.92085	5.8			NA
chr8:129336539-129400338_R		A_30_P01018558		0.03	-0.13	-0.2	-0.03	0.88388	0.4908	0.25176	0.90702	0.13	-0.05	0.02	-0.18	0.16	-0.17	-0.18	-0.21	0.16862	0.74145	0.92564	0.06036	0.14279	0.09467	0.15217	0.06866	7.3			NA
chr9:88333945-88342370_F		A_30_P01018559		-0.47	-0.6	-0.17	0.11	0.02187	0.01006	0.47408	0.73737	0.06	0.13	0.12	-0.02	-0.41	-0.47	-0.05	0.09	0.66543	0.43519	0.49968	0.90572	0.00445	0.00083	0.82286	0.61661	6.3			NA
chr8:57977383-57985712_F		A_30_P01018560		0.47	0.14	-0.05	0.05	0.0052	0.48363	0.80679	0.86649	-0.11	0.02	0.09	-0.03	0.36	0.16	0.03	0.02	0.27444	0.89415	0.54774	0.82536	0.0021	0.15726	0.85272	0.91179	7.6			NA
chr2:108382077-108441137_R		A_30_P01018561		-0.06	-0.1	-0.24	-0.18	0.73447	0.62874	0.16705	0.40906	0.01	-0.21	0	0.09	-0.05	-0.31	-0.24	-0.1	0.92581	0.08028	0.988	0.44489	0.68351	0.00417	0.05861	0.45944	6.2			NA
chr11:49932129-49938154_R		A_30_P01018562		-0.21	-0.17	-0.24	-0.19	0.26954	0.43001	0.2225	0.43979	0.31	0.23	0.14	0.24	0.11	0.06	-0.1	0.04	0.00525	0.0882	0.34418	0.03729	0.42832	0.68047	0.54933	0.80285	6.1			NA
chr13:26649529-26838004_F		A_30_P01018563		0	0.1	0.14	0.02	0.99483	0.68807	0.5562	0.96715	0	-0.16	-0.15	-0.19	0	-0.05	-0.01	-0.17	0.99584	0.31604	0.35885	0.13454	0.99612	0.75254	0.96486	0.26314	6.1			NA
chr18:5988500-6022000_R		A_30_P01018564		0.12	-0.12	0.25	0.27	0.76151	0.78936	0.53321	0.57779	-0.16	-0.04	-0.22	-0.28	-0.04	-0.17	0.03	-0.01	0.45318	0.89393	0.44327	0.20274	0.89253	0.52102	0.94278	0.98755	6			NA
chr12:16003706-16022581_R		A_30_P01018565		0.19	-0.06	0.26	0.32	0.28906	0.80195	0.15708	0.1469	0.04	0.26	-0.1	0.02	0.23	0.2	0.17	0.33	0.72573	0.04218	0.52672	0.92063	0.05428	0.0859	0.24106	0.01106	5.7			NA
chr4:138653689-138688814_F		A_30_P01018566		0.26	0.3	0.32	-0.13	0.24606	0.22806	0.19469	0.69468	-0.38	-0.4	-0.3	-0.06	-0.12	-0.1	0.01	-0.2	0.00534	0.01552	0.07483	0.7289	0.47785	0.58145	0.9626	0.26098	6.9			NA
chr3:145269449-145298239_F		A_30_P01018567		0.21	0.09	0	0.03	0.25393	0.70566	0.98756	0.93732	-0.25	-0.12	0.03	0.05	-0.04	-0.03	0.03	0.07	0.02486	0.40421	0.86217	0.74542	0.8195	0.84162	0.88716	0.63186	7.4			NA
chrX:47893703-47996700_F		A_30_P01018568		0.1	0	0.1	-0.05	0.72328	0.99819	0.74214	0.91509	-0.07	0.04	-0.08	-0.04	0.02	0.04	0.02	-0.09	0.64062	0.85636	0.71176	0.83949	0.91121	0.8405	0.95791	0.66741	6.7			NA
chr8:54656692-54657238_R		A_30_P01018569		0.11	0.57	0.67	0.39	0.79997	0.15706	0.08554	0.42891	-0.04	0.17	-0.19	0.1	0.07	0.74	0.48	0.49	0.88103	0.57859	0.56683	0.7273	0.81776	0.00232	0.09267	0.07208	6.1			NA
chr12:83271350-83357214_F		A_30_P01018570		0.06	-0.15	-0.02	0.1	0.80655	0.52237	0.92804	0.75422	-0.04	0.04	-0.06	-0.02	0.02	-0.11	-0.09	0.07	0.78875	0.84681	0.75189	0.89335	0.90349	0.42629	0.65621	0.65595	6.7			NA
chr18:63524187-63524582_R		A_30_P01018571		-0.44	-0.32	-0.29	-0.26	0.00116	0.02547	0.03592	0.11716	0.25	0.26	0.11	-0.03	-0.2	-0.05	-0.18	-0.29	0.0023	0.00578	0.27335	0.76173	0.02569	0.58864	0.08202	0.00397	5.5			NA
chr17:32213027-32228368_R		A_30_P01018572		0.45	0.46	0.35	0.21	0.00442	0.00922	0.03617	0.29725	0.05	-0.06	0	-0.03	0.51	0.4	0.35	0.19	0.60065	0.68276	0.98516	0.84141	2e-05	0.0002	0.0043	0.11132	8.3			NA
chr3:127170996-127201096_R		A_30_P01018573		-0.05	-0.55	-0.46	-0.47	0.93634	0.28905	0.37821	0.4511	-0.09	0.13	-0.06	-0.12	-0.13	-0.42	-0.52	-0.59	0.78479	0.75912	0.8992	0.74298	0.71947	0.18065	0.15851	0.08537	6.3			NA
chr16:21247571-21296945_R		A_30_P01018574		0.65	0.7	0.61	0.23	0.00218	0.00362	0.00734	0.40642	-0.5	-0.49	-0.35	0.17	0.16	0.21	0.26	0.4	0.00022	0.00153	0.02456	0.20362	0.28861	0.14316	0.11314	0.01053	7			NA
chr3:125563727-125564266_F		A_30_P01018575		0.17	0.05	-0.03	-0.08	0.30898	0.83871	0.88986	0.74047	-0.25	-0.13	0.01	0.15	-0.09	-0.08	-0.02	0.07	0.00944	0.32161	0.941	0.13669	0.47579	0.51646	0.92866	0.61429	6.2			NA
chrX:11690182-11690581_R		A_30_P01018576		-0.59	-0.64	-0.57	-0.03	0.00269	0.00389	0.00656	0.93404	-0.28	-0.19	0.11	-0.33	-0.87	-0.83	-0.46	-0.36	0.01513	0.18736	0.49284	0.00616	0	0	0.00198	0.01313	7.3			NA
chr3:58496493-58601253_F		A_30_P01018577		0.23	-0.16	-0.06	-0.13	0.1475	0.38604	0.77181	0.55608	-0.28	0.04	-0.04	0.03	-0.05	-0.12	-0.1	-0.1	0.0048	0.78688	0.81921	0.81985	0.72213	0.28546	0.50648	0.41399	6			NA
chr18:47313842-47315840_F		A_30_P01018578		0.2	0.46	0.43	0.54	0.3686	0.04668	0.05898	0.04161	-0.26	-0.26	-0.25	-0.05	-0.06	0.2	0.18	0.49	0.04066	0.09263	0.12568	0.78333	0.71423	0.17453	0.32592	0.00286	6.2			NA
chr5:143200557-143204033_R		A_30_P01018579		-0.45	-0.36	-0.54	0.02	0.02893	0.11726	0.0156	0.96611	0.39	0.02	0.15	-0.24	-0.06	-0.33	-0.4	-0.23	0.00241	0.91114	0.39028	0.05914	0.74358	0.0149	0.01339	0.15225	10.3			NA
chr14:33923944-34003394_F		A_30_P01018580		0.03	0	-0.11	-0.16	0.88169	0.99112	0.62823	0.54529	-0.12	-0.15	-0.07	0.06	-0.09	-0.16	-0.18	-0.09	0.28839	0.27302	0.67239	0.63598	0.53841	0.21165	0.23424	0.53967	6.4			NA
chr3:35782698-35789748_F		A_30_P01018581		0.15	0.2	0.06	-0.04	0.58688	0.52111	0.86259	0.92425	-0.38	-0.04	-0.16	0.03	-0.23	0.16	-0.1	-0.02	0.0137	0.86956	0.46987	0.90773	0.20651	0.40064	0.704	0.94342	6			NA
chr12:52944867-52971992_R		A_30_P01018582		0.08	-0.06	0.21	0.26	0.72221	0.81533	0.3177	0.29454	-0.24	-0.26	-0.3	-0.16	-0.16	-0.32	-0.09	0.1	0.03702	0.06424	0.03584	0.17627	0.23682	0.01082	0.62537	0.5247	7.1			NA
chr8:13507348-13543773_F		A_30_P01018583		0.53	0.52	0.35	-0.01	0.04251	0.07367	0.2318	0.98565	-0.64	-0.59	-0.53	-0.11	-0.12	-0.07	-0.19	-0.12	0.00019	0.00296	0.00854	0.57462	0.57315	0.75795	0.42719	0.59444	7			NA
chr4:40720362-40729687_F		A_30_P01018584		0.08	-0.02	-0.14	0.06	0.78596	0.95863	0.61496	0.88497	0.27	0.01	0.06	-0.12	0.35	-0.01	-0.08	-0.06	0.05282	0.95856	0.80492	0.44196	0.03005	0.98178	0.72724	0.75072	6.8			NA
chr11:18479852-18485704_F		A_30_P01018585		0.13	0.17	-0.05	0.26	0.5383	0.47825	0.85265	0.32652	-0.04	-0.14	-0.06	-0.13	0.09	0.03	-0.11	0.12	0.77722	0.38134	0.74392	0.30536	0.5362	0.86823	0.5417	0.43403	5.7			NA
chr5:23349978-23402028_F		A_30_P01018586		0.18	0.23	0.06	0.1	0.22552	0.16604	0.74669	0.66768	0.01	0.05	0.05	0.1	0.19	0.28	0.11	0.2	0.94017	0.71036	0.73818	0.28821	0.06351	0.00495	0.40394	0.07504	7.4			NA
chr3:26975323-26978719_R		A_30_P01018587		0.56	1.64	0.62	0.25	0.22301	0.00236	0.21305	0.72921	-0.63	-0.33	-0.32	0.37	-0.07	1.32	0.3	0.62	0.02237	0.36928	0.39889	0.20572	0.86316	5e-05	0.46794	0.07357	7			NA
chr2:175640275-175701875_F		A_30_P01018588		-0.29	-0.2	-0.22	-0.44	0.11539	0.34115	0.28442	0.05977	-0.02	0.17	0.11	0.2	-0.31	-0.04	-0.11	-0.23	0.90557	0.23912	0.50481	0.07968	0.01667	0.83061	0.51022	0.09566	6.6			NA
chr2:173121033-173124485_F		A_30_P01018589		-0.25	0.04	-0.28	-0.38	0.15739	0.86705	0.14693	0.08532	-0.07	-0.04	0.14	0.04	-0.31	0	-0.14	-0.34	0.57061	0.79048	0.34478	0.80407	0.00976	0.9921	0.36017	0.01027	5.9			NA
chr16:31607863-31608726_F		A_30_P01018590		0.17	-0.09	0.32	0.14	0.42912	0.73877	0.14516	0.65049	-0.31	0.01	-0.12	0.16	-0.15	-0.08	0.2	0.29	0.01071	0.96497	0.49618	0.228	0.3215	0.62009	0.23565	0.05367	6.2			NA
chr10:84005221-84022896_R		A_30_P01018591		0.16	-0.15	0.13	-0.02	0.50794	0.5902	0.6324	0.96835	-0.18	0.13	0.11	0	-0.01	-0.02	0.24	-0.01	0.21036	0.49003	0.60811	0.98406	0.95406	0.91435	0.20104	0.9567	5.9			NA
chr1:93755492-93755943_R		A_30_P01018592		0.21	0.19	0.16	0.1	0.17864	0.28027	0.3837	0.673	0	-0.03	-0.07	0.1	0.22	0.16	0.08	0.2	0.96834	0.8468	0.62147	0.33951	0.04578	0.12662	0.56906	0.09167	6.1			NA
chr9:14460976-14488051_F		A_30_P01018593		0.27	0.79	1.78	0.9	0.52369	0.0686	0.00032	0.06617	0.44	1.5	0.13	0.92	0.71	2.29	1.91	1.83	0.06336	1e-05	0.74187	0.00052	0.00876	0	0	0	12.4			NA
chr12:53708656-53729799_F		A_30_P01018594		-0.06	0.16	-0.01	-0.13	0.81218	0.49249	0.98538	0.64505	-0.15	-0.2	-0.18	0.05	-0.2	-0.04	-0.18	-0.09	0.21485	0.16818	0.2547	0.76466	0.13229	0.80171	0.2651	0.59117	5.8			NA
chr2:131529950-131550900_R		A_30_P01018595		-0.22	0.02	-0.06	0.47	0.29722	0.95101	0.82923	0.06978	0.13	-0.16	0.23	0.03	-0.09	-0.14	0.17	0.5	0.30459	0.34335	0.16324	0.8911	0.57984	0.36712	0.35868	0.00219	6.2			NA
chr1:185808525-185826139_R		A_30_P01018596		0.97	0.94	0.77	0.14	8e-05	0.00044	0.00153	0.64873	-0.81	-0.87	-0.66	-0.14	0.16	0.07	0.11	0	0	0	0.00021	0.31497	0.27734	0.68326	0.5811	0.99025	9			NA
chrX:121493684-121500532_F		A_30_P01018597		0.59	0.46	0.92	0.07	0.03904	0.14771	0.00443	0.89009	-0.63	-0.35	-0.44	0.65	-0.04	0.12	0.48	0.72	0.00064	0.10849	0.04176	0.00075	0.87334	0.61071	0.03283	0.00148	7.1			NA
chr6:145936225-145965575_R		A_30_P01018598		0.36	0.22	0.23	-0.03	0.07954	0.36453	0.33994	0.93755	-0.18	-0.2	-0.16	0.1	0.18	0.02	0.07	0.07	0.15853	0.2211	0.37124	0.51268	0.21809	0.90326	0.74947	0.70672	6.4			NA
chr2:31001736-31006911_R		A_30_P01018599		0.17	0.36	0.2	-0.04	0.38298	0.07447	0.32926	0.91296	-0.32	-0.4	-0.17	-0.11	-0.15	-0.04	0.03	-0.14	0.00482	0.00345	0.22732	0.38583	0.24816	0.79312	0.90551	0.3148	7.7			NA
chr15:62593629-62970549_R		A_30_P01018600		0.87	0.63	0.8	0.16	0.00129	0.02581	0.00503	0.68373	-0.6	-0.4	-0.25	0.15	0.26	0.23	0.55	0.31	0.00028	0.03463	0.21002	0.38405	0.13993	0.18807	0.00558	0.111	8.6			NA
chr1:167797581-167803031_F		A_30_P01018601		-0.04	-0.04	0.04	0.12	0.83329	0.85956	0.87116	0.65166	0.11	-0.23	-0.12	-0.01	0.07	-0.28	-0.08	0.11	0.2854	0.06564	0.41482	0.95302	0.60676	0.01496	0.63378	0.43974	6.3			NA
chr15:101084597-101095097_R		A_30_P01018602		0.28	0.31	0.36	-0.16	0.16553	0.1788	0.10248	0.58969	-0.06	-0.18	-0.07	0.09	0.22	0.13	0.29	-0.07	0.65778	0.25698	0.72671	0.55981	0.11906	0.40205	0.07187	0.6745	6.3			NA
chr17:3004525-3086000_R		A_30_P01018603		-0.24	-0.02	-0.22	-0.18	0.40687	0.97158	0.5109	0.66495	0.26	-0.02	0.22	0.13	0.01	-0.04	0	-0.05	0.12834	0.9393	0.33339	0.52191	0.95622	0.88359	0.98887	0.83169	5.8			NA
chr15:61919018-61935580_F		A_30_P01018604		0.12	0.2	0.73	0.35	0.50737	0.30667	0.00048	0.10507	-0.14	0.16	-0.09	0.03	-0.02	0.36	0.64	0.38	0.18794	0.22469	0.54937	0.84449	0.92158	0.00176	2e-05	0.0041	7			NA
chr14:78214602-78226287_R		A_30_P01018605		-0.07	-0.12	-0.08	-0.3	0.68249	0.49231	0.62349	0.08614	0.13	0.14	0.07	0.07	0.07	0.03	-0.01	-0.24	0.11994	0.176	0.5751	0.51163	0.53674	0.81808	0.93669	0.02566	7.3			NA
chr8:57987539-57988398_F		A_30_P01018606		0.21	0.3	0.27	0.15	0.40869	0.27132	0.3023	0.66909	0.26	-0.25	-0.35	-0.15	0.46	0.04	-0.08	0	0.07312	0.16061	0.04895	0.34049	0.00501	0.83409	0.74039	0.99544	6.6			NA
chr18:75513062-75523889_R		A_30_P01018607		0.09	-0.25	-0.13	0.01	0.56396	0.12956	0.46079	0.96329	-0.06	-0.12	0.02	-0.07	0.03	-0.37	-0.1	-0.05	0.53999	0.29249	0.88936	0.54259	0.78231	0.0003	0.43197	0.67763	8.9			NA
chr9:58301467-58323783_F		A_30_P01018608		-0.33	-0.13	-0.1	-0.33	0.08499	0.58133	0.68219	0.17119	0.31	0.15	-0.02	0.13	-0.02	0.02	-0.12	-0.2	0.00864	0.31893	0.9253	0.28827	0.91086	0.91378	0.50297	0.17253	6			NA
chr7:112934153-112943178_F		A_30_P01018609		0.76	0.71	0.78	0.14	0.00043	0.00239	0.00091	0.64296	-0.7	-0.69	-0.63	0	0.06	0.03	0.15	0.13	0	3e-05	0.00021	0.98827	0.70994	0.87117	0.37411	0.39392	9.5			NA
chr8:18895366-18925423_R		A_30_P01018610		0.46	0.2	0.24	0.02	0.02672	0.42251	0.29961	0.95816	-0.34	-0.03	-0.1	0.24	0.12	0.17	0.15	0.26	0.00792	0.8784	0.61052	0.07214	0.44408	0.25913	0.43959	0.10849	7.2			NA
chr14:78957377-78962977_R		A_30_P01018611		0.99	0.88	0.73	0.03	8e-05	0.00083	0.00257	0.94255	-0.4	-0.43	-0.41	0.31	0.59	0.45	0.32	0.34	0.00253	0.00579	0.01143	0.01934	0.00014	0.00172	0.05164	0.03558	10.5			NA
chr1:173353316-173367449_R		A_30_P01018612		-0.16	0	-0.13	-0.15	0.515	0.99386	0.62988	0.67125	0.06	-0.01	0.18	-0.04	-0.1	-0.02	0.05	-0.19	0.69931	0.95242	0.31905	0.82917	0.56828	0.93649	0.84514	0.29293	6.2			NA
chr2:108382077-108441137_R		A_30_P01018613		-0.06	0.15	0.2	0.02	0.78231	0.457	0.27485	0.94226	0.13	-0.09	-0.21	-0.08	0.07	0.06	0	-0.05	0.21205	0.5398	0.1072	0.53581	0.57462	0.64375	0.98211	0.71855	7.2			NA
chr16:21794415-21815365_F		A_30_P01018614		0.04	0.46	0.43	0.34	0.92951	0.22307	0.25464	0.47109	-0.47	-0.3	-0.31	0.39	-0.43	0.16	0.11	0.73	0.02094	0.24887	0.24446	0.06264	0.06286	0.53757	0.75125	0.00503	9.1			NA
chrX:120976609-120977281_F		A_30_P01018615		-0.06	0.01	0.69	0.65	0.8758	0.97987	0.02352	0.06573	-0.08	0.19	-0.07	0.19	-0.13	0.2	0.61	0.84	0.69205	0.39608	0.79314	0.31169	0.54065	0.315	0.0051	0.00025	5.9			NA
chr4:40202350-40205120_R		A_30_P01018616		-0.07	0	-0.02	0.32	0.79502	0.99888	0.94308	0.26322	0.08	-0.33	-0.26	-0.17	0.01	-0.33	-0.28	0.14	0.57241	0.03531	0.12044	0.21224	0.94888	0.0191	0.1023	0.40512	9.2			NA
chr6:86425510-86450160_R		A_30_P01018617		0.63	0.65	0.46	-0.03	0.01286	0.02156	0.09371	0.94611	-0.38	-0.39	-0.21	0.13	0.25	0.25	0.25	0.09	0.01315	0.03493	0.31439	0.47966	0.16653	0.14537	0.23801	0.66045	13.2			NA
chr11:33414450-33450750_F		A_30_P01018618		0.22	0.05	0.14	-0.01	0.25393	0.8561	0.52576	0.98009	-0.07	0	-0.02	0.18	0.15	0.05	0.13	0.17	0.56969	0.98844	0.93838	0.1408	0.27377	0.74813	0.46534	0.25374	5.7			NA
chr13:67806242-67830110_R		A_30_P01018619		-0.62	-0.55	-0.72	-0.12	0.01045	0.0383	0.00688	0.7533	0.37	0.36	0.46	-0.07	-0.24	-0.19	-0.26	-0.19	0.01053	0.04077	0.01281	0.68797	0.15252	0.27474	0.17662	0.30087	6.6			NA
chr17:39980973-39981876_R		A_30_P01018620		0.13	0.14	0.09	0.28	0.59473	0.6095	0.74925	0.3606	-0.01	-0.37	-0.3	-0.33	0.13	-0.23	-0.21	-0.05	0.96992	0.02633	0.07868	0.01974	0.45153	0.14524	0.2678	0.80748	13.3			NA
chr12:73838608-73862621_F		A_30_P01018621		-0.58	-0.37	-0.46	-0.57	0.45165	0.70113	0.59835	0.59144	-0.01	-0.01	0	-0.04	-0.6	-0.37	-0.47	-0.61	0.98404	0.99454	0.99829	0.95323	0.25389	0.50623	0.48302	0.28462	5.8			NA
chr14:44284425-44300475_R		A_30_P01018622		0.05	0.1	0.13	0.04	0.81489	0.6994	0.58513	0.89474	-0.08	-0.08	-0.08	0.04	-0.02	0.01	0.04	0.08	0.52858	0.60984	0.6458	0.80917	0.88768	0.94562	0.8363	0.60191	6.6			NA
chr5:124667541-124700029_F		A_30_P01018623		0.73	0.84	0.51	-0.2	0.02047	0.01705	0.14054	0.67647	-0.82	-1.02	-0.76	-0.15	-0.09	-0.18	-0.25	-0.35	0.0001	7e-05	0.00243	0.50055	0.73398	0.45713	0.35535	0.14532	9.9			NA
chr3:108763862-108772151_R		A_30_P01018624		-0.04	-0.02	0.15	-0.02	0.88451	0.9583	0.5068	0.96552	-0.15	-0.11	-0.11	0.27	-0.18	-0.12	0.04	0.26	0.2132	0.48604	0.49631	0.02198	0.17717	0.37104	0.86776	0.07623	7.1			NA
chr12:45415565-45423519_R		A_30_P01018625		-0.13	-0.64	0.65	-0.5	0.84553	0.3115	0.29085	0.51939	0.07	0.69	-0.29	0.13	-0.07	0.06	0.36	-0.37	0.86769	0.08994	0.55951	0.76182	0.89066	0.91045	0.47133	0.40434	6.5			NA
chrX:12760566-12761600_F		A_30_P01018626		-0.26	-0.24	-0.1	-0.02	0.1447	0.23171	0.65365	0.9628	-0.02	-0.1	-0.03	-0.09	-0.28	-0.35	-0.13	-0.1	0.88765	0.48685	0.88719	0.48888	0.02384	0.00403	0.42662	0.4749	7.3			NA
chr1:63163023-63180223_R		A_30_P01018627		-0.24	-0.16	-0.16	0.2	0.15672	0.41581	0.38701	0.37895	-0.1	0.02	0.07	-0.31	-0.34	-0.14	-0.09	-0.11	0.33247	0.917	0.64596	0.00385	0.00375	0.2221	0.55082	0.40643	6.5			NA
chr12:3406750-3425850_R		A_30_P01018628		-0.27	-0.06	-0.28	-0.27	0.13195	0.79454	0.15039	0.26246	-0.26	-0.4	-0.32	-0.47	-0.54	-0.47	-0.6	-0.74	0.01706	0.00318	0.02187	0.00019	7e-05	0.00022	8e-05	1e-05	8.4			NA
chr18:6144775-6202105_R		A_30_P01018629		-0.84	-0.68	-0.68	-0.32	0.00066	0.00912	0.00743	0.29344	0.46	0.58	0.45	-0.05	-0.39	-0.1	-0.23	-0.37	0.00153	0.00102	0.01108	0.79848	0.01504	0.57472	0.21693	0.03458	10.9			NA
chr18:46961860-46962372_F		A_30_P01018630		0.29	0.43	-0.13	0.55	0.32303	0.16148	0.72316	0.1231	-0.08	-0.24	0.18	-0.19	0.2	0.19	0.06	0.36	0.66623	0.26367	0.4391	0.32001	0.31469	0.34164	0.8528	0.08805	5.6			NA
chr13:74642700-74701900_F		A_30_P01018631		-0.22	0.04	0.07	0	0.27527	0.90029	0.79287	0.99317	0	-0.2	-0.16	-0.15	-0.22	-0.16	-0.09	-0.15	0.99601	0.18974	0.3215	0.25383	0.10781	0.2428	0.63586	0.3346	6.2			NA
chr8:124713947-124714299_F		A_30_P01018632		0.34	0.25	0.12	-0.03	0.04801	0.19629	0.56659	0.92035	-0.12	-0.16	0.04	0.18	0.22	0.1	0.16	0.15	0.27271	0.24853	0.82183	0.10064	0.0663	0.46398	0.2745	0.27733	10.2			NA
chr15:96984422-97000322_R		A_30_P01018633		0.19	-0.02	0.18	0.28	0.35418	0.95259	0.42554	0.28696	0.07	0.07	-0.15	-0.03	0.26	0.06	0.04	0.25	0.61484	0.67426	0.3803	0.86464	0.05988	0.73835	0.86874	0.09705	5.7			NA
chr12:77544397-77564122_F		A_30_P01018634		0.53	0.51	0.27	0.04	0.0005	0.0024	0.07751	0.88379	-0.54	-0.48	-0.28	0.05	0	0.03	-0.02	0.09	0	4e-05	0.009	0.6022	0.99115	0.80606	0.92299	0.41988	7.7			NA
chr6:121036929-121037581_R		A_30_P01018635		0.29	0.4	0.33	0.04	0.14297	0.06111	0.12431	0.91778	-0.4	-0.34	-0.31	-0.05	-0.11	0.06	0.02	-0.02	0.0013	0.01886	0.03969	0.73807	0.45058	0.69151	0.93664	0.93652	5.9			NA
chr15:83266264-83294664_F		A_30_P01018636		0.2	0.04	-0.02	0.11	0.37097	0.90372	0.9577	0.73555	-0.07	-0.02	-0.03	0.1	0.13	0.02	-0.05	0.21	0.63623	0.92578	0.90191	0.51202	0.40695	0.93108	0.84847	0.19466	6			NA
chr17:95158347-95160942_F		A_30_P01018637		-0.13	0.09	-1.16	0.44	0.85989	0.92052	0.07197	0.62254	0.44	0.28	1.46	-0.04	0.3	0.37	0.29	0.39	0.24204	0.58049	0.00229	0.93765	0.51062	0.4042	0.6164	0.4127	6.1			NA
chr11:50994911-51050704_R		A_30_P01018638		-0.46	-0.5	-0.34	-0.44	0.08462	0.09187	0.25623	0.20839	0.07	0.06	0.1	-0.13	-0.39	-0.44	-0.24	-0.56	0.69625	0.79979	0.70777	0.5136	0.03675	0.01485	0.29092	0.00642	5.8			NA
chr19:44651106-44657612_F		A_30_P01018639		0.56	0.44	0.49	-0.02	0.0018	0.02174	0.01066	0.94061	-0.29	-0.26	-0.29	0.18	0.27	0.18	0.2	0.15	0.00623	0.04218	0.02911	0.1033	0.02207	0.12353	0.15753	0.25504	7.7			NA
chr6:54591416-54597566_R		A_30_P01018640		-0.03	-0.14	-0.22	0.02	0.88937	0.46399	0.21139	0.9591	-0.05	0.05	0.21	0.02	-0.07	-0.09	-0.01	0.03	0.66901	0.74762	0.0813	0.91548	0.54155	0.43622	0.97498	0.8324	5.8			NA
chr4:131734714-131741964_R		A_30_P01018641		0.11	-0.16	-0.04	-0.25	0.59146	0.44358	0.88649	0.2972	-0.34	-0.09	-0.1	-0.09	-0.23	-0.25	-0.13	-0.34	0.00282	0.57466	0.53929	0.50046	0.0686	0.03744	0.40198	0.01457	6.6			NA
chr17:14320464-14320975_F		A_30_P01018642		0.36	0.75	0.17	-0.34	0.12854	0.00637	0.54673	0.28633	-0.47	-0.52	-0.23	0.18	-0.1	0.23	-0.05	-0.15	0.00191	0.00391	0.23631	0.24107	0.5809	0.15675	0.84408	0.42004	6.5			NA
chr5:106982442-107045717_F		A_30_P01018643		0.23	0.34	0.33	0.27	0.19075	0.07517	0.07952	0.2371	-0.02	-0.1	-0.32	-0.06	0.21	0.25	0.01	0.21	0.84573	0.49718	0.01598	0.66064	0.09068	0.03594	0.9723	0.1118	5.6			NA
chr18:63355660-63369610_F		A_30_P01018644		0.56	0.38	0.59	0.52	0.00585	0.08407	0.00757	0.03684	0	-0.2	-0.24	0	0.55	0.18	0.35	0.52	0.9829	0.19589	0.1193	0.99682	0.00015	0.18857	0.02335	0.00104	5.6			NA
chr14:106250821-106261843_F		A_30_P01018645		-0.04	0.1	0.02	-0.13	0.83321	0.6084	0.938	0.56255	0.06	-0.13	-0.16	0.03	0.02	-0.03	-0.14	-0.1	0.54183	0.29866	0.20645	0.80192	0.8748	0.84688	0.29933	0.43763	5.8			NA
chr12:81719382-81731865_F		A_30_P01018646		0.03	0.21	0.03	0.01	0.92596	0.42245	0.91007	0.98146	0.43	0.08	0	-0.04	0.46	0.29	0.04	-0.03	0.00154	0.68298	0.98765	0.81463	0.00263	0.05007	0.87771	0.86993	7.3			NA
chr15:79709500-79714700_F		A_30_P01018647		0.2	0.35	0.42	-0.33	0.52555	0.28546	0.18208	0.40213	-0.18	-0.2	-0.39	0.31	0.02	0.15	0.03	-0.02	0.31592	0.381	0.07738	0.08286	0.94537	0.49836	0.9282	0.95269	7.8			NA
chrX:6988942-6998206_R		A_30_P01018648		-0.1	-0.12	-0.14	-0.08	0.45569	0.43884	0.33679	0.68221	0.05	0.06	0.02	-0.07	-0.06	-0.06	-0.12	-0.15	0.57778	0.57658	0.86523	0.46904	0.58379	0.57064	0.28929	0.1384	5.8			NA
chr8:91571643-91576878_R		A_30_P01018649		0.36	0.3	0.34	0.2	0.1656	0.31511	0.22189	0.58231	-0.06	-0.44	-0.38	0.06	0.29	-0.14	-0.03	0.26	0.72412	0.02126	0.05252	0.77901	0.09992	0.46728	0.91054	0.18211	8.6			NA
chr15:32167516-32174427_R		A_30_P01018650		0	-0.55	-0.63	-0.28	0.98968	0.01552	0.00565	0.2969	-0.23	-0.43	0.08	-0.2	-0.23	-0.98	-0.55	-0.48	0.06566	0.00479	0.66971	0.1191	0.10465	0	0.00076	0.00246	10.2			NA
chr6:126502067-126507755_R		A_30_P01018651		0.03	-0.15	0.01	0.12	0.90431	0.47527	0.98434	0.65735	0.14	0.16	0.01	-0.05	0.17	0.01	0.01	0.07	0.18164	0.22504	0.97301	0.72218	0.1673	0.93283	0.95428	0.64926	6.5			NA
chr5:30550467-30559008_R		A_30_P01018652		0.1	0.1	0.28	-0.12	0.61829	0.65947	0.13076	0.63887	-0.38	-0.43	-0.43	-0.03	-0.28	-0.34	-0.15	-0.15	0.00053	0.00095	0.00155	0.8482	0.01614	0.00327	0.28913	0.26884	8			NA
chr5:26323150-26357875_F		A_30_P01018653		0.52	0.88	0.91	-0.09	0.01466	0.00088	0.00055	0.79854	-0.57	-0.92	-1	-0.02	-0.05	-0.03	-0.09	-0.11	7e-05	0	0	0.89832	0.79248	0.86144	0.67023	0.51736	8.3			NA
chr13:41337973-41379821_R		A_30_P01018654		0.21	0.04	0.27	-0.46	0.47583	0.91382	0.37839	0.19306	-0.22	-0.06	-0.02	0.52	-0.01	-0.02	0.26	0.06	0.19114	0.8053	0.95615	0.00347	0.96848	0.93613	0.26541	0.81855	6.8			NA
chr5:25168628-25185353_R		A_30_P01018655		0	0.22	0.01	-0.06	0.98666	0.25029	0.98186	0.84358	0.2	0.06	0.02	0.08	0.2	0.28	0.03	0.03	0.0499	0.68218	0.89913	0.48296	0.0819	0.0123	0.87839	0.85869	6.5			NA
chr17:22420025-22457650_F		A_30_P01018656		0.56	0.62	0.49	0.35	0.42237	0.4269	0.53701	0.73669	-1.16	-0.43	-0.27	0.86	-0.59	0.19	0.21	1.21	0.00473	0.42024	0.66066	0.0372	0.20705	0.73364	0.75934	0.01674	13.9			NA
chr4:138653689-138688814_F		A_30_P01018657		-0.05	0.15	0.26	0.1	0.84013	0.54349	0.2391	0.76003	0.51	0.21	-0.16	0.05	0.46	0.36	0.1	0.15	0.00015	0.17711	0.33352	0.73456	0.00143	0.00772	0.60029	0.33823	7.6			NA
chr4:88542373-88589148_R		A_30_P01018658		0.49	0.25	0.15	0.07	0.00137	0.11202	0.37117	0.74111	-0.34	-0.21	-0.1	0	0.15	0.05	0.05	0.08	0.00029	0.05471	0.41351	0.99317	0.14424	0.68804	0.7557	0.51808	6.4			NA
chr17:32948750-32967925_F		A_30_P01018659		-0.26	-0.27	-0.42	-0.07	0.09006	0.11502	0.01327	0.78484	0.16	0.14	0.25	0.01	-0.1	-0.13	-0.16	-0.05	0.07935	0.24459	0.03072	0.91745	0.40324	0.23188	0.19561	0.68448	5.7			NA
chr7:118248833-118267766_R		A_30_P01018660		0.62	0.59	0.49	-0.05	0.00057	0.00249	0.00794	0.87217	-0.38	-0.47	-0.33	0.05	0.24	0.12	0.16	0.01	0.00039	0.0003	0.00952	0.67527	0.0369	0.29091	0.26022	0.96552	9.1			NA
chr16:40096026-40097242_F		A_30_P01018661		0.05	-0.01	0.08	0.03	0.86309	0.96775	0.78464	0.94389	-0.14	-0.08	-0.06	-0.1	-0.09	-0.1	0.02	-0.08	0.31246	0.67611	0.79804	0.51033	0.59643	0.58207	0.93595	0.69193	5.6			NA
chr17:17481706-17482457_R		A_30_P01018662		0.09	0.4	0.36	0.31	0.58807	0.01294	0.01994	0.09142	-0.05	0.14	0.02	0.19	0.04	0.54	0.38	0.5	0.64115	0.22082	0.90913	0.03428	0.7271	0	0.00089	5e-05	16.4			NA
chr1:138442536-138521080_F		A_30_P01018663		-0.32	-0.19	-0.24	-0.25	0.05053	0.32213	0.18027	0.23667	0.15	0.19	0.01	-0.06	-0.17	0	-0.23	-0.31	0.14873	0.13599	0.97584	0.64661	0.133	0.98954	0.07072	0.01294	5.8			NA
chr3:35782698-35789932_R		A_30_P01018664		-0.55	-0.21	-0.3	0.26	0.00105	0.24229	0.07633	0.19577	0.57	0.55	0.29	0.07	0.02	0.34	-0.01	0.33	0	3e-05	0.01756	0.52396	0.89595	0.00139	0.93888	0.00582	7.8			NA
chr13:34693404-34717987_R		A_30_P01018665		-0.68	-0.9	-0.47	-0.12	0.03336	0.01294	0.17766	0.82452	-0.12	-0.27	-0.03	-0.12	-0.8	-1.17	-0.5	-0.23	0.57815	0.27616	0.93872	0.63332	0.00056	0	0.04621	0.35892	8.9			NA
chr3:146629425-146649125_F		A_30_P01018666		-0.44	-0.6	-0.64	-0.12	0.04213	0.01372	0.00775	0.71865	-0.04	-0.16	0.15	-0.18	-0.47	-0.76	-0.49	-0.3	0.81587	0.35428	0.40085	0.19013	0.00202	0	0.00406	0.0645	7.3			NA
chr4:109071198-109078776_F		A_30_P01018667		-0.13	0	0.12	-0.25	0.79625	0.99717	0.82463	0.68204	-0.2	-0.24	-0.23	-0.02	-0.32	-0.24	-0.11	-0.28	0.45546	0.48442	0.52855	0.95283	0.26908	0.43421	0.81275	0.39458	6.2			NA
chr11:119794849-119803349_R		A_30_P01018668		0.35	0.45	0.33	-0.19	0.02838	0.0129	0.05906	0.39915	-0.31	-0.42	-0.29	0.05	0.04	0.04	0.04	-0.14	0.00226	0.00082	0.01989	0.67898	0.74946	0.7987	0.81908	0.289	7.5			NA
chr3:93570498-93588934_F		A_30_P01018669		-0.58	-0.28	0.17	-0.55	0.37462	0.7317	0.84091	0.53553	-0.12	-0.27	-0.2	-0.19	-0.7	-0.55	-0.04	-0.73	0.78073	0.62018	0.73608	0.70034	0.10713	0.20669	0.96192	0.12049	5.6			NA
chr14:77006215-77063293_R		A_30_P01018670		0.11	0.03	0	0.13	0.5015	0.86963	0.98599	0.54595	-0.03	-0.07	0.13	0.02	0.08	-0.03	0.12	0.15	0.79902	0.60759	0.29589	0.87856	0.46763	0.81169	0.34288	0.1969	5.6			NA
chr7:133402766-133415516_F		A_30_P01018671		-0.09	0.03	-0.11	-0.2	0.62428	0.88334	0.55264	0.33605	0.09	0.08	-0.01	0.06	0	0.11	-0.12	-0.14	0.37395	0.54631	0.97149	0.57913	0.99061	0.31887	0.39293	0.25765	5.7			NA
chr2:48807211-48843911_F		A_30_P01018672		0.32	0.17	0.33	0.26	0.13045	0.49763	0.15521	0.35036	0.16	-0.26	-0.26	-0.07	0.48	-0.08	0.06	0.2	0.21784	0.10421	0.10674	0.69137	0.00136	0.61932	0.77804	0.22129	6			NA
chr2:80338640-80339980_R		A_30_P01018673		0.38	0.35	0.16	-0.22	0.01505	0.04183	0.37674	0.28554	-0.27	-0.34	-0.21	0.25	0.1	0.01	-0.05	0.03	0.00447	0.0034	0.07619	0.01001	0.36382	0.95859	0.73764	0.81627	7			NA
chr4:16144314-16144967_F		A_30_P01018674		-0.46	-0.27	-0.46	-0.41	0.05561	0.33263	0.07974	0.18471	0.08	0.03	0.12	-0.26	-0.38	-0.24	-0.34	-0.67	0.60613	0.9052	0.59353	0.08361	0.02491	0.14603	0.0765	0.00053	6.1			NA
chr6:127588224-127609749_F		A_30_P01018675		0.12	0.1	0.2	0.22	0.60462	0.70594	0.41356	0.44881	-0.11	-0.11	0.02	-0.16	0.01	0	0.21	0.06	0.41126	0.53655	0.94024	0.23587	0.95385	0.98162	0.21439	0.75192	6.1			NA
chr8:26869173-26869823_R		A_30_P01018676		-0.39	-0.07	0.01	0.1	0.0354	0.77434	0.96596	0.73555	0.13	-0.03	-0.03	-0.03	-0.26	-0.1	-0.02	0.07	0.26367	0.86618	0.89019	0.84788	0.04444	0.46579	0.94012	0.66666	5.9			NA
chr18:5813291-5813708_R		A_30_P01018677		-0.02	0.02	-0.24	0.18	0.89783	0.91859	0.13535	0.37105	0.11	0.06	0.17	-0.06	0.08	0.08	-0.07	0.12	0.23756	0.666	0.15014	0.5812	0.45017	0.48585	0.60582	0.30488	5.6			NA
chr9:121845920-121858120_F		A_30_P01018678		-0.15	-0.22	-0.28	0.1	0.52231	0.38393	0.23982	0.7624	-0.07	-0.03	0.2	-0.05	-0.22	-0.24	-0.08	0.05	0.62408	0.90629	0.24372	0.7667	0.14397	0.09355	0.72072	0.78613	6.7			NA
chr14:73729977-73751877_R		A_30_P01018679		-0.25	-0.16	-0.11	0.07	0.18223	0.47494	0.6114	0.82028	0.08	-0.09	-0.15	-0.23	-0.17	-0.25	-0.27	-0.16	0.49554	0.5527	0.30668	0.04891	0.20666	0.042	0.06572	0.27525	7.6			NA
chr12:106572079-106575298_R		A_30_P01018680		0.19	0.12	0.12	-0.23	0.37395	0.62664	0.61504	0.39716	-0.22	-0.24	-0.22	0.03	-0.04	-0.11	-0.09	-0.2	0.0677	0.11881	0.16488	0.842	0.83945	0.45814	0.63042	0.20099	6.7			NA
chr5:125861675-125880125_F		A_30_P01018681		0.67	0.46	0.49	0.2	0.00054	0.02095	0.01152	0.40846	-0.6	-0.54	-0.45	0.23	0.06	-0.08	0.04	0.43	0	0.00014	0.0015	0.03974	0.64947	0.54276	0.84063	0.00212	10.7			NA
chr18:54122285-54122917_F		A_30_P01018682		0.09	0.07	0.22	-0.09	0.66224	0.77199	0.25609	0.73438	-0.4	-0.49	-0.27	0.07	-0.31	-0.42	-0.05	-0.03	0.0004	0.0004	0.04536	0.61973	0.00994	0.00052	0.80841	0.86341	7.9			NA
chr12:85252300-85253597_R		A_30_P01018683		-0.47	-0.28	0.12	-0.09	0.24139	0.56942	0.81894	0.89424	0	-0.12	-0.1	-0.33	-0.46	-0.39	0.02	-0.43	0.99195	0.73972	0.7963	0.18242	0.08879	0.14204	0.97276	0.15342	5.4			NA
chr6:146495766-146496419_R		A_30_P01018684		-0.36	-0.41	-0.15	0.1	0.13479	0.12634	0.62229	0.80572	0.18	0.18	0.02	-0.21	-0.18	-0.23	-0.13	-0.12	0.23405	0.35341	0.95182	0.16968	0.29447	0.16719	0.57734	0.56586	6.4			NA
chr2:156654675-156665430_R		A_30_P01018685		0.75	0.69	0.66	0.16	0.00086	0.00467	0.00537	0.59685	-0.74	-0.73	-0.64	-0.13	0.01	-0.03	0.02	0.04	0	4e-05	0.00033	0.37358	0.94125	0.85889	0.93692	0.85514	9.6			NA
chr17:39980973-39981876_R		A_30_P01018686		0.36	0.4	0.21	0.3	0.12242	0.12308	0.43859	0.34339	-0.19	-0.46	-0.36	-0.34	0.17	-0.06	-0.15	-0.04	0.18644	0.0079	0.04123	0.0199	0.3154	0.75358	0.46944	0.84426	12.9			NA
chr1:161969026-162001640_F		A_30_P01018687		-0.28	-0.38	-0.59	-0.03	0.12592	0.05848	0.00436	0.92146	0.13	-0.13	0.02	-0.38	-0.15	-0.51	-0.57	-0.41	0.23673	0.36736	0.93179	0.00158	0.26928	8e-05	0.00016	0.00362	9			NA
chr5:111538420-111540142_F		A_30_P01018688		-0.21	-0.25	-0.4	0.16	0.2979	0.26247	0.06014	0.58687	-0.18	-0.36	0.01	-0.37	-0.39	-0.61	-0.39	-0.21	0.14504	0.01373	0.97732	0.00363	0.00492	2e-05	0.01062	0.15774	7.4			NA
chr9:75316023-75344401_R		A_30_P01018689		0.02	-0.05	-0.19	-0.09	0.9491	0.84546	0.38862	0.75213	0.11	-0.08	0.09	0.19	0.13	-0.13	-0.09	0.09	0.3467	0.63088	0.58008	0.11905	0.35587	0.34183	0.61758	0.55794	5.9			NA
chrX:132445535-132448486_F		A_30_P01018690		-0.38	-0.58	-0.47	0.08	0.02497	0.0041	0.01347	0.77163	0.21	0.05	0.09	-0.16	-0.18	-0.52	-0.37	-0.08	0.04964	0.72967	0.54109	0.14555	0.13893	3e-05	0.00557	0.5811	6.4			NA
chr3:95443575-95462543_F		A_30_P01018691		-0.35	-0.52	0.01	0.24	0.24782	0.10832	0.98693	0.57108	0.09	-0.05	0.11	0.07	-0.26	-0.58	0.12	0.31	0.64637	0.86149	0.68386	0.76058	0.22346	0.0037	0.6851	0.16662	6.9			NA
chr11:18479852-18485704_R		A_30_P01018692		0.23	0.43	0.21	-0.12	0.27617	0.05384	0.36915	0.70154	-0.16	-0.18	-0.06	0.16	0.06	0.25	0.15	0.04	0.18885	0.25673	0.77124	0.22457	0.70514	0.06313	0.40975	0.82734	7.4			NA
chr12:76765238-76765739_R		A_30_P01018693		-0.21	0.06	-0.08	-0.44	0.26897	0.81377	0.71079	0.05492	-0.08	-0.1	-0.02	-0.07	-0.28	-0.04	-0.1	-0.5	0.52769	0.49003	0.92957	0.61169	0.02531	0.77397	0.54475	0.00053	6			NA
chr11:55315017-55322092_R		A_30_P01018694		0.14	0.14	-0.01	0.17	0.52043	0.58133	0.98157	0.53997	-0.15	-0.1	0.09	-0.07	-0.01	0.04	0.08	0.1	0.23417	0.57227	0.63236	0.62313	0.9697	0.81538	0.68734	0.53951	6.4			NA
chr13:74642700-74701900_R		A_30_P01018695		0.23	0.39	0.18	-0.1	0.36219	0.13646	0.52857	0.79811	-0.08	-0.31	-0.19	0.06	0.15	0.09	-0.01	-0.04	0.62088	0.08569	0.34708	0.76757	0.40364	0.64921	0.9828	0.84649	6.3			NA
chr3:51990494-51991875_F		A_30_P01018696		0.12	0.2	0.01	0.12	0.49365	0.28194	0.98182	0.61913	0.11	0.06	0.07	-0.06	0.24	0.26	0.08	0.06	0.25625	0.65977	0.64339	0.64891	0.03684	0.01523	0.63607	0.64671	6			NA
chr9:81536195-81538236_F		A_30_P01018697		0.26	0.02	0.03	0.04	0.18636	0.94761	0.9049	0.91769	-0.2	-0.06	-0.04	0.05	0.06	-0.04	-0.01	0.09	0.08937	0.72351	0.83894	0.73494	0.71451	0.79943	0.96932	0.58147	6.1			NA
chr11:69186873-69187472_F		A_30_P01018698		0.07	0.25	0.32	0.1	0.74093	0.22853	0.10735	0.74018	0.24	-0.14	-0.31	0.03	0.31	0.11	0.02	0.12	0.03241	0.33426	0.03074	0.87253	0.01472	0.42585	0.93911	0.40844	6			NA
chr11:102833388-102833781_F		A_30_P01018699		-0.14	0.12	-0.34	-0.08	0.59748	0.67459	0.17311	0.842	-0.05	0	0.09	-0.11	-0.19	0.13	-0.26	-0.19	0.73956	0.99025	0.69683	0.48524	0.25294	0.4606	0.17275	0.28842	5.9			NA
chr12:103151449-103153545_F		A_30_P01018700		-0.07	0.09	-0.04	-0.14	0.84684	0.82361	0.91605	0.76953	-0.3	-0.17	-0.14	-0.25	-0.37	-0.08	-0.18	-0.39	0.09383	0.49055	0.61294	0.18256	0.0697	0.75779	0.5087	0.08047	5.9			NA
chr9:32156266-32169196_F		A_30_P01018701		1.31	1.16	0.61	-0.29	0.00113	0.00732	0.14168	0.60859	-1.22	-1.47	-0.88	-0.04	0.09	-0.3	-0.27	-0.33	1e-05	1e-05	0.00327	0.90544	0.77763	0.26271	0.41721	0.27085	8.5			NA
chr9:39982939-39992189_F		A_30_P01018702		-0.24	-0.2	-0.27	0.04	0.16347	0.31086	0.15626	0.90538	0.17	0.18	0.26	0.12	-0.07	-0.03	-0.01	0.16	0.10245	0.18948	0.04874	0.30021	0.6054	0.85988	0.9736	0.24544	5.8			NA
chr11:120041124-120052299_R		A_30_P01018703		0.16	0.07	0.12	-0.1	0.34676	0.73894	0.55729	0.6796	-0.29	-0.19	-0.25	0.07	-0.13	-0.11	-0.14	-0.04	0.00452	0.13611	0.04694	0.59269	0.28112	0.34646	0.35177	0.79751	6.7			NA
chr6:121036929-121037581_R		A_30_P01018704		-0.07	0.06	-0.08	0.05	0.77317	0.84176	0.76203	0.89616	-0.11	-0.12	-0.1	-0.2	-0.18	-0.06	-0.17	-0.15	0.38479	0.47454	0.60095	0.11745	0.2063	0.70975	0.31129	0.33889	6			NA
chr11:33442089-33444467_R		A_30_P01018705		0.34	0.33	0.46	0.57	0.09786	0.14825	0.03812	0.02669	-0.31	-0.26	-0.28	-0.06	0.03	0.08	0.19	0.51	0.01527	0.09761	0.0809	0.71492	0.84811	0.65028	0.29173	0.00164	6.3			NA
chr18:32389816-32394927_F		A_30_P01018706		-0.83	-0.62	-0.8	-0.52	0.00031	0.00871	0.00112	0.04419	0.51	0.42	0.41	-0.06	-0.32	-0.19	-0.39	-0.58	0.00018	0.00581	0.00978	0.7212	0.0268	0.18338	0.01521	0.0005	7.3			NA
chr15:79709500-79714700_F		A_30_P01018707		0.08	-0.1	0.16	-0.1	0.79351	0.76453	0.59322	0.80658	-0.27	0.11	-0.16	0.05	-0.2	0.01	0	-0.05	0.06851	0.5943	0.46186	0.81221	0.27487	0.95442	0.99064	0.82208	6.6			NA
chr5:75389503-75396250_R		A_30_P01018708		-0.39	-0.31	-0.37	0.13	0.09477	0.24481	0.14877	0.71265	0.14	-0.28	0.03	-0.35	-0.25	-0.59	-0.34	-0.21	0.33919	0.1118	0.89826	0.01922	0.1315	0.00029	0.07108	0.25256	9.2			NA
chr10:8606683-8665783_F		A_30_P01018709		0.06	-0.15	0.11	0.15	0.79214	0.49313	0.62431	0.54399	0.06	0.2	0.01	-0.05	0.12	0.05	0.12	0.1	0.5869	0.13502	0.96252	0.7162	0.35305	0.71924	0.47095	0.47544	5.7			NA
chr11:112898724-113062945_R		A_30_P01018710		-0.05	-0.41	-0.81	0.11	0.92693	0.40127	0.07065	0.88565	-0.18	-0.32	0.11	-0.37	-0.23	-0.73	-0.7	-0.26	0.50823	0.33054	0.78622	0.17153	0.46407	0.0084	0.03208	0.44059	8.6			NA
chr6:90915489-90940052_F		A_30_P01018711		0.44	0.33	0.47	0.23	0.05913	0.21016	0.06671	0.48893	-0.1	-0.02	-0.25	0.01	0.34	0.31	0.22	0.24	0.51213	0.92165	0.1821	0.95865	0.03731	0.05085	0.27424	0.18477	6.4			NA
chrX:69100279-69100983_F		A_30_P01018712		-0.06	-0.43	0.18	0.17	0.74802	0.01666	0.30576	0.44221	0.02	0.24	-0.05	0.02	-0.04	-0.19	0.13	0.19	0.88844	0.04524	0.72229	0.87625	0.73649	0.07576	0.35668	0.11545	5.9			NA
chr14:79725080-79725434_R		A_30_P01018713		-0.08	-0.05	0.05	0.36	0.63716	0.80874	0.81409	0.06256	0.1	0.16	0.05	-0.23	0.01	0.11	0.09	0.13	0.32101	0.16571	0.76278	0.01685	0.92255	0.3154	0.50787	0.28013	6.3			NA
chr1:108664564-108665243_R		A_30_P01018714		0.44	0.39	0.38	-0.14	0.02244	0.06516	0.06971	0.63988	-0.49	-0.64	-0.4	0.18	-0.05	-0.25	-0.03	0.04	0.00014	5e-05	0.00696	0.14415	0.76961	0.05455	0.90418	0.79824	8.7			NA
chr8:48480224-48480698_R		A_30_P01018715		-0.31	-0.24	-0.17	0.4	0.11109	0.26764	0.45664	0.10158	-0.24	-0.4	0.09	-0.15	-0.55	-0.65	-0.08	0.25	0.03748	0.005	0.62016	0.21628	0.00012	1e-05	0.68373	0.0935	7.1			NA
chr12:106572079-106575298_R		A_30_P01018716		-0.21	-0.41	-0.21	0.11	0.27358	0.05049	0.33137	0.71914	0.28	0.33	0.23	-0.06	0.07	-0.08	0.02	0.04	0.01482	0.01948	0.12144	0.67674	0.65112	0.58357	0.93224	0.79308	6.4			NA
chr6:47928244-47928681_R		A_30_P01018717		0.32	0.27	0.18	-0.28	0.11062	0.2307	0.43609	0.30041	-0.34	-0.17	-0.11	0.21	-0.02	0.1	0.08	-0.07	0.00632	0.27113	0.56261	0.10864	0.91907	0.52172	0.70898	0.6704	6.5			NA
chr14:65431652-65437902_R		A_30_P01018718		-0.1	0.06	-0.01	0.06	0.48292	0.7299	0.96551	0.77416	0.19	0.13	0.1	-0.16	0.09	0.19	0.09	-0.09	0.01719	0.21059	0.3549	0.06162	0.34174	0.03339	0.43499	0.3769	8.4			NA
chr3:34003359-34537330_F		A_30_P01018719		0.96	0.92	0.63	-0.09	0.00128	0.00482	0.03687	0.84871	-0.85	-0.92	-0.61	-0.14	0.12	0.01	0.03	-0.24	2e-05	7e-05	0.00578	0.46694	0.60022	0.97689	0.93468	0.28518	10.1			NA
chr14:21437920-21464655_R		A_30_P01018720		0.28	0.05	-0.09	0.32	0.23642	0.87802	0.76268	0.30245	0.21	0.02	0.08	-0.02	0.49	0.07	-0.02	0.3	0.13912	0.93307	0.74037	0.93383	0.00271	0.71629	0.95769	0.08875	5.8			NA
chr3:95502970-95503399_R		A_30_P01018721		-0.8	-0.11	0.41	-0.17	0.00667	0.79028	0.19521	0.70675	-0.03	-0.37	-0.62	-0.22	-0.83	-0.47	-0.21	-0.39	0.87721	0.09013	0.00603	0.25185	0.00011	0.01444	0.42193	0.08017	7.2			NA
chr6:47595238-47601893_F		A_30_P01018722		0.69	0.63	0.4	0.04	0.00014	0.0011	0.01939	0.88029	-0.63	-0.48	-0.4	-0.06	0.06	0.15	0	-0.01	0	0.00014	0.00143	0.64423	0.61265	0.16591	0.98738	0.92973	8.3			NA
chr3:93162669-93163114_R		A_30_P01018723		0.31	0.1	-0.07	0.05	0.20362	0.75477	0.81673	0.90814	-0.36	-0.07	-0.06	0.07	-0.05	0.03	-0.13	0.12	0.01419	0.76503	0.81992	0.724	0.80525	0.8778	0.56551	0.55424	5.6			NA
chr18:57124435-57134910_R		A_30_P01018724		0.03	0.22	0.01	0.33	0.86397	0.16282	0.95543	0.06665	0.04	-0.23	-0.15	-0.23	0.07	-0.01	-0.14	0.1	0.67194	0.02823	0.17657	0.01163	0.50708	0.94371	0.24292	0.36659	8.9			NA
chr17:21787577-21828406_F		A_30_P01018725		-0.29	-0.27	-0.26	0.02	0.11708	0.18412	0.19063	0.95234	0.21	0	-0.03	-0.21	-0.08	-0.27	-0.29	-0.19	0.06061	0.98599	0.86988	0.06631	0.58543	0.02389	0.03922	0.17892	6.3			NA
chr10:6497224-6497863_R		A_30_P01018726		-0.55	-0.23	-0.34	0.24	0.00988	0.35516	0.13906	0.4133	0.05	-0.32	0.26	-0.13	-0.5	-0.55	-0.08	0.11	0.71497	0.04382	0.11273	0.35825	0.00101	0.00022	0.70996	0.54278	7.7			NA
chr9:95295459-95301266_F		A_30_P01018727		0.38	0.22	0.26	-0.06	0.03052	0.27507	0.18222	0.85473	-0.29	-0.09	-0.08	0.12	0.09	0.13	0.18	0.07	0.00765	0.52927	0.60986	0.30698	0.50268	0.31915	0.23487	0.66586	6.2			NA
chr1:153685487-153710962_R		A_30_P01018728		-0.18	0.09	-0.24	0	0.41461	0.75619	0.32329	0.99947	0.12	-0.05	0.08	-0.11	-0.07	0.03	-0.15	-0.11	0.3819	0.78664	0.683	0.46919	0.70831	0.8581	0.4153	0.53619	6.4			NA
chr10:9322308-9332183_R		A_30_P01018729		0.21	0.6	0.21	0.06	0.47091	0.04107	0.49384	0.89889	-0.16	-0.14	-0.13	-0.08	0.04	0.47	0.08	-0.02	0.32968	0.53667	0.58696	0.71904	0.85473	0.00896	0.7701	0.95487	5.7			NA
chr14:78214602-78225827_F		A_30_P01018730		1.45	1.33	1.17	0.28	0.00262	0.01109	0.02061	0.69608	-1.43	-0.74	-0.79	0.67	0.02	0.59	0.38	0.95	1e-05	0.03088	0.02543	0.02105	0.97101	0.05826	0.35135	0.00799	9.2			NA
chr2:32950586-32984936_R		A_30_P01018731		0.09	-0.05	-0.17	-0.46	0.78442	0.89121	0.62771	0.1952	-0.29	-0.31	-0.15	0.01	-0.2	-0.36	-0.31	-0.45	0.0839	0.14305	0.54937	0.95888	0.32427	0.05129	0.16673	0.03266	7.1			NA
chr10:81615171-81615810_F		A_30_P01018732		-0.27	-0.29	-0.44	0.1	0.25186	0.28002	0.07682	0.7818	0.36	0.21	0.3	-0.06	0.09	-0.08	-0.14	0.04	0.01114	0.24545	0.09247	0.73158	0.63186	0.68691	0.50742	0.84939	6.2			NA
chr5:45400409-45815639_R		A_30_P01018733		-0.42	-0.19	0.33	0.03	0.09076	0.54784	0.23999	0.94182	0.14	0.35	0.06	0.19	-0.28	0.16	0.39	0.22	0.38471	0.06095	0.81358	0.25988	0.10599	0.37243	0.04914	0.2626	6.7			NA
chr6:86477309-86537554_R		A_30_P01018734		0.34	0.23	0.24	0.21	0.14775	0.40925	0.37704	0.52352	-0.39	-0.06	-0.11	0.4	-0.05	0.16	0.13	0.61	0.00661	0.76526	0.60679	0.00695	0.79499	0.33709	0.57203	0.001	7.6			NA
chr7:134643558-134644056_F		A_30_P01018735		-0.17	-0.6	-0.36	0.11	0.58743	0.05628	0.25336	0.8082	-0.41	-0.25	-0.21	-0.44	-0.58	-0.85	-0.57	-0.33	0.01896	0.2639	0.36908	0.01349	0.00372	4e-05	0.00973	0.13184	7.2			NA
chr7:4827340-4863315_F		A_30_P01018736		0.22	0.16	0.13	0.02	0.16399	0.38105	0.47039	0.94561	-0.17	-0.22	-0.14	-0.02	0.04	-0.06	-0.01	0	0.06637	0.05798	0.27381	0.90117	0.73066	0.63418	0.97532	0.9872	6.6			NA
chr11:3538125-3554450_R		A_30_P01018737		-0.42	-0.44	-0.91	-0.26	0.04058	0.05685	0.00044	0.3553	0.16	-0.13	0.11	-0.13	-0.26	-0.57	-0.8	-0.39	0.21625	0.4486	0.53751	0.34672	0.06866	0.00011	1e-05	0.01377	7.1			NA
chr4:73870498-73881323_F		A_30_P01018738		-0.51	-0.37	-0.33	0.76	0.13475	0.35552	0.40498	0.08046	0.48	-0.34	-0.04	-0.5	-0.04	-0.71	-0.37	0.26	0.02277	0.20076	0.91167	0.01978	0.90259	0.00226	0.18825	0.34437	8.2			NA
chr7:16584852-16657252_R		A_30_P01018739		-0.26	-0.08	-0.16	0.18	0.21302	0.76961	0.52557	0.53275	0.14	-0.04	0.12	-0.03	-0.12	-0.12	-0.03	0.15	0.26716	0.84107	0.49556	0.86251	0.44732	0.43211	0.89047	0.35021	5.8			NA
chr3:151746091-151753763_R		A_30_P01018740		0.5	0.23	0.35	0.13	0.01086	0.30788	0.09897	0.67544	-0.1	-0.22	-0.17	0.19	0.4	0.01	0.18	0.32	0.42111	0.14149	0.29958	0.12356	0.0036	0.95185	0.26681	0.03366	7.2			NA
chr14:79304650-79345152_F		A_30_P01018741		0.22	1.4	0.4	0.08	0.65931	0.00565	0.43103	0.91608	-0.19	-0.4	-0.28	-0.16	0.04	1.01	0.12	-0.07	0.51774	0.24247	0.45853	0.63502	0.92966	0.00079	0.80132	0.85604	6.2			NA
chr5:92548501-92566401_R		A_30_P01018742		0.11	-0.11	0.09	-0.03	0.5295	0.59393	0.65561	0.92838	0.11	0.13	-0.03	0.03	0.22	0.02	0.05	0.01	0.26609	0.29456	0.84331	0.80271	0.04646	0.86293	0.74481	0.96662	5.8			NA
chr2:67411703-67412293_F		A_30_P01018743		-0.03	-0.11	-0.39	0.33	0.9393	0.75217	0.17727	0.36331	0.27	-0.31	0.08	-0.65	0.25	-0.42	-0.31	-0.32	0.08958	0.12547	0.76455	0.00039	0.18876	0.01792	0.14716	0.114	7.7			NA
chr18:63455560-63548085_F		A_30_P01018744		0.36	0.36	0.25	0.31	0.03515	0.0567	0.17643	0.15758	-0.11	-0.06	-0.07	0.03	0.24	0.3	0.18	0.34	0.28057	0.67828	0.67634	0.82493	0.04075	0.00908	0.18857	0.00934	8			NA
chr4:3746573-3746891_F		A_30_P01018745		-0.67	-0.71	-0.56	-0.13	0.00183	0.0032	0.01223	0.67025	0.41	0.05	0.18	-0.14	-0.26	-0.66	-0.38	-0.27	0.0016	0.80563	0.26054	0.29473	0.0664	1e-05	0.01745	0.07778	7.3			NA
chr4:101010948-101032148_F		A_30_P01018746		0.3	0.14	0.11	0.04	0.17995	0.63154	0.68766	0.92316	-0.24	-0.07	-0.16	-0.12	0.07	0.06	-0.04	-0.08	0.08302	0.71649	0.41253	0.429	0.71714	0.73994	0.87008	0.66245	6.1			NA
chr11:6748267-6818192_R		A_30_P01018747		-0.27	0.13	-0.05	-0.14	0.12494	0.55315	0.84929	0.59157	0.02	0.08	-0.02	-0.1	-0.25	0.21	-0.07	-0.24	0.88753	0.61699	0.91425	0.39887	0.03909	0.08577	0.71064	0.07341	5.7			NA
chr3:9635102-9661327_R		A_30_P01018748		0.1	-0.08	0.18	-0.18	0.63457	0.75697	0.41495	0.50743	-0.17	-0.12	-0.34	-0.03	-0.07	-0.2	-0.16	-0.21	0.15248	0.44273	0.02102	0.83946	0.67811	0.12851	0.3436	0.14904	6.8			NA
chr1:85117750-85129200_F		A_30_P01018749		-0.38	-0.12	-0.05	-0.02	0.11556	0.70486	0.88891	0.9611	0.39	-0.41	-0.18	-0.42	0.01	-0.53	-0.22	-0.44	0.00855	0.02403	0.38852	0.00644	0.96307	0.00137	0.28009	0.01684	8.5			NA
chr10:121498271-121512171_R		A_30_P01018750		-0.4	-0.45	-0.48	0	0.03393	0.0336	0.01999	0.99276	0.51	0.51	0.54	0.01	0.11	0.07	0.06	0	7e-05	0.00052	0.00063	0.97112	0.45881	0.67426	0.78265	0.98557	6.4			NA
chr9:55921147-55921563_F		A_30_P01018751		-0.36	-0.61	-0.17	0.18	0.13154	0.02305	0.56498	0.60267	0.09	-0.01	-0.02	-0.14	-0.27	-0.62	-0.19	0.04	0.5521	0.9688	0.94372	0.40095	0.1108	0.00022	0.37856	0.83662	6.8			NA
chr4:11899775-11931875_R		A_30_P01018752		0.86	0.86	0.67	0.12	0.04102	0.06538	0.14828	0.86694	-1.09	-0.71	-0.54	0.47	-0.23	0.15	0.13	0.59	0.00011	0.0234	0.09746	0.07913	0.46677	0.66113	0.78183	0.06742	8.2			NA
chr7:67111261-67120645_F		A_30_P01018753		-0.15	-0.21	-0.06	-0.05	0.40561	0.25666	0.77383	0.86145	0.08	0.08	-0.05	-0.06	-0.06	-0.13	-0.11	-0.11	0.43542	0.54531	0.78276	0.66339	0.63721	0.27475	0.4752	0.42973	5.8			NA
chr3:48906985-48957532_R		A_30_P01018754		0.16	0.23	0.29	-0.02	0.57037	0.45638	0.31205	0.96132	-0.29	-0.22	-0.27	-0.17	-0.13	0.01	0.02	-0.19	0.06309	0.27534	0.17993	0.32895	0.51453	0.969	0.9458	0.34627	5.7			NA
chr5:31856417-31916414_F		A_30_P01018755		0.46	0.39	0.32	0.22	0.0035	0.02405	0.05213	0.27515	-0.23	-0.13	-0.15	0.16	0.24	0.26	0.17	0.38	0.0162	0.30168	0.22225	0.09632	0.02595	0.01063	0.17023	0.00159	9.3			NA
chr14:65433420-65434061_R		A_30_P01018756		0.44	0.29	0.33	0.21	0.00667	0.09956	0.05115	0.33778	-0.23	-0.19	-0.17	-0.1	0.21	0.1	0.16	0.11	0.01963	0.10743	0.16835	0.35746	0.05506	0.41033	0.21813	0.4064	7			NA
chr4:135584179-135584625_F		A_30_P01018757		0.1	0.13	0.11	-0.41	0.57945	0.53261	0.57385	0.0514	-0.29	-0.33	-0.16	0.26	-0.18	-0.2	-0.04	-0.15	0.00551	0.0087	0.23749	0.01421	0.11706	0.07904	0.81022	0.24182	7			NA
chr7:50833970-50850878_R		A_30_P01018758		0.15	-0.01	-0.02	0.27	0.38846	0.97755	0.94817	0.21464	-0.03	0.02	0.04	-0.06	0.13	0.01	0.02	0.21	0.82586	0.89664	0.82403	0.62274	0.30154	0.92727	0.90734	0.10293	5.9			NA
chr2:117781720-117937595_R		A_30_P01018759		-0.19	0	-0.04	-0.03	0.24792	0.9865	0.85181	0.90733	-0.09	-0.09	-0.01	0	-0.28	-0.09	-0.05	-0.04	0.34715	0.48873	0.97737	0.99178	0.01067	0.46999	0.7913	0.80698	5.7			NA
chr15:79764481-79809909_R		A_30_P01018760		0.05	-0.06	0.04	0.1	0.79357	0.75937	0.8617	0.67347	0.03	0.18	0.18	0.14	0.08	0.12	0.22	0.24	0.78044	0.11317	0.12002	0.13632	0.50005	0.2722	0.0682	0.03657	11.8			NA
chr2:175432867-175469471_R		A_30_P01018761		-0.68	-0.61	-0.76	-0.09	0.00188	0.00946	0.00182	0.7818	0.26	-0.02	0.19	-0.14	-0.42	-0.63	-0.56	-0.23	0.04127	0.93357	0.24146	0.31016	0.00401	3e-05	0.00077	0.14213	6.9			NA
chr14:78214602-78225827_F		A_30_P01018762		-0.09	-0.32	-0.09	-0.07	0.7547	0.26311	0.79501	0.87361	0.16	0.09	0.02	0.02	0.07	-0.23	-0.07	-0.05	0.30315	0.68909	0.94645	0.9141	0.74387	0.18836	0.81029	0.84345	6			NA
chr16:59556175-59603176_R		A_30_P01018763		-0.04	-0.35	-0.23	-0.07	0.85786	0.10871	0.29224	0.83892	0.35	-0.06	-0.03	-0.03	0.31	-0.41	-0.26	-0.1	0.00402	0.75572	0.90576	0.84832	0.02429	0.00223	0.1007	0.54017	6.4			NA
chrX:90997595-91009570_F		A_30_P01018764		0.45	0.12	0.18	-0.45	0.02681	0.65859	0.44994	0.08199	-0.31	-0.11	-0.07	0.25	0.14	0	0.11	-0.2	0.01271	0.50126	0.73029	0.04802	0.35277	0.99504	0.56857	0.21371	7.1			NA
chr9:75316023-75344401_R		A_30_P01018765		0.28	0.21	0.03	-0.06	0.04384	0.17909	0.85982	0.78561	-0.17	-0.19	-0.01	0.08	0.11	0.02	0.02	0.01	0.04633	0.07559	0.94879	0.43576	0.27384	0.8439	0.88704	0.91513	6.9			NA
chr2:83517176-83519228_R		A_30_P01018766		-0.12	0.11	-0.04	-0.16	0.52268	0.62328	0.8811	0.51105	0.25	-0.11	0.08	0.11	0.13	0	0.04	-0.05	0.01678	0.43369	0.62208	0.32662	0.2939	0.98787	0.82454	0.75908	5.8			NA
chr10:66559716-66647841_R		A_30_P01018767		0.01	-0.38	0.08	-0.25	0.98001	0.2923	0.84208	0.57263	-0.33	0.06	-0.26	-0.1	-0.32	-0.32	-0.17	-0.35	0.07672	0.84914	0.31218	0.69356	0.13882	0.13656	0.55761	0.14275	6			NA
chr9:82524061-82526378_R		A_30_P01018768		0.39	0.06	0.05	-0.08	0.03974	0.82607	0.8557	0.79401	-0.31	0.06	0.02	0.15	0.08	0.12	0.07	0.07	0.00914	0.7092	0.92251	0.22118	0.57072	0.38484	0.72929	0.66464	5.7			NA
chr13:108577843-108679708_R		A_30_P01018769		-0.39	-0.55	-0.6	-0.54	0.0925	0.03362	0.018	0.06243	0.07	0	0.38	0.1	-0.32	-0.55	-0.22	-0.44	0.6507	0.99294	0.03164	0.53763	0.04864	0.00057	0.26575	0.01313	7.2			NA
chr18:24239025-24246898_F		A_30_P01018770		0.41	0.26	0.13	0.02	0.00608	0.11259	0.4598	0.94967	-0.12	-0.09	-0.17	-0.11	0.29	0.17	-0.04	-0.09	0.18658	0.44753	0.1434	0.27623	0.0047	0.09481	0.80051	0.45877	10.5			NA
chr13:48620882-48643532_R		A_30_P01018771		-0.16	-0.03	-0.21	0.4	0.51721	0.942	0.42456	0.17166	-0.33	-0.79	-0.44	-0.51	-0.49	-0.81	-0.65	-0.11	0.01766	4e-05	0.01302	0.00087	0.00228	0	0.00048	0.56492	11.3			NA
chr17:71242333-71273533_R		A_30_P01018772		-0.39	-0.33	-0.33	-0.45	0.14864	0.27312	0.26949	0.18594	-0.04	-0.19	-0.08	-0.15	-0.42	-0.52	-0.41	-0.6	0.84048	0.37547	0.75517	0.41559	0.02142	0.00346	0.05009	0.00362	6.5			NA
chr6:52046805-52072744_F		A_30_P01018773		-0.05	0.08	-0.1	0.13	0.83672	0.71999	0.64688	0.61427	0.19	-0.1	0.07	-0.05	0.14	-0.01	-0.03	0.09	0.08207	0.51036	0.66473	0.74262	0.26769	0.93453	0.89196	0.5614	5.6			NA
chr2:31001736-31006911_R		A_30_P01018774		-0.34	-0.4	-0.61	-0.03	0.13628	0.11378	0.01434	0.95081	-0.02	0.07	0.17	-0.29	-0.37	-0.33	-0.44	-0.32	0.88095	0.72549	0.38129	0.03781	0.02085	0.03196	0.01226	0.0639	6.4			NA
chr17:79042382-79051807_F		A_30_P01018775		0.19	0.12	0.06	0.02	0.36328	0.6112	0.80838	0.96537	-0.09	-0.1	-0.04	0	0.1	0.02	0.02	0.02	0.48488	0.53381	0.83582	0.98135	0.51693	0.89885	0.93146	0.91265	5.5			NA
chr5:22801058-22939737_R		A_30_P01018776		0.1	-0.29	0.02	0.3	0.57794	0.09246	0.91204	0.12836	0.16	0.03	0	-0.14	0.25	-0.26	0.02	0.17	0.10137	0.84814	0.99627	0.17893	0.01974	0.01205	0.8986	0.16293	6.4			NA
chr18:23922600-23937275_R		A_30_P01018777		0.22	-0.1	-0.13	0.19	0.25773	0.70424	0.56753	0.479	-0.15	0.13	0.1	-0.09	0.07	0.04	-0.03	0.11	0.19357	0.39288	0.56793	0.53787	0.65645	0.82945	0.88004	0.50435	5.7			NA
chr4:82979473-83035023_R		A_30_P01018778		0.52	0.52	0.26	-0.03	0.00636	0.01382	0.19804	0.94099	-0.54	-0.53	-0.31	0.11	-0.02	-0.01	-0.05	0.08	3e-05	0.00034	0.02963	0.402	0.91535	0.96133	0.82412	0.60148	6.7			NA
chr2:174787150-174866550_R		A_30_P01018779		0.51	0.55	0.39	-0.02	0.02055	0.02529	0.09792	0.97003	-0.49	-0.45	-0.29	0.04	0.02	0.1	0.11	0.03	0.00055	0.00648	0.08912	0.82613	0.92603	0.55509	0.62215	0.90283	7			NA
chr15:79673592-79677193_F		A_30_P01018780		-0.06	-0.32	-0.16	-0.24	0.79796	0.116	0.45891	0.3255	-0.01	0.16	0.09	0.01	-0.07	-0.17	-0.07	-0.23	0.92238	0.27809	0.60122	0.9393	0.62854	0.20185	0.70485	0.10206	6.3			NA
chr6:116092274-116144199_F		A_30_P01018781		0.3	0.32	0.43	0.5	0.28587	0.30594	0.13609	0.14808	-0.19	-0.57	-0.19	-0.12	0.1	-0.26	0.25	0.37	0.25181	0.00441	0.4103	0.52518	0.62593	0.16687	0.27579	0.06685	13.1			NA
chr5:77227402-77229990_R		A_30_P01018782		0.04	-0.14	-0.16	-0.01	0.8736	0.55494	0.49619	0.98565	-0.02	0.04	0.22	0.16	0.02	-0.1	0.06	0.16	0.89614	0.82784	0.15615	0.20516	0.90701	0.49628	0.77655	0.3178	5.6			NA
chr9:36509939-36515389_R		A_30_P01018783		-0.16	-0.32	0.17	-0.14	0.38055	0.09504	0.38891	0.57155	0.06	0.17	-0.08	0.04	-0.1	-0.15	0.09	-0.11	0.62485	0.19549	0.60675	0.80799	0.42949	0.22609	0.5914	0.44597	5.6			NA
chr17:15111725-15139800_R		A_30_P01018784		-0.05	0.3	-0.21	0.01	0.85695	0.19664	0.36974	0.97156	-0.09	-0.19	-0.03	-0.14	-0.14	0.1	-0.23	-0.13	0.47688	0.22269	0.91236	0.30127	0.34625	0.50966	0.15904	0.44056	5.8			NA
chr5:125078875-125098525_R		A_30_P01018785		0.26	0.11	0.09	0.02	0.11203	0.60676	0.66192	0.95158	-0.22	-0.17	-0.12	-0.14	0.04	-0.06	-0.03	-0.12	0.02765	0.18615	0.36449	0.20274	0.76952	0.65332	0.85225	0.37281	7.7			NA
chr3:90425270-90435820_F		A_30_P01018786		0.61	0.42	0.33	-0.16	0.0003	0.0147	0.04495	0.44953	-0.66	-0.59	-0.44	0.07	-0.05	-0.17	-0.12	-0.09	0	1e-05	0.00048	0.54086	0.69871	0.10087	0.39148	0.45394	8.8			NA
chr14:65720392-65769859_R		A_30_P01018787		0.15	0.21	0	-0.02	0.62943	0.5395	0.99972	0.96342	-0.36	-0.01	-0.04	-0.32	-0.21	0.19	-0.04	-0.34	0.03068	0.95908	0.90663	0.06797	0.28925	0.33462	0.91076	0.10764	5.8			NA
chr4:114627748-114632898_F		A_30_P01018788		-0.24	-0.24	-0.19	0.28	0.18443	0.23707	0.3452	0.23812	0.08	0.01	0.07	-0.16	-0.16	-0.22	-0.12	0.11	0.50641	0.93594	0.65597	0.15072	0.20428	0.06225	0.47478	0.43454	6			NA
chr1:75075500-75102200_F		A_30_P01018789		-0.14	0.1	-0.03	-0.22	0.47829	0.66727	0.90445	0.38801	0.13	-0.09	-0.08	0.17	-0.02	0.01	-0.11	-0.05	0.27737	0.56051	0.66055	0.16289	0.92523	0.95055	0.53607	0.74767	6			NA
chr4:155585650-155608700_F		A_30_P01018790		0.01	0.03	-0.13	-0.24	0.97999	0.92694	0.62298	0.41483	0	-0.06	-0.01	0.26	0.01	-0.03	-0.14	0.02	0.97982	0.76183	0.96058	0.05616	0.95511	0.87351	0.46689	0.94246	6.6			NA
chr6:112552041-112560067_R		A_30_P01018791		-0.36	-0.08	0.21	0.38	0.11296	0.7874	0.44049	0.19583	0.46	0.49	0.24	-0.09	0.09	0.41	0.45	0.3	0.00163	0.00417	0.17484	0.61832	0.60875	0.00757	0.01189	0.08879	7.9			NA
chr3:40966969-40976585_R		A_30_P01018792		0.15	0.92	0.33	-0.33	0.63702	0.00557	0.29762	0.40629	-0.17	-0.3	-0.3	0.04	-0.02	0.61	0.03	-0.29	0.33926	0.1616	0.1783	0.87849	0.94191	0.00157	0.92663	0.1929	7			NA
chr2:94046243-94070067_R		A_30_P01018793		0.07	0.14	0.15	0.55	0.85215	0.72309	0.67742	0.15163	-0.16	-0.16	-0.2	-0.29	-0.09	-0.02	-0.05	0.26	0.41377	0.51017	0.41735	0.1302	0.72666	0.93035	0.88578	0.26367	5.8			NA
chr12:106566735-106624460_R		A_30_P01018794		0.13	-0.12	-0.22	0.26	0.42404	0.51934	0.20084	0.19577	0.07	0.16	0.12	-0.12	0.2	0.03	-0.09	0.14	0.4758	0.19457	0.3304	0.2586	0.05883	0.81175	0.51473	0.23151	6.3			NA
chr9:36513484-36513993_R		A_30_P01018795		-0.13	-0.14	-0.03	-0.35	0.37749	0.41111	0.89479	0.04597	0.09	0.17	-0.02	0.16	-0.04	0.04	-0.04	-0.19	0.29253	0.09895	0.92281	0.05932	0.74928	0.75431	0.78415	0.08063	5.9			NA
chr6:115468025-115489250_R		A_30_P01018796		0.31	0.13	-0.02	0.24	0.06732	0.52138	0.94614	0.28247	0.05	0.09	0.15	0.14	0.35	0.22	0.13	0.38	0.69889	0.529	0.27526	0.21377	0.00304	0.05066	0.37334	0.00409	6			NA
chr15:38205154-38206196_F		A_30_P01018797		-0.13	-0.03	-0.37	0	0.47668	0.89922	0.03667	0.98984	0.22	0.03	0.34	-0.01	0.1	0	-0.03	0	0.0247	0.83109	0.00815	0.96255	0.42172	0.98275	0.85605	0.98298	6.3			NA
chr5:100849748-100858532_R		A_30_P01018798		-0.19	0.11	-0.43	-0.09	0.36097	0.6658	0.04269	0.78584	0.04	0.09	0.11	-0.14	-0.15	0.21	-0.32	-0.23	0.75304	0.5756	0.51613	0.2751	0.31104	0.13234	0.0392	0.12939	5.5			NA
chr15:86035939-86042539_F		A_30_P01018799		0.57	0.39	0.59	0.12	0.02314	0.16282	0.0305	0.76754	-0.31	-0.18	-0.34	-0.06	0.26	0.21	0.25	0.06	0.04502	0.3635	0.07522	0.76562	0.13724	0.23849	0.24486	0.7958	7.4			NA
chr5:112220574-112234709_F		A_30_P01018800		0.66	0.55	0.57	0.03	0.00066	0.00769	0.00507	0.93586	-0.43	-0.28	-0.3	0.13	0.23	0.27	0.27	0.15	0.00024	0.03775	0.0282	0.28814	0.06544	0.02387	0.06016	0.27616	8.4			NA
chr2:77807600-77836075_R		A_30_P01018801		0.26	-0.18	-0.13	0.21	0.4886	0.68391	0.77044	0.68765	0.04	0.07	0.1	-0.03	0.3	-0.11	-0.03	0.19	0.86546	0.82151	0.76687	0.93619	0.22249	0.70549	0.94522	0.50932	5.8			NA
chr16:43623581-43642715_F		A_30_P01018802		-0.16	-0.28	-0.42	-0.13	0.51111	0.2758	0.08622	0.70466	-0.27	-0.45	-0.16	-0.5	-0.43	-0.73	-0.57	-0.63	0.05129	0.00765	0.40864	0.0009	0.00647	1e-05	0.00135	0.00051	8.8			NA
chr13:74743335-74754728_R		A_30_P01018803		-0.22	0.17	-0.09	-0.09	0.26516	0.45297	0.72165	0.76534	-0.02	-0.12	-0.12	-0.27	-0.24	0.05	-0.21	-0.36	0.88274	0.43099	0.47885	0.02465	0.07204	0.76533	0.19682	0.01393	6			NA
chr3:38320928-38341869_F		A_30_P01018804		0.58	0.34	0.28	-0.06	0.00091	0.05932	0.11916	0.83381	-0.49	-0.36	-0.22	0.04	0.09	-0.02	0.06	-0.02	2e-05	0.00354	0.07838	0.75588	0.45281	0.90964	0.74566	0.9158	7.5			NA
chr2:176908707-176991202_R		A_30_P01018805		-0.03	-0.23	-0.13	-0.09	0.84093	0.10832	0.36993	0.6334	-0.08	0.07	0.07	0.04	-0.11	-0.17	-0.07	-0.05	0.34445	0.53315	0.56367	0.67117	0.23608	0.06257	0.6035	0.65231	6			NA
chr2:104398943-104412968_F		A_30_P01018806		-0.18	-0.55	0.41	0.36	0.50924	0.05227	0.13458	0.28226	-0.19	0.18	-0.42	-0.31	-0.37	-0.37	0	0.06	0.23465	0.38795	0.03136	0.05412	0.03588	0.02952	0.98819	0.80599	6.3			NA
chr6:67155508-67216941_R		A_30_P01018807		-0.36	-0.34	-0.23	0.12	0.01301	0.03465	0.13428	0.58084	0.16	0.05	0.15	0.03	-0.2	-0.29	-0.08	0.14	0.06264	0.7185	0.17379	0.8249	0.05003	0.00272	0.5538	0.20182	11.4			NA
chr3:57416618-57429679_R		A_30_P01018808		0.24	0.31	0.06	0.23	0.28773	0.20688	0.83858	0.4546	-0.21	-0.2	0.06	-0.05	0.03	0.11	0.12	0.18	0.11432	0.23934	0.79588	0.75864	0.88152	0.51018	0.57242	0.3148	6.2			NA
chr15:12119755-12127230_R		A_30_P01018809		-0.12	-0.07	-0.26	-0.13	0.48706	0.75207	0.15455	0.60529	0.05	0.06	0.18	0.12	-0.07	-0.01	-0.08	0	0.64818	0.69552	0.17728	0.26167	0.56999	0.93997	0.61325	0.982	5.7			NA
chr2:119412770-119435110_R		A_30_P01018810		-0.08	0.05	0	-0.01	0.7428	0.86571	0.99843	0.98326	-0.17	-0.02	-0.02	-0.04	-0.25	0.03	-0.02	-0.05	0.17274	0.92903	0.9163	0.80843	0.07817	0.86881	0.91804	0.79016	6.6			NA
chr13:98270713-98272269_F		A_30_P01018811		0.12	0.09	0.04	-0.2	0.63431	0.75546	0.89249	0.51912	-0.17	-0.02	-0.09	0.17	-0.05	0.07	-0.04	-0.03	0.21093	0.92422	0.6779	0.22909	0.78334	0.69937	0.85877	0.88925	6.4			NA
chr13:98221098-98480773_R		A_30_P01018812		-0.09	-0.08	0.16	-0.33	0.71578	0.78948	0.52429	0.23304	-0.3	-0.22	-0.31	0.09	-0.39	-0.3	-0.15	-0.24	0.02056	0.16522	0.0556	0.56078	0.00825	0.03348	0.43231	0.13863	6.3			NA
chr17:88993214-89025839_F		A_30_P01018813		1.06	0.98	0.63	0.19	0.00011	0.00084	0.01433	0.58582	-0.54	-0.75	-0.34	0.12	0.51	0.22	0.29	0.31	0.00036	8e-05	0.05703	0.45703	0.00189	0.17395	0.12756	0.08396	7.5			NA
chr19:54011403-54019143_F		A_30_P01018814		-0.26	-0.26	0.06	-0.05	0.18608	0.23722	0.81456	0.87217	0.29	0.37	-0.03	-0.03	0.03	0.11	0.03	-0.09	0.01422	0.01006	0.89826	0.84718	0.8523	0.44173	0.88504	0.59544	6.6			NA
chr3:108763862-108772151_F		A_30_P01018815		0.41	0.59	0.51	-0.05	0.13448	0.0537	0.08692	0.91569	-0.49	-0.29	-0.27	0.5	-0.08	0.3	0.24	0.45	0.00414	0.16655	0.21279	0.00439	0.7338	0.11343	0.31814	0.03146	7.4			NA
chr2:173420987-173480087_F		A_30_P01018816		0.14	0.11	0.17	0.29	0.40948	0.58689	0.35903	0.17215	-0.06	-0.1	0.05	0.06	0.08	0.01	0.22	0.35	0.57529	0.43712	0.75553	0.60678	0.51397	0.9639	0.08927	0.00571	6			NA
chr1:182808654-182815659_R		A_30_P01018817		0.14	0.12	0.08	0.09	0.54076	0.66435	0.76855	0.80802	-0.21	-0.1	-0.13	-0.03	-0.07	0.02	-0.05	0.06	0.10718	0.60411	0.48536	0.89383	0.70559	0.90472	0.84394	0.75026	7.3			NA
chr12:111287772-111333890_F		A_30_P01018818		0.51	0.58	0.37	0.13	0.15223	0.14529	0.36354	0.82652	-0.52	-0.44	-0.44	-0.33	0	0.14	-0.07	-0.2	0.01776	0.10124	0.11027	0.15333	0.99382	0.62608	0.86209	0.50243	5.9			NA
chr16:92126532-92187581_F		A_30_P01018819		0.4	0.16	-0.04	0.22	0.049	0.53564	0.88416	0.43331	0.2	0.03	0.16	0.08	0.6	0.19	0.12	0.3	0.11287	0.87969	0.33763	0.62723	9e-05	0.1925	0.5301	0.05632	5.9			NA
chr9:27148989-27155714_R		A_30_P01018820		0.13	0.17	0.18	-0.04	0.47063	0.38375	0.32598	0.87516	-0.02	-0.09	-0.07	-0.07	0.11	0.07	0.11	-0.12	0.8759	0.49613	0.63231	0.54234	0.36917	0.55977	0.46453	0.36675	5.8			NA
chr6:30983012-31009987_F		A_30_P01018821		0.38	0.23	0.42	0.18	0.21611	0.5363	0.2046	0.70653	-0.17	-0.22	-0.15	-0.16	0.21	0.01	0.28	0.02	0.37949	0.35445	0.59228	0.44754	0.34193	0.98453	0.28674	0.96	5.9			NA
chr13:23517278-23523756_F		A_30_P01018822		0.3	0.3	0.27	0	0.16668	0.21579	0.25096	0.9972	-0.33	-0.4	-0.34	-0.11	-0.03	-0.1	-0.07	-0.11	0.0114	0.0116	0.03788	0.45708	0.85755	0.53533	0.77121	0.53068	8			NA
chr7:30645026-30667034_R		A_30_P01018823		0.73	0.59	0.51	-0.02	0.01688	0.08214	0.12758	0.97387	-0.78	-0.85	-0.54	-0.07	-0.05	-0.26	-0.03	-0.09	0.00013	0.00039	0.02175	0.78195	0.86512	0.22174	0.93317	0.74275	7.8			NA
chr1:175705225-175717250_R		A_30_P01018824		-0.23	0.2	-0.38	-0.08	0.31516	0.45471	0.11199	0.83593	0.73	-0.46	-0.22	-0.42	0.5	-0.26	-0.6	-0.49	0	0.00541	0.19563	0.00332	0.00137	0.07993	0.00067	0.00391	12.1			NA
chr9:66825889-66853614_F		A_30_P01018825		0.35	0.51	0.48	0.1	0.06608	0.01899	0.02205	0.73223	-0.32	-0.33	-0.32	-0.11	0.03	0.17	0.16	0	0.00708	0.01977	0.02795	0.4208	0.84943	0.19803	0.35241	0.98425	6.4			NA
chr13:41337973-41379821_R		A_30_P01018826		0.62	0.65	0.6	-0.06	0.00673	0.011	0.01556	0.87152	-0.73	-0.68	-0.35	0.08	-0.1	-0.03	0.25	0.02	1e-05	0.00017	0.04183	0.64233	0.56506	0.88319	0.18357	0.9422	13.9			NA
chr12:70637975-70638314_R		A_30_P01018827		0.72	0.75	0.67	0.03	0.00255	0.00471	0.0085	0.94825	-0.4	-0.33	-0.29	0.25	0.32	0.42	0.37	0.28	0.00475	0.05422	0.09386	0.07491	0.04566	0.0055	0.0369	0.10495	10.7			NA
chr1:167797581-167803031_F		A_30_P01018828		0.09	-0.04	-0.08	0.07	0.72925	0.89921	0.78194	0.86299	-0.26	-0.17	-0.18	-0.19	-0.17	-0.21	-0.26	-0.12	0.05474	0.31239	0.3014	0.18748	0.29596	0.15592	0.13682	0.4999	6.1			NA
chr7:30645026-30667034_R		A_30_P01018829		0.22	-0.01	0.13	0.07	0.25983	0.98031	0.58372	0.8292	-0.26	-0.05	-0.2	-0.14	-0.04	-0.06	-0.07	-0.07	0.02704	0.77899	0.19531	0.26455	0.82673	0.71998	0.72885	0.6603	5.7			NA
chr1:15839444-15840383_R		A_30_P01018830		0.16	-0.24	-0.1	0.15	0.23985	0.09916	0.51058	0.42709	0.15	0.12	0.08	0.01	0.31	-0.12	-0.02	0.16	0.06819	0.24177	0.48355	0.9159	0.0012	0.18868	0.88353	0.11941	5.8			NA
chr4:3746573-3746891_F		A_30_P01018831		-0.43	-0.42	-0.51	-0.13	0.0182	0.03963	0.01191	0.62907	0.18	0.02	0.3	-0.09	-0.25	-0.4	-0.21	-0.23	0.10308	0.93505	0.03255	0.46353	0.04915	0.00122	0.16509	0.1051	7			NA
chr9:31834945-32015745_F		A_30_P01018832		-0.16	-0.07	-0.23	0.16	0.35072	0.7626	0.1899	0.47244	0.13	0.02	0.2	-0.01	-0.03	-0.05	-0.03	0.15	0.19847	0.90305	0.10146	0.94187	0.83541	0.73781	0.87985	0.2271	5.6			NA
chr13:28551902-28975446_R		A_30_P01018833		-0.4	-0.41	-0.22	0	0.0338	0.05248	0.29735	0.99345	0.07	-0.03	0.09	0.01	-0.33	-0.44	-0.13	0.02	0.55895	0.86256	0.60048	0.94238	0.01311	0.00071	0.44497	0.93258	7.1			NA
chr15:74507625-74519200_R		A_30_P01018834		-0.16	0.09	-0.11	-0.03	0.46665	0.73934	0.65386	0.93115	0.37	0	0.15	0.17	0.21	0.09	0.04	0.14	0.00309	0.99701	0.35265	0.17879	0.12999	0.57771	0.85024	0.37647	5.6			NA
chrX:47893703-47996700_R		A_30_P01018835		0	0.04	-0.03	-0.19	0.98412	0.86478	0.8941	0.40261	-0.09	0.1	0.06	0.13	-0.09	0.14	0.03	-0.06	0.3695	0.44137	0.72309	0.23399	0.47253	0.21394	0.89272	0.6637	6.3			NA
chr10:41368681-41393645_R		A_30_P01018836		0.13	-0.02	-0.05	0.01	0.70915	0.97357	0.89981	0.98128	-0.14	0.04	0.19	0	-0.01	0.03	0.14	0.01	0.45727	0.8789	0.46034	1	0.9621	0.9167	0.64024	0.96558	5.9			NA
chr18:47327300-47333819_R		A_30_P01018837		-0.02	0.06	0.08	0.13	0.93929	0.79824	0.70996	0.60211	0.03	0.04	0.06	-0.04	0.01	0.1	0.14	0.09	0.79682	0.78061	0.69592	0.76664	0.92711	0.41193	0.32868	0.52185	6.8			NA
chr14:105497388-105511063_F		A_30_P01018838		0.51	0.47	0.39	0.32	0.0514	0.10033	0.17281	0.3575	-0.31	-0.81	-0.5	-0.24	0.2	-0.33	-0.11	0.08	0.05452	0.00012	0.0126	0.14122	0.28992	0.05807	0.66851	0.72539	6.9			NA
chr11:70196232-70203307_F		A_30_P01018839		0.11	0.19	-0.08	-0.07	0.60889	0.40484	0.76514	0.82682	-0.15	-0.19	-0.11	-0.09	-0.04	0	-0.19	-0.16	0.20711	0.2057	0.50603	0.5357	0.81261	0.99432	0.24781	0.30185	5.7			NA
chr13:94069868-94070007_R		A_30_P01018840		-0.43	-0.38	-0.26	0.1	0.01741	0.05593	0.18884	0.72592	0.4	0.3	0.09	-0.23	-0.03	-0.09	-0.17	-0.13	0.00061	0.0264	0.56802	0.04444	0.84092	0.54533	0.27431	0.37743	6.4			NA
chr18:57104718-57105355_F		A_30_P01018841		-0.75	-0.11	0.67	1.42	0.02773	0.82028	0.07156	0.0013	0.61	1.1	0.26	0.28	-0.14	0.99	0.93	1.7	0.00418	8e-05	0.3638	0.21468	0.59906	5e-05	0.00078	0	6.8			NA
chr7:66570691-66573827_R		A_30_P01018842		-0.03	-0.01	-0.01	0.1	0.88468	0.97889	0.96561	0.6582	0.01	-0.12	0.05	-0.05	-0.02	-0.13	0.04	0.05	0.93586	0.32208	0.74037	0.67232	0.89014	0.24339	0.8124	0.69298	6.1			NA
chr4:88542373-88589148_R		A_30_P01018843		0.13	-0.09	-0.06	-0.13	0.42281	0.63695	0.76875	0.57788	0.02	0.16	0.05	0.11	0.16	0.06	-0.01	-0.02	0.84715	0.19066	0.74799	0.30867	0.16146	0.61425	0.95785	0.8922	6.3			NA
chr14:78214602-78225827_R		A_30_P01018844		-0.23	-0.2	-0.29	-0.11	0.1384	0.25865	0.0814	0.62848	-0.35	-0.19	0	-0.16	-0.57	-0.39	-0.29	-0.27	0.00049	0.09936	0.99251	0.0999	0	0.00028	0.01641	0.02112	8.1			NA
chr6:47595238-47601893_F		A_30_P01018845		0.7	0.57	0.22	-0.07	0.00326	0.0273	0.40879	0.86694	-0.66	-0.47	-0.26	-0.04	0.04	0.09	-0.04	-0.11	3e-05	0.00575	0.14779	0.81699	0.82533	0.62279	0.87916	0.55969	8.2			NA
chr9:114416254-114416844_R		A_30_P01018846		-0.2	-0.02	0.35	-0.18	0.426	0.95587	0.15977	0.59886	0.11	-0.18	-0.05	-0.03	-0.08	-0.2	0.31	-0.21	0.45178	0.31384	0.85616	0.88937	0.65589	0.20965	0.09343	0.25213	6.6			NA
chr10:5950116-5958250_R		A_30_P01018847		-0.5	-0.54	-0.43	0.09	0.00234	0.00361	0.01192	0.70602	0.09	0.03	0.18	-0.32	-0.41	-0.5	-0.25	-0.23	0.37929	0.83563	0.13246	0.00181	0.00033	1e-05	0.04128	0.05359	8.2			NA
chr13:62376235-62376890_F		A_30_P01018848		-0.21	-0.01	-0.06	-0.03	0.24072	0.96004	0.80997	0.92439	0.11	0.25	0.04	0.04	-0.1	0.23	-0.02	0.01	0.33052	0.06413	0.85293	0.77661	0.43696	0.05239	0.91967	0.95455	5.6			NA
chr16:93121505-93142255_F		A_30_P01018849		0.2	-0.03	0.06	-0.39	0.345	0.9338	0.81331	0.13128	-0.17	-0.12	-0.08	0.09	0.03	-0.14	-0.01	-0.3	0.18477	0.49574	0.69362	0.55213	0.84736	0.34296	0.96099	0.04993	6.5			NA
chr3:145313275-145315057_F		A_30_P01018850		-0.61	-0.62	-0.39	-0.55	0.03173	0.04838	0.20822	0.12819	-0.13	0.02	0.34	0.29	-0.74	-0.61	-0.06	-0.26	0.4945	0.95417	0.12811	0.10681	0.00037	0.00168	0.85857	0.23616	6.7			NA
chr19:54011403-54018978_F		A_30_P01018851		0.34	0.01	-0.05	0.21	0.07422	0.98113	0.83244	0.42413	0.11	-0.07	0.04	-0.06	0.45	-0.06	-0.01	0.15	0.3361	0.69012	0.84213	0.70019	0.00087	0.70025	0.95328	0.31071	5.8			NA
chr6:13801450-13853450_F		A_30_P01018852		0.1	0.13	-0.02	0.25	0.57704	0.48879	0.938	0.21069	0.02	-0.16	0	0	0.12	-0.03	-0.02	0.26	0.83268	0.18128	0.99162	0.98357	0.28618	0.83529	0.91583	0.0303	6.4			NA
chr4:44197185-44197997_R		A_30_P01018853		0.02	0.4	0.29	-0.22	0.96789	0.37069	0.5272	0.70466	-0.49	-0.16	-0.2	0.66	-0.47	0.23	0.09	0.44	0.03383	0.61957	0.56528	0.00601	0.0761	0.40613	0.835	0.12784	8			NA
chr1:85156338-85167730_R		A_30_P01018854		-0.12	-0.06	-0.11	-0.05	0.51361	0.79229	0.5921	0.85862	0.36	-0.1	0.06	0.03	0.24	-0.16	-0.05	-0.02	0.0007	0.43868	0.71568	0.82966	0.03532	0.15064	0.78233	0.89403	7.7			NA
chr9:122481619-122588714_F		A_30_P01018855		0.18	0.1	0.05	0.18	0.37962	0.69752	0.85938	0.51164	-0.04	-0.04	-0.04	-0.17	0.14	0.06	0	0.01	0.76505	0.81686	0.83455	0.17539	0.32897	0.73325	0.98655	0.95486	6.3			NA
chr16:40307931-40318856_F		A_30_P01018856		-0.34	-0.09	-0.27	-0.19	0.08561	0.73752	0.21534	0.50537	0.1	0.16	0.16	0.04	-0.24	0.07	-0.12	-0.14	0.42423	0.30502	0.33753	0.79209	0.08596	0.65621	0.54071	0.36339	5.7			NA
chr8:54656692-54657238_R		A_30_P01018857		0.09	0.14	0.18	0.2	0.63816	0.49802	0.37257	0.38848	0.12	0.14	0.04	0.07	0.21	0.28	0.21	0.27	0.28592	0.29925	0.84131	0.60622	0.08479	0.014	0.12701	0.03987	5.7			NA
chr4:3149375-3169700_R		A_30_P01018858		0.1	0.11	-0.2	-0.16	0.60145	0.611	0.30867	0.51319	-0.11	-0.35	0.04	-0.03	-0.01	-0.24	-0.16	-0.19	0.32748	0.00751	0.80713	0.85828	0.9731	0.04347	0.29638	0.16131	8.2			NA
chr2:67411703-67412293_F		A_30_P01018859		-0.08	-0.04	-0.29	0.37	0.75746	0.90344	0.21948	0.17166	0.33	-0.31	0.12	-0.44	0.26	-0.35	-0.17	-0.07	0.01047	0.05143	0.51524	0.00171	0.08567	0.0149	0.37399	0.72104	7.4			NA
chr8:59994074-60002058_R		A_30_P01018860		-0.01	0.18	0.26	0.1	0.95144	0.33986	0.14824	0.68875	-0.05	-0.13	-0.09	0.05	-0.07	0.05	0.17	0.16	0.63988	0.32456	0.51687	0.6719	0.61691	0.69254	0.22915	0.22551	6.6			NA
chr2:152172745-152184745_R		A_30_P01018861		-0.5	-0.5	-0.39	-0.02	0.04429	0.0726	0.15998	0.96902	0.01	-0.19	-0.16	-0.23	-0.5	-0.69	-0.54	-0.25	0.97101	0.35511	0.47597	0.1579	0.00489	0.00011	0.00597	0.20762	12.5			NA
chr8:13537677-13547026_R		A_30_P01018862		0.3	0.59	0.45	0.22	0.04691	0.00153	0.00796	0.27794	-0.15	-0.53	-0.37	-0.04	0.15	0.06	0.08	0.18	0.09956	4e-05	0.00245	0.72444	0.17089	0.62103	0.56857	0.13057	7.3			NA
chr18:75518299-75524782_R		A_30_P01018863		0.07	-0.09	-0.22	-0.19	0.69929	0.68681	0.22688	0.41506	-0.06	0.03	0.08	-0.05	0.02	-0.06	-0.14	-0.24	0.59463	0.86465	0.57786	0.67488	0.91738	0.66082	0.33792	0.05708	6.1			NA
chr14:62263564-62308286_F		A_30_P01018864		0.36	0.16	0.19	-0.13	0.01977	0.38311	0.26597	0.56201	-0.02	0.02	-0.05	0.12	0.34	0.18	0.14	-0.01	0.88908	0.86951	0.72932	0.225	0.0017	0.08015	0.29106	0.9636	5.9			NA
chr5:53931541-53945241_R		A_30_P01018865		0.16	0.29	0.65	0.02	0.55871	0.31969	0.01758	0.96867	-0.27	-0.27	-0.36	0.02	-0.11	0.02	0.29	0.04	0.07703	0.16219	0.06083	0.94228	0.5832	0.92882	0.15497	0.88005	5.9			NA
chr4:114585803-114588898_F		A_30_P01018866		0.28	0.51	0.41	-0.13	0.25415	0.05445	0.11606	0.72202	-0.42	-0.38	-0.32	0.04	-0.14	0.13	0.09	-0.09	0.00452	0.03318	0.08327	0.842	0.42773	0.46609	0.71691	0.64974	6.8			NA
chr8:57977383-57985712_F		A_30_P01018867		0.82	0.32	0.52	0.22	0.0003	0.15856	0.01975	0.4233	-0.59	-0.38	-0.28	0.07	0.23	-0.06	0.23	0.29	3e-05	0.01107	0.06776	0.6659	0.10207	0.70614	0.16259	0.05883	8			NA
chr6:50339188-50409363_F		A_30_P01018868		-0.51	-0.36	-0.25	-0.12	0.0095	0.08907	0.23949	0.69711	0.4	0.28	0.19	0.19	-0.11	-0.09	-0.07	0.08	0.0011	0.05345	0.23095	0.11306	0.47308	0.57322	0.74003	0.63409	6			NA
chr5:52461266-52541416_F		A_30_P01018869		0.21	-0.05	-0.05	0.3	0.50751	0.91299	0.90971	0.46296	0.16	-0.01	-0.02	-0.16	0.37	-0.06	-0.07	0.14	0.4071	0.96322	0.94224	0.43096	0.07208	0.81348	0.82692	0.56676	6.2			NA
chr13:78341864-78375825_R		A_30_P01018870		0.11	-0.24	0.21	-0.14	0.58355	0.24324	0.29491	0.595	0	0.04	-0.1	0.12	0.11	-0.2	0.11	-0.02	0.98103	0.81322	0.5302	0.32782	0.39674	0.107	0.50503	0.89795	5.9			NA
chr13:113555055-113564665_F		A_30_P01018871		-0.08	0.33	-0.11	0.1	0.71483	0.08621	0.6201	0.72499	-0.1	-0.09	-0.03	0.03	-0.18	0.24	-0.13	0.13	0.35319	0.53352	0.89706	0.83095	0.14913	0.04027	0.39581	0.35823	6			NA
chr1:107866276-107887102_R		A_30_P01018872		-0.89	0.14	-0.57	-0.15	0.01318	0.7673	0.14178	0.79972	0.52	-0.23	-0.02	-0.2	-0.38	-0.09	-0.59	-0.35	0.01824	0.42228	0.96441	0.40885	0.13743	0.76675	0.03446	0.20321	7.1			NA
chr10:62347876-62374346_F		A_30_P01018873		-0.03	0.93	0.05	0.14	0.95416	0.02871	0.92861	0.82745	0.08	0	0.14	0.01	0.05	0.92	0.19	0.15	0.76602	0.99091	0.69336	0.98207	0.88129	0.00044	0.60281	0.6512	6			NA
chr17:6602100-6615425_R		A_30_P01018874		-0.02	0.04	0.02	-0.16	0.9166	0.83328	0.90146	0.39644	-0.11	-0.13	-0.11	0.03	-0.13	-0.09	-0.08	-0.13	0.2205	0.23448	0.36612	0.7614	0.20978	0.39487	0.53736	0.23999	6.1			NA
chr2:158169020-158191295_R		A_30_P01018875		0.14	0.36	-0.08	-0.04	0.56326	0.12863	0.77035	0.90825	-0.01	-0.44	-0.25	-0.25	0.13	-0.08	-0.33	-0.3	0.94992	0.00544	0.12539	0.05422	0.42942	0.62704	0.04552	0.06343	9.7			NA
chr13:62771112-62786278_R		A_30_P01018876		-0.39	-0.3	-0.34	-0.09	0.0366	0.15549	0.09136	0.77749	0.42	0.15	0.19	-0.04	0.02	-0.15	-0.16	-0.12	0.0006	0.33209	0.20987	0.80933	0.88505	0.24852	0.33816	0.41284	6.2			NA
chr2:94063213-94063624_F		A_30_P01018877		0.08	-0.09	-0.02	0.23	0.74716	0.73112	0.93379	0.4068	0.05	0.14	0.08	-0.19	0.13	0.05	0.06	0.04	0.70012	0.39566	0.66971	0.14941	0.38015	0.79171	0.79579	0.80979	5.4			NA
chr8:71938275-72113375_F		A_30_P01018878		0.13	0.17	0.13	0.14	0.44946	0.33886	0.49512	0.528	-0.12	-0.42	-0.26	-0.2	0.01	-0.25	-0.13	-0.06	0.20897	0.00051	0.03036	0.03874	0.97261	0.01641	0.32437	0.64759	6.8			NA
chr15:58985008-58985429_F		A_30_P01018879		-0.38	-0.27	-0.23	0.15	0.10138	0.30891	0.37771	0.66198	0.33	0.1	0.13	-0.05	-0.04	-0.17	-0.1	0.1	0.01764	0.63223	0.52052	0.79612	0.83151	0.29261	0.65627	0.59321	6.1			NA
chr2:22782700-22801900_R		A_30_P01018880		0.04	0.01	0.14	0.05	0.8117	0.95496	0.42266	0.841	0.14	-0.01	-0.07	0.02	0.18	0	0.07	0.07	0.1448	0.93063	0.58625	0.907	0.08976	0.99794	0.66374	0.59593	6.4			NA
chr17:46972160-46997919_R		A_30_P01018881		-0.41	-0.19	-0.87	0.29	0.13898	0.59209	0.00567	0.45123	-0.57	-0.52	-0.24	-0.85	-0.99	-0.7	-1.11	-0.55	0.00122	0.01286	0.28105	4e-05	1e-05	0.00029	1e-05	0.01002	9.6			NA
chr1:74114371-74115267_R		A_30_P01018882		0.16	0.06	0.22	0.06	0.39386	0.81026	0.26487	0.83938	-0.07	-0.03	-0.12	0.1	0.09	0.03	0.1	0.16	0.56086	0.87382	0.41223	0.40541	0.50155	0.84567	0.56476	0.23977	6.5			NA
chr11:59215375-59215935_R		A_30_P01018883		0.11	-0.05	0.08	0.2	0.64939	0.85905	0.78712	0.50862	0.09	0.1	0.02	-0.02	0.2	0.05	0.09	0.18	0.5029	0.57491	0.9379	0.91591	0.17645	0.7963	0.65296	0.28532	5.7			NA
chr7:137669440-137672712_F		A_30_P01018884		0.2	-0.19	0.07	0.38	0.36261	0.4318	0.80209	0.15666	0.29	0.15	0.2	-0.01	0.49	-0.04	0.26	0.36	0.02119	0.36332	0.24055	0.9395	0.00097	0.8139	0.11354	0.02222	6.1			NA
chr13:44752412-44803566_R		A_30_P01018885		0.1	0.09	0.03	-0.07	0.53662	0.65014	0.88321	0.77888	-0.08	0.06	0	0.03	0.02	0.15	0.03	-0.04	0.40947	0.63428	0.98583	0.82253	0.86599	0.14889	0.87498	0.76437	5.8			NA
chr7:134779841-134840591_F		A_30_P01018886		0.6	0.72	0.42	-0.25	0.01703	0.0121	0.12764	0.47431	-0.84	-0.81	-0.54	0.26	-0.24	-0.1	-0.12	0.01	0	8e-05	0.00594	0.09693	0.18379	0.63401	0.61241	0.96629	8.3			NA
chr4:126009815-126015875_F		A_30_P01018887		0.22	-0.18	-0.17	0.25	0.49031	0.6358	0.64481	0.56071	-0.5	-0.75	0	-0.2	-0.27	-0.93	-0.17	0.04	0.00664	0.00102	0.99248	0.30041	0.19229	2e-05	0.53518	0.87438	8.8			NA
chr6:129151512-129208737_R		A_30_P01018888		-0.66	-0.77	-0.99	-0.21	0.00256	0.00239	0.00025	0.47921	0.3	0.25	0.31	-0.21	-0.37	-0.52	-0.68	-0.41	0.0213	0.12243	0.05566	0.12604	0.01264	0.00037	0.00011	0.01044	9.2			NA
chrX:100745320-100819322_F		A_30_P01018889		-0.15	0.05	-0.13	-0.34	0.36954	0.80206	0.48394	0.08211	-0.02	-0.07	-0.07	0.18	-0.16	-0.02	-0.2	-0.16	0.89341	0.58251	0.6438	0.06695	0.13982	0.8906	0.11907	0.17322	5.9			NA
chr6:100162756-100178531_F		A_30_P01018890		0.25	0.27	0.25	0.06	0.23401	0.24579	0.26236	0.85305	-0.06	-0.24	-0.26	-0.13	0.19	0.03	0	-0.06	0.68452	0.11278	0.10192	0.35734	0.18834	0.89361	0.99064	0.72546	7.2			NA
chr10:94900849-94928059_R		A_30_P01018891		1.02	1	1.01	0.01	0.00026	0.00113	0.0008	0.9875	-0.54	-0.7	-0.45	0.13	0.48	0.3	0.56	0.13	0.00069	0.00034	0.01777	0.46739	0.006	0.07632	0.0043	0.50925	11.1			NA
chr5:88995039-89009064_F		A_30_P01018892		-0.42	-0.38	-0.39	0.36	0.15908	0.26274	0.23537	0.37584	0.37	-0.08	0.08	-0.34	-0.06	-0.47	-0.31	0.02	0.04456	0.76066	0.7926	0.07321	0.82164	0.01959	0.20761	0.93253	6.4			NA
chr17:95158347-95160942_F		A_30_P01018893		-0.52	-0.09	0.06	0.12	0.01939	0.7575	0.83635	0.73032	0.8	0.47	0.23	0.08	0.28	0.37	0.29	0.2	0	0.00507	0.19467	0.61178	0.0659	0.01162	0.10413	0.23616	6.5			NA
chr5:110891642-110918642_R		A_30_P01018894		0.24	0.07	-0.03	0.29	0.08693	0.71571	0.89286	0.09557	-0.04	-0.06	0.01	-0.09	0.2	0.01	-0.02	0.2	0.68166	0.60752	0.94542	0.3312	0.04004	0.97087	0.92737	0.05436	6.2			NA
chr11:76400207-76434732_R		A_30_P01018895		-0.41	-0.4	-0.22	-0.68	0.56472	0.62389	0.79459	0.44431	-0.2	-0.09	-0.17	0.01	-0.61	-0.49	-0.39	-0.66	0.63637	0.88559	0.79157	0.98248	0.17667	0.28618	0.50918	0.17704	6.2			NA
chr9:113648970-113715170_R		A_30_P01018896		0.11	0.13	0.18	-0.05	0.49296	0.46457	0.29286	0.8464	-0.2	-0.16	-0.16	0.05	-0.08	-0.03	0.02	0	0.0338	0.15831	0.17269	0.69207	0.46833	0.82474	0.92855	0.98478	6.4			NA
chrX:100745320-100819322_F		A_30_P01018897		0.12	-0.14	-0.02	-0.39	0.7268	0.71787	0.96149	0.32673	-0.15	0.14	0.1	-0.02	-0.02	0	0.08	-0.42	0.44288	0.58196	0.73972	0.93033	0.92763	0.99645	0.81813	0.06664	5.8			NA
chr15:10367307-10370076_R		A_30_P01018898		0.45	0.26	0.36	0.16	0.05818	0.35235	0.17468	0.65789	-0.46	-0.25	-0.32	-0.28	0	0.01	0.04	-0.11	0.00258	0.17507	0.08424	0.06737	0.99585	0.96289	0.89154	0.56677	7.4			NA
chr2:72825297-72826470_F		A_30_P01018899		-0.76	-0.35	-0.61	-0.38	0.01633	0.33166	0.07365	0.37397	0.25	0.03	0.1	-0.37	-0.51	-0.32	-0.5	-0.75	0.20118	0.92556	0.73929	0.06065	0.02016	0.13451	0.04085	0.0024	6.5			NA
chr3:27760757-27761151_F		A_30_P01018900		0.34	0.1	-0.07	0.14	0.04331	0.65755	0.7334	0.57812	-0.15	0.01	-0.01	0.03	0.19	0.1	-0.08	0.16	0.14711	0.97032	0.96092	0.85902	0.11041	0.413	0.61121	0.21594	5.7			NA
chr4:146156575-146175425_R		A_30_P01018901		-0.19	-0.2	-0.09	-0.24	0.27969	0.30509	0.65224	0.27769	0.01	-0.04	0	0.03	-0.18	-0.24	-0.09	-0.21	0.94232	0.79662	0.98343	0.83091	0.13276	0.03338	0.57809	0.0986	5.4			NA
chr11:114686321-114705990_F		A_30_P01018902		-0.03	0.19	-0.11	-0.16	0.88699	0.34745	0.60509	0.51152	-0.07	-0.13	0	-0.03	-0.11	0.06	-0.11	-0.19	0.52132	0.34443	0.99762	0.82272	0.41873	0.67926	0.49676	0.14589	6			NA
chr13:38757503-38767928_F		A_30_P01018903		0.07	0.22	0.26	0.01	0.71412	0.2551	0.15438	0.97784	0.18	0.06	-0.12	0.34	0.25	0.28	0.14	0.35	0.07499	0.67536	0.4111	0.00181	0.02928	0.01257	0.31903	0.00642	6.5			NA
chr8:124697835-124699013_F		A_30_P01018904		0.34	0.11	-0.1	-0.14	0.10589	0.67681	0.7078	0.67668	-0.2	-0.1	-0.04	0.16	0.14	0.01	-0.14	0.03	0.11449	0.57323	0.86078	0.23681	0.37795	0.95055	0.46637	0.88439	6.7			NA
chr8:91471819-91551119_R		A_30_P01018905		0.13	0.26	0.24	0.09	0.39323	0.11355	0.13694	0.68713	-0.15	-0.16	-0.18	0	-0.02	0.1	0.06	0.09	0.09313	0.16393	0.1234	0.98492	0.89207	0.34135	0.67424	0.43107	5.6			NA
chr12:5303823-5379098_R		A_30_P01018906		-0.61	-0.18	-0.79	-0.5	0.0647	0.68266	0.02831	0.26037	0.26	-0.2	-0.1	-0.22	-0.36	-0.38	-0.89	-0.72	0.21696	0.46834	0.76275	0.32267	0.12759	0.09691	0.00085	0.00548	8.7			NA
chr8:41730287-41746862_R		A_30_P01018907		0.06	0.01	0.01	-0.16	0.72925	0.9781	0.95755	0.46843	-0.21	-0.16	-0.11	0	-0.15	-0.16	-0.1	-0.16	0.02443	0.17383	0.40427	0.97945	0.17464	0.1484	0.49827	0.17724	5.6			NA
chr6:47926997-47927875_F		A_30_P01018908		0.19	0.25	0.21	0.29	0.41789	0.33255	0.42868	0.34066	0.04	-0.19	-0.22	-0.08	0.23	0.06	-0.01	0.2	0.79507	0.2891	0.22774	0.6286	0.13847	0.73307	0.97167	0.23927	8			NA
chr10:98761521-98885681_F		A_30_P01018909		-0.12	-0.11	-0.12	0.03	0.58483	0.65742	0.61036	0.9408	0.23	0.09	0.07	0.06	0.11	-0.02	-0.06	0.09	0.04997	0.58514	0.73046	0.68654	0.43863	0.91275	0.7928	0.58767	5.7			NA
chr16:59557120-59602070_F		A_30_P01018910		0.35	0.27	0.22	0.32	0.10766	0.28647	0.3851	0.26425	-0.24	-0.08	-0.22	-0.03	0.11	0.19	-0.01	0.29	0.07425	0.69083	0.19615	0.88961	0.49356	0.21823	0.98341	0.07607	5.9			NA
chr9:113233366-113261487_R		A_30_P01018911		0.25	0.02	0.09	-0.16	0.14216	0.92418	0.67716	0.51027	-0.25	-0.04	-0.07	-0.02	0	-0.01	0.01	-0.18	0.01558	0.82259	0.63522	0.89667	0.99612	0.93763	0.94811	0.17439	6.3			NA
chr15:74436455-74466741_R		A_30_P01018912		-0.02	-0.18	-0.1	0.17	0.91574	0.29554	0.56758	0.40648	0.01	-0.13	-0.08	-0.29	-0.01	-0.31	-0.18	-0.13	0.89979	0.25833	0.55951	0.00233	0.96298	0.00205	0.13325	0.27856	7.3			NA
chr1:82892851-82943201_R		A_30_P01018913		-0.38	-0.2	-0.32	-0.44	0.39304	0.72557	0.52756	0.46	0.15	-0.08	-0.1	0.1	-0.24	-0.27	-0.42	-0.34	0.60704	0.85543	0.82994	0.77288	0.46235	0.38336	0.24401	0.31327	6.2			NA
chr9:78107225-78118850_F		A_30_P01018914		0.16	0.24	-0.12	0.66	0.67351	0.57274	0.77797	0.12642	0.14	-0.05	0.22	0.26	0.3	0.19	0.1	0.92	0.54495	0.88118	0.43888	0.23572	0.21549	0.46332	0.7866	0.00069	5.9			NA
chr3:126969590-126972626_R		A_30_P01018915		-0.13	-0.22	0.03	0.23	0.46541	0.23034	0.90395	0.27271	0.1	0.08	0.03	-0.12	-0.03	-0.14	0.06	0.11	0.34209	0.54534	0.84642	0.26546	0.83353	0.23018	0.71459	0.36614	5.7			NA
chr4:133368314-133380210_F		A_30_P01018916		0.12	0.01	0.07	0.14	0.55425	0.97997	0.74304	0.59584	0.17	0.13	0.01	0.15	0.29	0.13	0.08	0.29	0.10544	0.3684	0.9766	0.18512	0.01818	0.28916	0.64497	0.03194	5.6			NA
chr2:84344350-84370075_R		A_30_P01018917		-0.64	-0.43	-0.19	0.11	0.00207	0.05274	0.40225	0.71392	-0.22	-0.07	0.27	0.01	-0.86	-0.5	0.08	0.13	0.06802	0.68451	0.07759	0.94728	0	0.0003	0.70316	0.43418	8.4			NA
chr1:87419050-87452625_F		A_30_P01018918		-0.09	0	0.13	0.13	0.60135	0.98492	0.47505	0.5771	0.38	0.09	0.13	0.01	0.29	0.09	0.26	0.14	0.00021	0.48186	0.29132	0.94641	0.00787	0.46505	0.03001	0.26472	6			NA
chr10:107854124-107888749_F		A_30_P01018919		0.01	0.01	0.02	-0.02	0.97481	0.95816	0.92774	0.95398	0.12	0.1	0.04	0.13	0.12	0.11	0.06	0.11	0.28213	0.49044	0.82451	0.24565	0.32731	0.37461	0.72695	0.41873	5.6			NA
chr18:36472370-36472659_F		A_30_P01018920		0.88	1.02	0.98	-0.17	0.00921	0.00735	0.0081	0.74501	-0.95	-0.65	-0.56	0.58	-0.08	0.37	0.42	0.41	3e-05	0.00854	0.02736	0.00614	0.78994	0.10181	0.11804	0.10687	8.6			NA
chr9:65647428-65677009_F		A_30_P01018921		0.12	0.11	0.26	0.35	0.54675	0.60707	0.18244	0.11396	0.24	0.04	0.01	-0.03	0.36	0.16	0.27	0.32	0.02291	0.80306	0.96194	0.84844	0.00353	0.20743	0.05362	0.01555	5.8			NA
chr17:6265275-6362150_F		A_30_P01018922		0.04	-0.29	0.12	0	0.86757	0.16289	0.60955	0.99057	-0.03	0.22	-0.1	0.03	0.01	-0.07	0.01	0.03	0.83874	0.12066	0.53548	0.8577	0.94375	0.62975	0.95236	0.8497	6.1			NA
chr4:53315503-53316050_F		A_30_P01018923		0.44	0.28	0.39	0.54	0.05257	0.29365	0.11033	0.05826	-0.16	-0.08	-0.07	-0.08	0.28	0.19	0.32	0.46	0.25343	0.68222	0.74187	0.64373	0.08159	0.23341	0.07635	0.00834	5.9			NA
chr10:24269165-24276690_R		A_30_P01018924		0.2	0.04	-0.25	-0.08	0.2616	0.86303	0.19403	0.78735	-0.33	-0.17	-0.02	-0.04	-0.13	-0.13	-0.27	-0.12	0.00292	0.20067	0.91724	0.78604	0.33332	0.30416	0.04932	0.41058	6.5			NA
chr8:27131895-27132834_R		A_30_P01018925		-0.08	-0.12	-0.35	-0.24	0.6447	0.51305	0.0319	0.22421	-0.22	-0.2	0.12	0.02	-0.29	-0.32	-0.23	-0.21	0.01839	0.06794	0.32805	0.85708	0.00498	0.00146	0.05388	0.05915	10.7			NA
chr6:40693617-40720167_F		A_30_P01018926		-0.05	-0.59	0.14	0.21	0.83902	0.01015	0.57784	0.44759	1.11	0.54	0.95	0.69	1.06	-0.05	1.08	0.9	0	0.00062	0	1e-05	0	0.7639	0	0	7.3			NA
chr15:90156889-90184564_F		A_30_P01018927		-0.6	-0.51	-0.43	0.97	0.19929	0.34035	0.42144	0.09798	0.62	-0.14	0.08	-0.73	0.02	-0.65	-0.35	0.24	0.02697	0.74252	0.87097	0.01236	0.95999	0.03548	0.39617	0.5208	7.4			NA
chr15:58985008-58985429_F		A_30_P01018928		0.04	-0.12	-0.03	0.56	0.8788	0.63341	0.90749	0.02239	-0.01	0.07	0.19	0.03	0.03	-0.05	0.16	0.6	0.93855	0.68909	0.22684	0.84248	0.87904	0.77254	0.36024	0.00024	6.2			NA
chr7:133402766-133415516_F		A_30_P01018929		0.02	-0.24	-0.23	-0.03	0.93127	0.28387	0.28018	0.93917	0.04	0.19	0.2	0.16	0.06	-0.05	-0.04	0.13	0.79788	0.20585	0.20116	0.21809	0.7227	0.76972	0.86612	0.41239	5.7			NA
chr3:88009045-88036270_R		A_30_P01018930		-0.32	-0.28	-0.44	0.94	0.47197	0.57804	0.34658	0.06665	0.63	0.04	0.32	-0.72	0.31	-0.24	-0.12	0.22	0.01183	0.92114	0.34889	0.00571	0.28991	0.42776	0.7866	0.5065	7.6			NA
chr2:176610409-176612864_F		A_30_P01018931		-0.26	-0.27	-0.34	-0.06	0.1011	0.12749	0.04835	0.83401	0.22	-0.1	0.06	-0.01	-0.04	-0.37	-0.28	-0.07	0.02321	0.47106	0.69161	0.92646	0.76424	0.00081	0.02456	0.60424	7.6			NA
chr17:24152225-24169870_R		A_30_P01018932		0.38	0.5	0.82	0.64	0.0283	0.0114	0.00026	0.00366	-0.05	0.09	-0.28	0.03	0.33	0.59	0.55	0.67	0.68301	0.54671	0.0387	0.8338	0.00635	1e-05	0.00018	1e-05	6.4			NA
chr13:54399275-54445825_R		A_30_P01018933		-0.22	-0.3	0.11	-0.01	0.15787	0.07626	0.56659	0.9702	-0.12	-0.04	0.01	0.08	-0.33	-0.34	0.11	0.07	0.22037	0.80201	0.97006	0.44386	0.00206	0.00122	0.40754	0.57556	7.2			NA
chr10:39659425-39674200_F		A_30_P01018934		0.39	0.65	0.5	-0.01	0.15778	0.03091	0.09274	0.98282	-0.51	-0.32	-0.26	0.54	-0.12	0.34	0.24	0.53	0.00293	0.12559	0.23436	0.00247	0.57319	0.06547	0.313	0.01158	7.5			NA
chr3:78982395-79094345_F		A_30_P01018935		0.65	0.83	1	0.33	0.00808	0.00346	0.00066	0.31446	-0.75	-0.8	-0.86	-0.18	-0.1	0.03	0.14	0.14	1e-05	6e-05	7e-05	0.2469	0.58605	0.88871	0.53184	0.46974	6.6			NA
chr2:104640443-104659168_R		A_30_P01018936		-0.39	-0.49	-0.39	0.03	0.03515	0.01947	0.05129	0.93196	0	0.13	0.1	0	-0.39	-0.36	-0.29	0.02	0.98972	0.39788	0.54596	0.97945	0.0028	0.00396	0.0464	0.88798	6.1			NA
chr4:11899775-11931875_R		A_30_P01018937		-0.32	-0.12	-0.11	0.06	0.03193	0.53261	0.54359	0.81418	0.14	0	0.07	-0.07	-0.18	-0.11	-0.04	-0.01	0.11709	0.98502	0.59824	0.54679	0.09146	0.29984	0.8254	0.95943	5.8			NA
chr6:93029101-93031007_F		A_30_P01018938		0.01	-0.1	-0.19	0	0.9519	0.61754	0.30111	0.99052	-0.3	-0.21	0.14	-0.1	-0.29	-0.31	-0.04	-0.11	0.00258	0.08018	0.26538	0.34264	0.00939	0.00386	0.81096	0.41023	5.8			NA
chr12:16003706-16022581_F		A_30_P01018939		-0.29	-0.06	-0.17	0.11	0.13921	0.83228	0.44927	0.71932	0.19	0.21	0.13	-0.09	-0.1	0.15	-0.04	0.02	0.11613	0.16533	0.42081	0.54404	0.49025	0.28585	0.8626	0.90094	5.8			NA
chr7:150205925-150233950_F		A_30_P01018940		0.48	0.51	0.4	-0.13	0.02079	0.0268	0.07228	0.67177	-0.48	-0.43	-0.4	0.17	0	0.08	0	0.04	0.00037	0.00521	0.01115	0.19597	0.99522	0.64267	0.98871	0.83341	8.3			NA
chr1:175654606-175672031_R		A_30_P01018941		-0.12	0.11	-0.56	0.06	0.67276	0.72458	0.03437	0.88499	0.94	0.51	0.63	0.05	0.82	0.63	0.08	0.11	0	0.005	0.0013	0.82102	1e-05	0.00023	0.76837	0.59417	9.7			NA
chr15:102100397-102105872_R		A_30_P01018942		-0.08	-0.08	-0.15	-0.32	0.72342	0.74844	0.53202	0.20024	-0.08	0.05	0.1	0.05	-0.16	-0.04	-0.04	-0.28	0.53226	0.79926	0.54787	0.76468	0.24911	0.83258	0.85471	0.06287	5.9			NA
chr9:34192364-34192810_R		A_30_P01018943		0.67	0.63	0.63	0.42	0.31248	0.40278	0.39187	0.665	-0.65	-0.56	-0.61	-0.55	0.02	0.07	0.02	-0.13	0.09537	0.26283	0.23402	0.18098	0.97355	0.90354	0.97898	0.82068	6.2			NA
chr9:7214754-7225700_F		A_30_P01018944		-0.45	-0.16	-0.25	-0.21	0.00033	0.19694	0.03505	0.13739	0.28	0.14	0.2	0.11	-0.16	-0.03	-0.06	-0.1	0.00014	0.10683	0.02111	0.10989	0.03606	0.78673	0.59507	0.25509	6.2			NA
chr6:149221500-149237350_F		A_30_P01018945		-0.12	-0.08	-0.1	0.13	0.40064	0.65229	0.55417	0.4901	0.32	0.08	0.24	0.09	0.2	0	0.14	0.22	0.00025	0.46426	0.02121	0.33932	0.02961	0.98024	0.20446	0.03361	5.6			NA
chr3:41327493-41328368_F		A_30_P01018946		0.32	0.15	0.28	0.4	0.10975	0.54294	0.21105	0.11588	-0.19	0.07	-0.07	0.02	0.13	0.22	0.2	0.42	0.12656	0.68666	0.69849	0.92254	0.3679	0.104	0.2282	0.0067	6.7			NA
chr15:92174226-92201201_F		A_30_P01018947		-0.18	-0.57	-0.36	-0.23	0.61986	0.09921	0.30245	0.61099	0.25	0.49	0.22	-0.05	0.07	-0.08	-0.14	-0.29	0.20445	0.03476	0.39695	0.83784	0.79288	0.76283	0.65341	0.23448	6.6			NA
chr7:26054813-26063725_R		A_30_P01018948		0.4	0.28	0.26	0.02	0.0066	0.08568	0.09489	0.92803	-0.07	-0.03	-0.04	-0.07	0.33	0.24	0.22	-0.05	0.4835	0.80864	0.76628	0.46951	0.00122	0.01231	0.05538	0.68757	10.1			NA
chr3:96074625-96086375_R		A_30_P01018949		0.38	0.38	0.48	-0.04	0.07407	0.10458	0.03732	0.91527	-0.33	-0.29	-0.34	0.13	0.05	0.1	0.14	0.09	0.01132	0.07238	0.03618	0.37256	0.79158	0.56012	0.47944	0.62533	7.1			NA
chr12:117623500-117643575_F		A_30_P01018950		0.09	-0.18	-0.09	-0.06	0.74948	0.51548	0.75274	0.87079	0.05	0.23	0.12	0.17	0.14	0.05	0.03	0.1	0.73385	0.18579	0.53432	0.25202	0.40756	0.80057	0.90092	0.57532	6			NA
chr2:67410825-67411407_F		A_30_P01018951		-0.25	-0.1	-0.13	0.27	0.13091	0.63604	0.52217	0.21069	0.18	0.09	0.09	-0.16	-0.07	-0.01	-0.03	0.11	0.07853	0.52459	0.52559	0.13579	0.56861	0.94222	0.86177	0.39788	6			NA
chr10:27466235-27529430_R		A_30_P01018952		0.22	0.03	0.06	-0.24	0.19356	0.89916	0.7835	0.26245	-0.16	-0.16	-0.11	-0.03	0.05	-0.13	-0.05	-0.27	0.10678	0.19469	0.43786	0.84575	0.68383	0.25086	0.77924	0.03058	5.8			NA
chr16:23543837-23560153_F		A_30_P01018953		-0.2	0.33	0.31	0.2	0.20815	0.06076	0.06535	0.34702	-0.07	-0.27	-0.2	0.05	-0.27	0.06	0.11	0.25	0.52318	0.02022	0.09396	0.69431	0.01459	0.66823	0.43941	0.03821	6			NA
chr11:97457180-97487074_R		A_30_P01018954		0.17	0.28	0.11	-0.19	0.52884	0.31179	0.72822	0.59273	-0.42	-0.26	-0.3	-0.18	-0.25	0.02	-0.2	-0.37	0.00552	0.16373	0.10228	0.25209	0.14524	0.91174	0.34774	0.04384	5.9			NA
chr10:120116843-120182671_R		A_30_P01018955		0.28	0.2	0.21	0.16	0.05993	0.24796	0.196	0.45497	-0.19	-0.17	-0.15	-0.05	0.1	0.03	0.06	0.11	0.04269	0.13807	0.20247	0.6995	0.39023	0.83245	0.6838	0.35294	5.6			NA
chr11:112898724-113062945_R		A_30_P01018956		0.17	-0.08	0.08	-0.09	0.53956	0.81914	0.80632	0.81999	-0.47	-0.27	0	0.37	-0.3	-0.35	0.08	0.28	0.00251	0.15143	0.99426	0.01563	0.08016	0.03554	0.75018	0.13676	6.8			NA
chr10:81680941-81704964_R		A_30_P01018957		-0.18	0.02	-0.16	0.07	0.41604	0.95697	0.51824	0.83369	0.26	0.15	0.2	-0.09	0.08	0.17	0.04	-0.01	0.04275	0.36968	0.23494	0.56834	0.64472	0.2594	0.87565	0.94539	7.1			NA
chr6:50339188-50409363_F		A_30_P01018958		0.93	0.93	0.89	0.17	0.00033	0.00122	0.00124	0.63537	-0.53	-0.6	-0.4	0.03	0.4	0.32	0.49	0.2	0.00045	0.00083	0.02511	0.87065	0.01329	0.03772	0.00672	0.27818	10.2			NA
chr5:125861675-125880125_R		A_30_P01018959		-0.56	-0.67	0.25	0.88	0.13053	0.09892	0.56989	0.0584	0.35	-0.03	-0.13	-0.63	-0.2	-0.7	0.12	0.25	0.11478	0.93727	0.70208	0.00735	0.46401	0.00444	0.76459	0.39497	7.5			NA
chr17:3198868-3394643_F		A_30_P01018960		-0.32	-0.48	-0.43	0.09	0.08311	0.02016	0.03013	0.77032	0.31	0.25	0.27	-0.05	-0.01	-0.23	-0.16	0.04	0.00649	0.06492	0.0533	0.75388	0.96099	0.06965	0.31162	0.80962	6.6			NA
chr2:175640275-175701875_F		A_30_P01018961		-0.32	-0.07	-0.29	-0.07	0.04597	0.72953	0.10259	0.79117	-0.04	-0.13	-0.04	-0.22	-0.36	-0.21	-0.33	-0.29	0.74543	0.30004	0.8123	0.03063	0.00183	0.05819	0.00992	0.01984	6.2			NA
chr8:4325209-4348788_F		A_30_P01018962		0.12	0.11	0.31	-0.28	0.66436	0.73512	0.2501	0.40698	-0.22	-0.03	-0.17	0.22	-0.1	0.08	0.15	-0.05	0.13853	0.89787	0.42445	0.15135	0.6051	0.69828	0.52159	0.8071	8.2			NA
chr13:98221098-98480773_R		A_30_P01018963		-0.08	-0.09	-0.13	0.38	0.70107	0.68817	0.5452	0.09132	0.47	0.33	0.27	-0.12	0.39	0.23	0.14	0.26	9e-05	0.01322	0.04694	0.30664	0.00201	0.0496	0.36571	0.05528	6.6			NA
chr2:153163620-153170845_R		A_30_P01018964		-0.18	-0.11	0.19	0.17	0.32285	0.63503	0.3566	0.51264	-0.03	0.31	0.04	-0.05	-0.22	0.2	0.23	0.12	0.80909	0.0218	0.82183	0.73626	0.08589	0.10764	0.10939	0.41315	8			NA
chr1:40113912-40114565_R		A_30_P01018965		0.18	0.57	0.36	-0.15	0.63979	0.11702	0.32703	0.77749	-0.36	-0.26	-0.2	-0.13	-0.19	0.32	0.16	-0.28	0.07112	0.32531	0.48024	0.58432	0.45415	0.16634	0.61109	0.27122	5.5			NA
chr13:70745306-70837331_R		A_30_P01018966		-0.35	-0.4	-0.54	-0.07	0.1074	0.09162	0.02307	0.84664	0.53	0.17	0.18	-0.15	0.18	-0.24	-0.35	-0.22	0.00019	0.33608	0.301	0.2892	0.23623	0.10605	0.03756	0.18061	6.5			NA
chr1:63163019-63164281_F		A_30_P01018967		-0.57	-0.4	-0.29	0.09	0.00124	0.03136	0.11241	0.73391	0.28	0.32	0.25	-0.13	-0.3	-0.08	-0.04	-0.04	0.00714	0.01052	0.05372	0.23439	0.01085	0.52772	0.82679	0.78801	6.6			NA
chr7:106529142-106529752_R		A_30_P01018968		-0.19	-0.21	-0.52	-0.03	0.30946	0.31367	0.00997	0.9258	0.34	0.12	0.4	-0.05	0.14	-0.09	-0.13	-0.08	0.00346	0.41039	0.00549	0.73161	0.28778	0.52261	0.45175	0.59549	6.4			NA
chr4:53315503-53316050_F		A_30_P01018969		0.11	-0.09	0.27	0.42	0.55871	0.65153	0.12408	0.04033	-0.07	0.12	-0.07	-0.17	0.03	0.02	0.21	0.25	0.49772	0.36972	0.66461	0.10037	0.81427	0.87768	0.11698	0.04322	6.4			NA
chr14:77511189-77522852_F		A_30_P01018970		-0.49	-0.43	-0.49	-0.19	0.01024	0.04234	0.01911	0.46781	0.42	0.36	0.46	-0.04	-0.07	-0.07	-0.03	-0.24	0.00064	0.01145	0.00238	0.7757	0.62058	0.64869	0.90635	0.1019	7.5			NA
chr2:65240793-65292293_F		A_30_P01018971		0.02	0.35	-0.03	-0.15	0.97452	0.40177	0.95185	0.79324	-0.04	-0.1	0.01	-0.11	-0.03	0.25	-0.02	-0.26	0.87593	0.76233	0.98572	0.69778	0.9386	0.32832	0.95745	0.35785	5.7			NA
chr3:35236023-35241498_R		A_30_P01018972		0.09	-0.07	0.17	-0.34	0.7016	0.79153	0.45881	0.17314	-0.2	-0.2	-0.33	0.02	-0.11	-0.27	-0.17	-0.32	0.0886	0.18755	0.02402	0.92608	0.43262	0.0407	0.31793	0.02865	6			NA
chr2:174943325-174966675_R		A_30_P01018973		-0.34	-0.26	-0.15	-0.07	0.01751	0.09947	0.36313	0.76754	-0.16	-0.25	-0.01	-0.24	-0.5	-0.51	-0.16	-0.3	0.06354	0.02056	0.95347	0.00916	1e-05	0	0.17811	0.006	8.4			NA
chr8:123571640-123607481_R		A_30_P01018974		0.27	-0.08	-0.03	-0.05	0.24385	0.80147	0.93344	0.91455	-0.04	-0.08	-0.02	-0.03	0.23	-0.15	-0.04	-0.08	0.8101	0.71887	0.95131	0.87705	0.14825	0.35956	0.86697	0.70041	6.1			NA
chr6:126445920-126446242_R		A_30_P01018975		0.23	-0.01	0.09	0.21	0.18102	0.97684	0.68875	0.37331	-0.08	0.01	-0.07	-0.13	0.16	0	0.01	0.08	0.49743	0.96087	0.64972	0.26167	0.20364	0.99615	0.94947	0.57047	5.8			NA
chr15:92197603-92208534_F		A_30_P01018976		0.27	0.12	0.09	0.12	0.17752	0.6152	0.70944	0.68783	0.02	0.05	0.12	-0.29	0.28	0.18	0.21	-0.17	0.91154	0.78164	0.48758	0.01824	0.03757	0.20118	0.19303	0.27085	8			NA
chr16:77670599-77691642_F		A_30_P01018977		-0.45	-0.41	-0.65	-0.15	0.00793	0.02836	0.00126	0.54197	0.04	-0.11	0.23	-0.14	-0.41	-0.52	-0.42	-0.29	0.72026	0.44233	0.07946	0.19487	0.00069	2e-05	0.00176	0.02481	6.1			NA
chr8:13507348-13543773_R		A_30_P01018978		-0.04	-0.14	-0.15	0.14	0.87479	0.60004	0.55946	0.66759	-0.1	0.01	0.09	-0.1	-0.14	-0.13	-0.06	0.03	0.47482	0.97141	0.63514	0.49501	0.36608	0.40304	0.81181	0.85938	6.7			NA
chr16:9249688-9275013_F		A_30_P01018979		0.31	0.36	0.67	0.3	0.24908	0.22741	0.02015	0.40769	-0.34	-0.38	-0.45	-0.27	-0.03	-0.02	0.23	0.03	0.03327	0.05582	0.02815	0.10258	0.89856	0.95119	0.32169	0.91092	5.8			NA
chr7:144563845-144603732_F		A_30_P01018980		0.13	0.06	-0.09	0.3	0.45795	0.77747	0.67671	0.15978	0.26	0.22	0.2	-0.15	0.39	0.28	0.11	0.14	0.0106	0.07063	0.1197	0.13921	0.00095	0.00956	0.44902	0.2723	7.3			NA
chr7:13533925-13544525_F		A_30_P01018981		-0.09	-0.23	-0.42	-0.22	0.72763	0.36448	0.07738	0.48446	0.05	-0.21	0.09	-0.27	-0.04	-0.44	-0.33	-0.48	0.73183	0.22994	0.66211	0.05462	0.84298	0.0031	0.05787	0.00485	10			NA
chr4:8865575-8899400_F		A_30_P01018982		-0.61	-0.76	-0.63	-0.2	0.00052	0.00034	0.00104	0.3701	0.42	0.32	0.33	-0.17	-0.19	-0.45	-0.3	-0.37	9e-05	0.00837	0.00737	0.08654	0.09257	9e-05	0.0181	0.00327	6.9			NA
chr8:72178035-72200445_R		A_30_P01018983		-0.04	-0.08	0.08	0.09	0.83859	0.67706	0.68557	0.70539	-0.12	0.09	-0.07	-0.05	-0.16	0.01	0.01	0.04	0.20452	0.48415	0.62605	0.65329	0.14007	0.96748	0.96328	0.78828	6.1			NA
chr13:66888650-66902600_F		A_30_P01018984		-0.04	0.15	0	-0.21	0.90449	0.61203	0.99659	0.5222	-0.28	-0.16	-0.13	0.14	-0.32	-0.01	-0.13	-0.07	0.04343	0.39715	0.52572	0.37708	0.04654	0.96307	0.55945	0.7258	6.1			NA
chr7:26054813-26063725_R		A_30_P01018985		0.5	0.63	0.4	-0.36	0.02542	0.01239	0.09529	0.21746	-0.53	-0.47	-0.43	0.17	-0.03	0.16	-0.03	-0.19	0.00028	0.005	0.01201	0.25463	0.87246	0.31679	0.91294	0.27212	7			NA
chr11:87841800-87858725_R		A_30_P01018986		0.57	0.53	0.39	-0.1	0.00163	0.00687	0.03516	0.70732	-0.46	-0.27	-0.27	0.05	0.11	0.26	0.12	-0.05	7e-05	0.03115	0.04158	0.70648	0.38185	0.02375	0.42275	0.74683	7.3			NA
chr1:88187397-88187862_R		A_30_P01018987		0.1	-0.1	-0.58	-0.13	0.74427	0.75961	0.03265	0.73959	-0.59	-0.66	-0.36	-0.45	-0.49	-0.77	-0.93	-0.59	0.0003	0.00061	0.06296	0.00452	0.00489	2e-05	2e-05	0.00272	9.5			NA
chr7:134620707-134626739_R		A_30_P01018988		0.21	0.39	0.44	0.06	0.59481	0.33352	0.25499	0.92146	-0.17	-0.25	-0.23	-0.4	0.04	0.14	0.21	-0.34	0.45235	0.37398	0.4403	0.06559	0.90478	0.61167	0.51578	0.21064	6			NA
chr18:63482586-63483077_R		A_30_P01018989		0.13	0.06	-0.1	0.14	0.44829	0.77745	0.6411	0.57214	0.04	0	0.07	0.03	0.17	0.06	-0.02	0.16	0.73936	0.9788	0.64574	0.83698	0.13867	0.66645	0.90043	0.19995	5.6			NA
chr5:123582742-123588202_F		A_30_P01018990		0.31	0.33	0.49	0.39	0.31114	0.33513	0.12313	0.32951	-0.28	0.08	-0.13	0.23	0.03	0.4	0.36	0.61	0.1185	0.78615	0.62812	0.24067	0.91567	0.04073	0.12929	0.0071	8.2			NA
chr15:96032592-96116907_F		A_30_P01018991		0.24	0.09	0.42	0.17	0.19879	0.69013	0.03309	0.50428	-0.31	-0.38	-0.44	-0.14	-0.07	-0.28	-0.02	0.03	0.00568	0.00537	0.00231	0.22231	0.60322	0.01918	0.91754	0.87196	6.2			NA
chr6:67155508-67216941_F		A_30_P01018992		-0.07	-0.04	-0.15	0.13	0.67424	0.87064	0.40681	0.56378	0.36	0.15	0.25	0.26	0.28	0.11	0.1	0.39	0.00035	0.20165	0.03385	0.00757	0.00813	0.29544	0.46469	0.00142	5.5			NA
chr10:92550314-92577555_F		A_30_P01018993		0.34	0.1	0	0.07	0.01374	0.55245	0.99903	0.73917	-0.12	-0.11	0.03	-0.04	0.22	-0.01	0.03	0.03	0.15638	0.32806	0.80989	0.68259	0.02104	0.96618	0.82225	0.81943	6.2			NA
chr9:58301467-58323783_R		A_30_P01018994		0.12	0.6	0	0.08	0.65469	0.02258	0.99843	0.83774	0.05	-0.07	-0.03	-0.01	0.17	0.53	-0.03	0.08	0.77474	0.75155	0.89913	0.98061	0.32881	0.00094	0.90558	0.71188	6.2			NA
chr18:77968421-77972209_R		A_30_P01018995		-0.13	0.18	-0.08	-0.27	0.71315	0.61993	0.84162	0.51123	-0.07	0.26	0.03	0.09	-0.2	0.45	-0.05	-0.19	0.72495	0.25261	0.93425	0.70641	0.35852	0.02297	0.88041	0.43258	5.9			NA
chr4:41261959-41267670_F		A_30_P01018996		0.31	0.48	0.5	0.03	0.34535	0.17201	0.1444	0.96032	-0.59	-0.24	-0.36	0.34	-0.28	0.24	0.14	0.37	0.00289	0.33871	0.14736	0.08769	0.22005	0.28358	0.64057	0.12722	7.7			NA
chr1:71718767-71719614_F		A_30_P01018997		0.03	0.19	0.09	0.28	0.84558	0.23184	0.57873	0.11547	-0.01	-0.13	-0.03	-0.07	0.02	0.06	0.06	0.21	0.91082	0.22314	0.83939	0.46835	0.8545	0.6067	0.64421	0.04937	6			NA
chr4:133368314-133380210_F		A_30_P01018998		0.37	0.15	0.21	0.32	0.14674	0.62817	0.48535	0.34024	0.08	-0.04	-0.11	-0.06	0.45	0.11	0.09	0.26	0.62212	0.86448	0.62203	0.76176	0.01016	0.56853	0.72271	0.17815	6.1			NA
chr15:8463685-8494960_F		A_30_P01018999		-0.17	0.05	-0.08	-0.09	0.44395	0.85633	0.75715	0.79739	0.12	0.08	-0.02	0.09	-0.05	0.13	-0.1	0.01	0.36851	0.66066	0.93598	0.53246	0.76969	0.38146	0.61243	0.97412	6.9			NA
chr13:94194458-94195068_R		A_30_P01019000		0.1	0.18	0.07	-0.16	0.61222	0.38911	0.75555	0.54946	-0.25	-0.15	-0.08	-0.03	-0.15	0.03	-0.01	-0.19	0.02226	0.28604	0.63639	0.81825	0.25322	0.84645	0.97608	0.17298	5.7			NA
chr8:106619342-106624851_F		A_30_P01019001		0.09	-0.04	0.06	-0.26	0.66533	0.87727	0.79494	0.26292	-0.08	-0.06	-0.09	0.08	0.01	-0.1	-0.03	-0.19	0.48672	0.69337	0.57994	0.56031	0.96346	0.44551	0.89211	0.17296	7.2			NA
chr5:122982442-123000053_R		A_30_P01019002		-0.45	-0.46	-0.12	-0.35	0.03107	0.04483	0.63409	0.19949	0.18	0.23	0.02	0.12	-0.26	-0.23	-0.1	-0.23	0.1469	0.148	0.92709	0.41703	0.0709	0.0985	0.62208	0.15298	6.1			NA
chr6:13801450-13853450_F		A_30_P01019003		0.24	0.02	-0.22	0.12	0.20216	0.93964	0.30365	0.68963	-0.25	-0.01	0.11	-0.07	0	0.01	-0.1	0.05	0.03198	0.97137	0.4874	0.64888	0.98995	0.93661	0.56204	0.76603	5.9			NA
chr9:78373792-78374303_R		A_30_P01019004		0.04	0.05	-0.13	0.01	0.84376	0.81854	0.47633	0.98494	0.1	-0.1	0.14	0.18	0.14	-0.05	0.01	0.19	0.30756	0.42473	0.26233	0.06092	0.21328	0.68636	0.95731	0.11437	5.6			NA
chr10:39383665-39442690_R		A_30_P01019005		0.28	0	-0.09	-0.08	0.13324	0.99087	0.70671	0.79957	-0.03	0.02	0.08	0.26	0.25	0.02	-0.01	0.18	0.81873	0.90107	0.65006	0.02877	0.0535	0.91081	0.96676	0.22211	6.1			NA
chr7:134369091-134376366_R		A_30_P01019006		0.53	0.79	0.65	-0.35	0.04172	0.0081	0.02262	0.32061	-0.69	-0.91	-0.74	0.07	-0.16	-0.11	-0.09	-0.28	9e-05	4e-05	0.00066	0.74395	0.41509	0.58985	0.74341	0.16577	7.8			NA
chr17:3004525-3086000_R		A_30_P01019007		0.59	0.62	0.73	0.58	0.03425	0.04639	0.01645	0.10307	-0.46	-0.36	-0.41	-0.17	0.13	0.26	0.32	0.41	0.00778	0.08546	0.05299	0.37021	0.54394	0.18697	0.16085	0.05419	8.2			NA
chr17:21177225-21187525_R		A_30_P01019008		-0.1	-0.14	0.03	-0.32	0.62112	0.52059	0.88812	0.14465	-0.05	0.01	-0.12	0.07	-0.15	-0.13	-0.08	-0.26	0.68254	0.95463	0.42185	0.60716	0.24301	0.315	0.61906	0.05107	6.9			NA
chr3:22184002-22196752_R		A_30_P01019009		-0.19	0.1	-0.25	-0.31	0.43602	0.72929	0.3206	0.3096	0.05	0.04	0.11	0.04	-0.14	0.15	-0.14	-0.27	0.7558	0.84783	0.59398	0.84844	0.41108	0.38077	0.49097	0.11776	5.9			NA
chr11:96111499-96126224_R		A_30_P01019010		-0.74	-0.17	0.28	-0.11	0.00139	0.51963	0.25398	0.74047	0.18	-0.09	-0.33	-0.11	-0.56	-0.26	-0.06	-0.23	0.1872	0.65148	0.0461	0.46157	0.00039	0.08076	0.81711	0.17661	9			NA
chr15:51829797-51844247_R		A_30_P01019011		0.65	0.82	0.6	0.26	0.01249	0.00581	0.0315	0.47328	-0.22	-0.42	-0.18	0.14	0.43	0.41	0.42	0.4	0.17409	0.02933	0.40141	0.43789	0.01608	0.01844	0.03868	0.04193	13.8			NA
chr1:138518674-138521227_R		A_30_P01019012		0.35	0.26	0.18	-0.17	0.0448	0.17257	0.34881	0.4794	-0.54	-0.31	-0.27	-0.01	-0.19	-0.04	-0.09	-0.18	1e-05	0.01753	0.03993	0.95898	0.11268	0.78451	0.60219	0.17619	6.1			NA
chr14:22267795-22319045_R		A_30_P01019013		0.03	0.02	0.07	-0.05	0.89606	0.94006	0.80568	0.89012	0	0.3	0.09	0.05	0.03	0.32	0.15	0	0.98588	0.04676	0.64654	0.73706	0.86054	0.0172	0.39519	0.98339	6.4			NA
chr14:62280837-62283960_R		A_30_P01019014		-0.1	0.02	-0.08	0.21	0.58706	0.94162	0.70532	0.32643	-0.45	-0.53	-0.3	-0.54	-0.55	-0.51	-0.38	-0.33	4e-05	7e-05	0.01436	1e-05	1e-05	2e-05	0.00278	0.00827	10.6			NA
chr13:49488457-49493732_R		A_30_P01019015		-0.14	-0.22	0.17	0.04	0.55479	0.39615	0.50345	0.93075	0.38	0.67	0.16	0.24	0.24	0.45	0.34	0.27	0.00539	0.00014	0.36914	0.08849	0.12809	0.00222	0.05023	0.10671	10			NA
chr13:64018565-64082570_R		A_30_P01019016		0.2	0.01	0.01	0.05	0.36961	0.97476	0.98235	0.89641	0.02	-0.09	0	-0.02	0.22	-0.08	0.01	0.03	0.90569	0.62097	0.99996	0.91748	0.14425	0.63931	0.9786	0.88105	5.7			NA
chr18:63355660-63369610_F		A_30_P01019017		0.36	0.42	0.53	0.21	0.04203	0.03336	0.00705	0.37509	-0.36	-0.24	-0.38	0.12	-0.01	0.17	0.15	0.33	0.00124	0.06408	0.00585	0.31262	0.97596	0.15486	0.31808	0.0139	7			NA
chr1:152001112-152012796_R		A_30_P01019018		-0.1	0.11	0.08	0.17	0.58654	0.61443	0.72133	0.47995	0.09	-0.02	0.02	-0.05	-0.01	0.09	0.1	0.12	0.38772	0.89184	0.91496	0.68153	0.95228	0.51602	0.5413	0.40102	5.5			NA
chr3:68867193-68876128_F		A_30_P01019019		0.1	-0.2	0.1	-0.01	0.61667	0.35705	0.65483	0.98118	0.18	0.12	-0.07	-0.01	0.28	-0.08	0.03	-0.02	0.11445	0.42362	0.69053	0.93556	0.02771	0.59413	0.88057	0.89932	6.5			NA
chr2:152172745-152184745_R		A_30_P01019020		-0.04	-0.18	0	0.13	0.86528	0.38678	0.99794	0.61252	-0.23	-0.37	-0.27	-0.27	-0.27	-0.56	-0.27	-0.13	0.03355	0.00546	0.05307	0.01727	0.02978	2e-05	0.06013	0.34879	10.9			NA
chr17:31694070-31696057_F		A_30_P01019021		0.17	0.01	0.33	0.06	0.2643	0.95158	0.03964	0.81049	0.1	0.15	-0.03	0.04	0.26	0.16	0.29	0.1	0.29689	0.19048	0.83561	0.75463	0.00968	0.10818	0.01025	0.42137	6.3			NA
chr4:129488462-129516410_F		A_30_P01019022		-0.06	-0.18	-0.32	-0.21	0.8132	0.43876	0.12593	0.42402	0	-0.07	0.21	0.16	-0.06	-0.25	-0.11	-0.06	0.99629	0.6713	0.17058	0.2099	0.72247	0.05332	0.53165	0.7425	7			NA
chr5:22905597-22939154_R		A_30_P01019023		-0.27	-0.54	0	-0.04	0.11682	0.00604	0.99049	0.88747	0.24	0.29	0.13	-0.01	-0.02	-0.25	0.14	-0.05	0.01942	0.0204	0.3337	0.97211	0.87363	0.03004	0.35009	0.745	6.3			NA
chr10:126818382-126856582_R		A_30_P01019024		0.29	-0.01	0.02	0.09	0.22142	0.97483	0.95115	0.80434	-0.68	-0.87	-0.47	-0.25	-0.39	-0.88	-0.45	-0.15	2e-05	1e-05	0.00924	0.09173	0.01549	0	0.01366	0.41554	7.9			NA
chr8:122920901-123008463_F		A_30_P01019025		0.45	0.4	0.26	-0.08	0.01086	0.03626	0.17915	0.77701	-0.57	-0.55	-0.28	-0.04	-0.12	-0.14	-0.02	-0.12	1e-05	0.0001	0.03778	0.77085	0.32821	0.24805	0.92299	0.38395	8.1			NA
chr17:26911397-26917047_R		A_30_P01019026		0.41	0.38	0.47	0.28	0.01806	0.04614	0.01206	0.21744	-0.6	-0.81	-0.56	-0.42	-0.19	-0.43	-0.09	-0.14	0	0	0.00016	0.00039	0.11374	0.00033	0.58584	0.28999	7.7			NA
chr1:44922628-44923224_F		A_30_P01019027		0.33	0.49	0.43	0.41	0.09994	0.03053	0.04988	0.10651	0	-0.18	-0.14	-0.09	0.33	0.3	0.28	0.32	0.98823	0.24861	0.39666	0.53947	0.01887	0.02396	0.07697	0.03449	5.9			NA
chr4:135138014-135174889_R		A_30_P01019028		0.36	0.25	0.37	-0.08	0.04482	0.22055	0.05797	0.7872	-0.27	-0.15	-0.3	0.09	0.09	0.1	0.07	0.01	0.01383	0.29132	0.02902	0.50395	0.52707	0.46499	0.71367	0.96767	7			NA
chr5:106982442-107045717_F		A_30_P01019029		-0.06	0.04	0.04	-0.23	0.79435	0.88215	0.88508	0.3781	-0.22	-0.01	-0.18	0.22	-0.28	0.03	-0.14	-0.02	0.06069	0.957	0.26234	0.075	0.03588	0.86422	0.43618	0.93134	6.2			NA
chr16:59557120-59602070_R		A_30_P01019030		-0.66	-0.17	-0.38	-0.1	0.00025	0.36975	0.02914	0.67921	0.36	0.02	0.06	-0.03	-0.3	-0.15	-0.32	-0.13	0.00049	0.92174	0.69351	0.84198	0.00724	0.17117	0.01088	0.31017	10.1			NA
chr17:17462450-17488725_F		A_30_P01019031		-0.03	0.03	0.14	0.33	0.85079	0.89363	0.38916	0.06112	0.06	0.12	-0.01	0	0.03	0.14	0.13	0.34	0.51774	0.29681	0.95923	0.98321	0.82908	0.14067	0.27487	0.00241	9.3			NA
KCNQ1ot1		A_30_P01019032		0.14	-0.37	0.33	0.13	0.64956	0.22574	0.26768	0.77061	0.11	0.44	-0.16	0.05	0.25	0.07	0.17	0.18	0.54199	0.02928	0.48722	0.81112	0.19529	0.77412	0.49414	0.40379	6.2			NA
chr5:111602486-111603075_F		A_30_P01019033		-0.19	-0.26	-0.34	0.02	0.41305	0.31078	0.15936	0.96876	-0.62	-0.82	-0.26	-0.46	-0.81	-1.08	-0.6	-0.44	4e-05	2e-05	0.12342	0.00169	0	0	0.0007	0.00938	8.3			NA
chrX:6942702-6954713_F		A_30_P01019034		-0.13	0.11	-0.17	0.53	0.7719	0.83623	0.71826	0.27718	0.12	-0.56	-0.16	-0.59	-0.01	-0.46	-0.33	-0.06	0.63154	0.03926	0.64016	0.01076	0.97831	0.06544	0.29618	0.85525	7.8			NA
chr5:33773842-33942967_F		A_30_P01019035		0.23	0.15	0.08	0	0.1928	0.46802	0.73233	0.999	-0.17	-0.03	-0.02	0.23	0.05	0.12	0.05	0.23	0.09805	0.86059	0.90321	0.02834	0.70724	0.3345	0.78183	0.07313	6.2			NA
chr4:128207615-128242898_F		A_30_P01019036		0.25	0.15	0.07	0.05	0.20418	0.51575	0.79074	0.89339	-0.24	-0.18	0.03	0.09	0	-0.03	0.09	0.13	0.03576	0.22702	0.90705	0.53176	0.99226	0.87595	0.62205	0.38573	7.4			NA
chr19:5834117-5835940_R		A_30_P01019037		-0.5	-0.28	0.08	0.36	0.03962	0.31731	0.81	0.27549	0	-0.17	-0.03	-0.02	-0.51	-0.46	0.05	0.34	0.9829	0.37999	0.90407	0.9335	0.00338	0.00547	0.87433	0.0724	8			NA
chr3:95443575-95462543_R		A_30_P01019038		0.16	0.06	0.3	-0.19	0.38861	0.8215	0.11985	0.44917	-0.05	-0.25	-0.09	0.15	0.11	-0.2	0.21	-0.04	0.65641	0.05867	0.56147	0.19531	0.41793	0.10809	0.15263	0.81282	7.7			NA
chr13:94198298-94198965_R		A_30_P01019039		0.49	0.62	0.42	0.15	0.01102	0.00525	0.03937	0.57596	-0.36	-0.41	-0.34	0.09	0.13	0.21	0.08	0.24	0.00254	0.00435	0.02007	0.51443	0.3662	0.1077	0.6529	0.09298	6.9			NA
chr6:140556677-140557216_F		A_30_P01019040		0.13	0.14	0.12	0.24	0.65133	0.68853	0.70685	0.50881	-0.1	-0.28	-0.28	-0.31	0.04	-0.14	-0.16	-0.07	0.58306	0.16435	0.16764	0.05565	0.86531	0.47919	0.51473	0.76832	6.2			NA
chr17:56687541-56694631_F		A_30_P01019041		0.01	-0.01	-0.07	-0.17	0.95235	0.95565	0.74161	0.48303	-0.03	-0.21	-0.12	-0.1	-0.02	-0.22	-0.19	-0.27	0.79778	0.11142	0.41254	0.42005	0.90931	0.05643	0.17387	0.04204	6.9			NA
chr5:37051650-37110575_F		A_30_P01019042		0.54	0.63	0.56	-0.01	0.01004	0.00804	0.01358	0.9824	-0.33	-0.39	-0.25	0.19	0.21	0.23	0.31	0.18	0.00934	0.01036	0.11295	0.16228	0.1575	0.10012	0.05984	0.27479	7			NA
chr11:51003332-51033057_R		A_30_P01019043		0.12	-0.01	0.02	-0.01	0.65149	0.96981	0.95025	0.97583	-0.29	0.08	0.04	-0.07	-0.17	0.06	0.07	-0.08	0.04404	0.71864	0.86341	0.72674	0.33329	0.75535	0.7992	0.69597	5.7			NA
chr13:5506700-5519000_F		A_30_P01019044		0.05	0.68	0.2	-0.26	0.84474	0.00602	0.4084	0.3598	-0.28	-0.24	-0.14	0.14	-0.23	0.43	0.06	-0.12	0.03182	0.13017	0.43736	0.32578	0.13214	0.00261	0.78968	0.47578	6.5			NA
chr5:22058025-22072475_R		A_30_P01019045		0.25	0.09	0.28	0.42	0.14033	0.68853	0.12453	0.04661	-0.12	-0.06	-0.2	-0.17	0.13	0.02	0.08	0.25	0.25673	0.67176	0.12991	0.11356	0.28592	0.87188	0.61455	0.04824	5.7			NA
chr17:56687541-56694631_F		A_30_P01019046		0.31	0.25	-0.13	0.03	0.09178	0.2249	0.55521	0.92654	-0.16	-0.12	0.13	0.02	0.15	0.13	0	0.05	0.16751	0.42594	0.3897	0.88661	0.24719	0.31661	0.99188	0.73566	6.7			NA
chr7:6302922-6306477_F		A_30_P01019047		0.33	0.09	0.19	-0.05	0.06863	0.71289	0.36687	0.88123	-0.1	-0.05	-0.18	0.09	0.23	0.04	0.01	0.04	0.38336	0.75318	0.23115	0.48521	0.07158	0.82559	0.95183	0.79717	5.6			NA
chr19:5771425-5848475_F		A_30_P01019048		1.66	1.5	1.17	0.15	0.0005	0.0036	0.01471	0.83666	-1.29	-1.58	-1.11	-0.18	0.37	-0.08	0.06	-0.03	2e-05	2e-05	0.00155	0.58518	0.23489	0.82778	0.91299	0.9541	9.2			NA
chr10:66559716-66647841_R		A_30_P01019049		0.78	0.85	0.23	-0.22	0.03174	0.03545	0.60402	0.68814	-0.49	-0.92	-0.49	-0.05	0.28	-0.07	-0.26	-0.27	0.02594	0.00098	0.07752	0.88303	0.27984	0.82006	0.41985	0.34828	12.5			NA
chr9:43926204-43928496_F		A_30_P01019050		0.04	-0.09	0.31	0.49	0.90561	0.78716	0.22996	0.10032	0.2	0.45	0.12	0.09	0.24	0.36	0.43	0.58	0.16597	0.01062	0.58476	0.61768	0.15511	0.02159	0.0193	0.00178	6			NA
chr6:39267707-39268180_R		A_30_P01019051		-0.22	-0.18	0.01	0.07	0.20964	0.3939	0.95965	0.81644	0.16	0.1	-0.02	-0.03	-0.06	-0.08	-0.01	0.04	0.12843	0.49856	0.9214	0.85123	0.67086	0.5768	0.97487	0.80629	5.7			NA
chr1:115829055-115854155_F		A_30_P01019052		0.32	0.29	0.26	0.3	0.07129	0.14749	0.18892	0.20116	-0.01	-0.07	-0.17	-0.03	0.32	0.22	0.09	0.27	0.96242	0.63686	0.24269	0.84886	0.01155	0.07522	0.60119	0.04952	5.6			NA
chr2:35828611-35838083_R		A_30_P01019053		0.03	-0.21	-0.19	-0.23	0.89496	0.37046	0.4084	0.41913	0	0.08	0.08	0.23	0.04	-0.13	-0.11	0	0.99002	0.63858	0.66146	0.07649	0.83748	0.38768	0.56976	0.99829	6.9			NA
chr3:19179899-19216399_R		A_30_P01019054		-0.35	-0.27	-0.08	-0.3	0.15025	0.3373	0.80179	0.37321	0.08	-0.17	-0.17	-0.11	-0.27	-0.44	-0.25	-0.4	0.60851	0.37538	0.41744	0.54809	0.11649	0.00639	0.22096	0.03023	6.2			NA
chr6:37732925-37784092_R		A_30_P01019055		0	-0.06	-0.05	0.07	0.99873	0.83525	0.86906	0.84835	0.2	0.12	0.09	0.09	0.2	0.06	0.04	0.15	0.12196	0.50147	0.65616	0.57548	0.18456	0.75144	0.86749	0.35168	5.7			NA
chr14:101834175-102005450_F		A_30_P01019056		-0.15	-0.03	-0.05	0.06	0.5109	0.90869	0.86325	0.87441	0.24	0.13	0.04	-0.08	0.09	0.1	-0.01	-0.02	0.06214	0.43119	0.87633	0.62832	0.59547	0.54167	0.95892	0.92611	6.7			NA
chr5:107903325-107925875_F		A_30_P01019057		0.24	0.03	0.03	0.02	0.19238	0.92483	0.92209	0.95778	-0.19	-0.14	0.18	0.1	0.05	-0.11	0.2	0.11	0.09234	0.34303	0.22271	0.45529	0.72276	0.40723	0.17662	0.4397	7.8			NA
chr2:156654675-156665430_F		A_30_P01019058		0.07	-0.04	-0.04	-0.07	0.71585	0.8533	0.87112	0.79982	0.08	0.19	0.22	0.19	0.15	0.15	0.19	0.12	0.46454	0.11064	0.07426	0.06425	0.20566	0.17653	0.16018	0.3493	6.9			NA
chr16:77682803-77708453_R		A_30_P01019059		-0.09	-0.36	-0.34	-0.07	0.64904	0.05732	0.06208	0.81562	0.06	0.22	0.18	0.05	-0.03	-0.14	-0.17	-0.02	0.60622	0.09131	0.18889	0.71823	0.84239	0.23399	0.24534	0.91876	5.8			NA
chr13:53100475-53113850_F		A_30_P01019060		0.07	0.04	0.12	-0.16	0.68947	0.86575	0.49022	0.4494	-0.17	0.04	-0.16	0.08	-0.1	0.08	-0.04	-0.08	0.05728	0.76245	0.16939	0.43272	0.34583	0.49654	0.81006	0.54058	6			NA
chr14:65720392-65769859_R		A_30_P01019061		-0.14	0.11	0.09	-0.12	0.58156	0.72192	0.7664	0.72885	-0.07	0.14	0.05	0.02	-0.21	0.25	0.14	-0.11	0.64515	0.45406	0.83971	0.94268	0.19267	0.11249	0.51904	0.56707	6			NA
chr10:5950116-5958250_F		A_30_P01019062		-0.12	-0.02	0.04	0.02	0.42129	0.9243	0.85587	0.94294	0.17	0.2	0.02	-0.07	0.05	0.18	0.05	-0.05	0.05367	0.06197	0.92147	0.49761	0.69663	0.06346	0.72787	0.68249	6.6			NA
chr1:193875525-193978800_F		A_30_P01019063		-0.15	-0.1	-0.23	0.28	0.47168	0.69816	0.26541	0.2664	0.11	0.06	0.16	-0.09	-0.03	-0.04	-0.08	0.19	0.33373	0.72697	0.30594	0.51539	0.85126	0.83004	0.68973	0.19587	5.8			NA
chr3:95454378-95454600_F		A_30_P01019064		0.03	-0.25	0.16	0.54	0.90969	0.26487	0.49022	0.02938	0.17	0.2	-0.03	-0.03	0.2	-0.06	0.13	0.51	0.15613	0.20216	0.8869	0.84382	0.14969	0.73233	0.4736	0.00126	6			NA
chr17:12965849-12968519_F		A_30_P01019065		-0.42	-0.29	-0.58	-0.07	0.018	0.14435	0.00407	0.82065	0.25	0.1	0.22	-0.08	-0.17	-0.19	-0.35	-0.15	0.02177	0.51184	0.09865	0.51418	0.17269	0.11472	0.01063	0.28258	6.8			NA
chr15:73227424-73257474_F		A_30_P01019066		0.43	0.72	0.78	-0.24	0.44712	0.22482	0.17656	0.77636	-0.95	-0.57	-0.55	1	-0.52	0.15	0.23	0.76	0.00398	0.15593	0.18849	0.00336	0.16694	0.73009	0.65589	0.05869	7.4			NA
chr9:88333945-88342370_R		A_30_P01019067		-0.48	-0.54	-0.13	-0.11	0.02514	0.02369	0.62021	0.73517	0.18	0.2	0.09	0.01	-0.3	-0.34	-0.04	-0.1	0.18381	0.22037	0.64806	0.94913	0.04171	0.01802	0.87531	0.57117	7.9			NA
chr3:95443575-95462543_R		A_30_P01019068		-0.24	-0.09	-0.16	-0.36	0.25458	0.75406	0.50239	0.16982	0.3	0.06	0.21	0.22	0.06	-0.03	0.05	-0.14	0.01793	0.75891	0.19499	0.09209	0.73902	0.88305	0.83801	0.3797	6.8			NA
chr4:155560296-155564642_F		A_30_P01019069		1.16	1.18	1.05	-0.02	0.00017	0.00056	0.00106	0.97667	-0.76	-0.75	-0.81	0.25	0.4	0.43	0.24	0.23	4e-05	0.00038	0.00034	0.15154	0.03176	0.01527	0.29797	0.27216	8.3			NA
chr6:121036119-121036703_R		A_30_P01019070		0.06	0.27	0.04	0.24	0.7725	0.176	0.87012	0.29674	0.02	-0.14	-0.03	-0.04	0.08	0.12	0	0.21	0.89138	0.29442	0.85608	0.79405	0.56217	0.34397	0.98204	0.12589	6.1			NA
chr12:111824094-111838478_R		A_30_P01019071		0.17	-0.03	-0.03	-0.25	0.39568	0.9118	0.90794	0.32673	-0.1	0.06	-0.06	0.22	0.07	0.03	-0.09	-0.03	0.42441	0.74317	0.75228	0.06356	0.63188	0.87929	0.62837	0.86772	6.9			NA
chr9:65376063-65390480_R		A_30_P01019072		0.25	-0.82	0.55	-0.24	0.58061	0.06717	0.2221	0.70576	-0.43	-0.02	0.24	0.8	-0.18	-0.84	0.79	0.56	0.0828	0.96788	0.48665	0.0025	0.57288	0.00217	0.01226	0.0683	9.1			NA
chr2:173420987-173480087_F		A_30_P01019073		-0.1	0.9	0.04	-0.25	0.875	0.11112	0.95932	0.76235	0.18	0.11	0.03	0.03	0.08	1.01	0.06	-0.22	0.60077	0.82783	0.96587	0.95933	0.86582	0.00332	0.91531	0.6051	5.6			NA
chr18:65738804-65739801_F		A_30_P01019074		0.83	0.87	0.9	-0.22	0.00083	0.00183	0.00104	0.4956	-0.66	-0.67	-0.49	0.41	0.17	0.2	0.41	0.19	3e-05	0.00026	0.00636	0.0052	0.30197	0.21473	0.02135	0.29311	8.1			NA
chr14:22267795-22319045_F		A_30_P01019075		0.51	-0.08	0.26	-0.15	0.02882	0.80706	0.319	0.66766	-0.45	-0.27	-0.38	-0.05	0.06	-0.35	-0.12	-0.21	0.00221	0.12773	0.03318	0.77753	0.76132	0.02597	0.60259	0.25954	6.7			NA
chr3:41143423-41359623_F		A_30_P01019076		0.15	0.06	-0.05	-0.01	0.45815	0.82114	0.86187	0.97157	-0.11	0.01	-0.01	0	0.04	0.07	-0.05	-0.01	0.36854	0.95202	0.97138	0.98395	0.79291	0.64359	0.79707	0.96348	6.3			NA
chr3:108763862-108772151_F		A_30_P01019077		0.16	0.34	0.13	-0.57	0.57917	0.25259	0.70051	0.08489	-0.34	-0.36	-0.29	-0.02	-0.18	-0.02	-0.16	-0.59	0.0324	0.06644	0.15664	0.93663	0.35205	0.94266	0.50064	0.00381	6.8			NA
chr13:65338067-65365992_R		A_30_P01019078		0.42	0.25	0.39	0	0.02822	0.25721	0.06006	0.99163	-0.31	-0.29	-0.21	0.05	0.1	-0.04	0.18	0.05	0.00765	0.0422	0.16746	0.73014	0.47209	0.80228	0.26291	0.77407	9.7			NA
chr15:102100397-102105872_F		A_30_P01019079		0.45	0.26	0.34	0.18	0.00524	0.13483	0.04341	0.40295	-0.23	-0.06	-0.04	0.25	0.22	0.2	0.31	0.43	0.01792	0.64945	0.83014	0.01111	0.04232	0.06032	0.01222	0.00063	6.9			NA
chr8:60141721-60142223_F		A_30_P01019080		0.37	0.33	0.3	0.11	0.03881	0.09427	0.12541	0.68302	-0.25	-0.14	-0.16	0.18	0.13	0.2	0.14	0.29	0.02544	0.33597	0.27447	0.11175	0.34538	0.11128	0.37522	0.03214	7.6			NA
chr4:124202159-124202824_F		A_30_P01019081		0.14	0.56	0.29	-0.12	0.69006	0.08495	0.39102	0.80377	0.09	-0.23	-0.12	-0.16	0.23	0.32	0.17	-0.28	0.63443	0.30855	0.67598	0.42252	0.27823	0.10649	0.52953	0.21362	8.8			NA
chr1:33893475-33903900_F		A_30_P01019082		0.4	0.23	0.29	-0.02	0.03222	0.28485	0.15232	0.95039	-0.18	-0.18	-0.13	-0.01	0.22	0.05	0.16	-0.03	0.10616	0.20673	0.40765	0.95469	0.10113	0.77025	0.31654	0.85287	6.7			NA
chr2:27394711-27402186_F		A_30_P01019083		-0.1	-0.1	-0.39	0.01	0.59301	0.64762	0.03688	0.97858	0.2	0.01	0.22	-0.07	0.1	-0.09	-0.18	-0.06	0.05889	0.9514	0.10885	0.57448	0.46672	0.49652	0.22403	0.67135	6.4			NA
chr5:125078875-125098525_R		A_30_P01019084		0.38	0.33	0.23	0.06	0.01105	0.04391	0.15415	0.79065	-0.42	-0.35	-0.23	0.08	-0.04	-0.01	0	0.15	4e-05	0.0021	0.04065	0.41742	0.75336	0.91514	0.99375	0.19927	7.7			NA
chr5:105032961-105037248_F		A_30_P01019085		-0.14	-0.16	-0.23	0.05	0.50195	0.48377	0.25785	0.86652	-0.09	-0.11	0.12	0.02	-0.23	-0.26	-0.12	0.07	0.44697	0.4954	0.46594	0.91591	0.08009	0.03471	0.49561	0.64899	7.1			NA
chr7:16633756-16634410_F		A_30_P01019086		0.06	-0.11	-0.32	-0.25	0.93308	0.88596	0.61124	0.75697	-0.59	-0.67	-0.38	-0.42	-0.53	-0.78	-0.7	-0.67	0.05899	0.0784	0.3683	0.20477	0.14037	0.02265	0.08485	0.08414	12.3			NA
chrX:11688787-11689145_R		A_30_P01019087		0.04	-0.12	-0.14	-0.05	0.81784	0.50351	0.38314	0.83188	0.12	-0.02	0.1	0.05	0.16	-0.14	-0.05	0	0.16647	0.89258	0.43209	0.63007	0.10541	0.17246	0.7557	0.99243	5.6			NA
chr11:33414450-33450750_R		A_30_P01019088		0.19	-0.15	-0.02	-0.25	0.33357	0.51413	0.93454	0.31971	-0.29	-0.06	-0.06	0.1	-0.1	-0.21	-0.08	-0.16	0.01351	0.74603	0.75723	0.47212	0.51052	0.10953	0.67139	0.29454	6.4			NA
chr3:86827945-86886695_F		A_30_P01019089		-0.02	-0.14	0.03	-0.38	0.93863	0.56822	0.90568	0.12246	-0.03	0.14	-0.13	0.23	-0.05	0.01	-0.1	-0.15	0.82484	0.35639	0.42031	0.05995	0.75877	0.9781	0.5917	0.31509	5.7			NA
chr8:19678750-20038750_F		A_30_P01019090		0.21	-0.05	0.04	0.07	0.22862	0.82866	0.86422	0.80187	-0.17	-0.09	-0.09	-0.08	0.04	-0.14	-0.05	-0.01	0.1029	0.53719	0.566	0.52522	0.78465	0.24669	0.79471	0.9622	6.2			NA
chr10:120116843-120182671_F		A_30_P01019091		-0.03	0.09	0.29	-0.01	0.91718	0.74379	0.21246	0.98734	-0.01	0.14	-0.08	0.16	-0.04	0.23	0.21	0.16	0.93689	0.42217	0.69262	0.23681	0.82186	0.11092	0.23377	0.34873	7.2			NA
chr7:30645026-30667034_F		A_30_P01019092		0.08	0.21	0.08	0.19	0.72985	0.35419	0.76672	0.4996	-0.18	-0.3	-0.18	-0.1	-0.1	-0.09	-0.1	0.09	0.13389	0.03848	0.24963	0.48125	0.5059	0.55916	0.57334	0.58815	6.8			NA
chr3:10081893-10094218_R		A_30_P01019093		0.08	0.58	0.62	0.25	0.88698	0.27175	0.21837	0.72678	-0.29	0.08	-0.15	0.52	-0.2	0.65	0.47	0.78	0.32471	0.86572	0.73683	0.06821	0.57394	0.03367	0.21611	0.02651	7.2			NA
chr2:60581618-60589907_F		A_30_P01019094		0.15	0.18	-0.18	0.07	0.36805	0.32349	0.29649	0.76601	0.01	-0.18	0.02	-0.04	0.16	0	-0.16	0.03	0.92661	0.13497	0.92112	0.74529	0.15094	0.99403	0.20175	0.81045	6.2			NA
chr6:39205913-39248468_F		A_30_P01019095		0.15	0.07	0.21	0.25	0.52992	0.81742	0.39429	0.41467	-0.25	-0.15	-0.13	-0.08	-0.1	-0.08	0.08	0.16	0.06047	0.40473	0.4788	0.60765	0.55982	0.66289	0.72547	0.35213	6.6			NA
chr2:176583825-176714400_F		A_30_P01019096		-0.11	-0.19	-0.18	0.21	0.59149	0.38533	0.40155	0.42985	0.12	-0.01	0.21	-0.08	0	-0.2	0.02	0.12	0.33271	0.97362	0.16269	0.53596	0.99079	0.12375	0.91427	0.42618	6.1			NA
chr1:167797581-167803031_F		A_30_P01019097		-0.14	-0.01	-0.21	-0.08	0.42637	0.98078	0.2383	0.76017	0.08	-0.18	0.08	-0.03	-0.05	-0.19	-0.13	-0.11	0.41575	0.135	0.57848	0.80698	0.69254	0.08477	0.35852	0.38739	6			NA
chr13:62152594-62153041_R		A_30_P01019098		-0.05	-0.05	-0.08	-0.05	0.81945	0.82023	0.73249	0.87441	0.26	0.08	0.1	0.11	0.22	0.03	0.02	0.06	0.01259	0.58263	0.5172	0.35248	0.07392	0.86277	0.91027	0.68132	5.6			NA
chr4:147105275-147171025_R		A_30_P01019099		-0.28	-0.12	-0.24	-0.1	0.14216	0.6186	0.2454	0.7443	0.12	0.26	0.37	0.21	-0.16	0.14	0.12	0.11	0.3211	0.06635	0.01134	0.07857	0.23786	0.30366	0.46635	0.47029	6.5			NA
chr11:96173788-96174352_F		A_30_P01019100		0.11	0.23	0.16	0.07	0.62251	0.33794	0.5125	0.85144	-0.1	-0.2	-0.1	0	0.01	0.02	0.05	0.06	0.4462	0.19623	0.57053	0.98534	0.94507	0.89844	0.81004	0.72894	6.3			NA
chr8:40072950-40088400_R		A_30_P01019101		0.09	0.16	-0.06	-0.12	0.77004	0.6081	0.85223	0.76761	-0.12	-0.07	0.02	-0.08	-0.03	0.09	-0.04	-0.2	0.44709	0.77286	0.93318	0.65367	0.87572	0.64249	0.89372	0.29806	6			NA
chr7:48794017-48815817_R		A_30_P01019102		0.38	0.17	0.12	0.52	0.07471	0.51626	0.65658	0.05396	0.04	-0.01	0.03	-0.14	0.42	0.16	0.14	0.38	0.77945	0.96861	0.91734	0.33961	0.00487	0.29637	0.46259	0.01955	5.5			NA
chr12:53708656-53729799_F		A_30_P01019103		-0.07	-0.29	-0.29	-0.05	0.67005	0.05255	0.04923	0.82949	0.08	0.18	0.24	0.05	0.01	-0.11	-0.05	0.01	0.37698	0.07767	0.02213	0.59092	0.93714	0.24091	0.71849	0.96826	5.7			NA
chr4:55593675-55629225_F		A_30_P01019104		0.72	0.76	0.64	0	0.00044	0.00106	0.00282	0.99154	-0.59	-0.84	-0.52	0.06	0.13	-0.08	0.12	0.05	1e-05	0	0.00075	0.70479	0.34775	0.59404	0.47055	0.75189	11.4			NA
chr8:48480224-48480698_R		A_30_P01019105		-0.57	-0.44	-0.31	0.3	0.00887	0.06904	0.19328	0.30263	-0.17	-0.41	0.11	-0.21	-0.74	-0.85	-0.2	0.09	0.2138	0.0107	0.57288	0.12904	1e-05	0	0.27928	0.62979	8			NA
chr13:98571741-98603323_R		A_30_P01019106		0.05	0.05	0.07	0.16	0.78639	0.81854	0.741	0.49972	0	-0.06	-0.07	-0.03	0.06	0	0	0.13	0.98335	0.70221	0.63632	0.85657	0.67051	0.97863	0.99004	0.31111	5.8			NA
chr9:67414463-67483185_R		A_30_P01019107		0.57	0.54	0.48	0.08	0.01479	0.03678	0.05519	0.82682	-0.56	-0.46	-0.23	-0.02	0.01	0.08	0.25	0.06	0.00027	0.00864	0.20796	0.92584	0.95088	0.6592	0.19538	0.75295	8.7			NA
chr3:4797557-4798821_F		A_30_P01019108		0.7	0.58	0.65	0.13	0.00107	0.01109	0.00436	0.65877	-0.22	-0.09	-0.29	0.11	0.49	0.49	0.36	0.24	0.07765	0.59285	0.06333	0.44116	0.00076	0.00046	0.02018	0.11497	9.3			NA
chr13:108825897-108833335_F		A_30_P01019109		0.18	-0.21	-0.1	-0.12	0.47564	0.47223	0.75711	0.74672	-0.04	0.08	0	0.1	0.14	-0.13	-0.09	-0.03	0.79184	0.70537	0.99469	0.5871	0.43819	0.4929	0.70213	0.90804	5.8			NA
chr9:95295459-95301266_F		A_30_P01019110		-0.23	-0.04	-0.15	0.04	0.21169	0.86308	0.4912	0.89774	0.1	0.16	-0.03	-0.02	-0.13	0.11	-0.17	0.02	0.38271	0.27524	0.89583	0.87438	0.33055	0.41301	0.25532	0.92287	5.9			NA
chr14:79248990-79315446_F		A_30_P01019111		0.04	0.15	-0.08	0.01	0.86343	0.48865	0.71605	0.96993	0.03	-0.09	-0.03	-0.1	0.07	0.06	-0.11	-0.09	0.81927	0.55358	0.87944	0.4177	0.63227	0.68315	0.49538	0.5528	5.7			NA
chr14:55671783-55680316_R		A_30_P01019112		-0.12	-0.3	-0.29	-0.29	0.49991	0.09841	0.10235	0.16572	-0.15	-0.19	-0.03	-0.08	-0.27	-0.49	-0.32	-0.37	0.14466	0.131	0.88319	0.52398	0.01914	4e-05	0.01328	0.004	8.1			NA
chr4:105035450-105059250_F		A_30_P01019113		0.33	0.14	0.27	-0.09	0.05177	0.49019	0.13846	0.73572	-0.44	-0.22	-0.41	0.04	-0.11	-0.08	-0.13	-0.05	0.0001	0.08707	0.00266	0.76793	0.36198	0.57062	0.38168	0.74013	7.5			NA
chrX:150159252-150181275_R		A_30_P01019114		0.31	0.21	0.13	-0.06	0.24819	0.51627	0.70481	0.89179	-0.32	-0.44	-0.25	-0.1	-0.01	-0.23	-0.12	-0.17	0.04777	0.02477	0.2442	0.59751	0.98208	0.21303	0.64665	0.42992	7.1			NA
chr8:24327427-24332452_R		A_30_P01019115		0.04	0.02	-0.03	0.43	0.88239	0.94049	0.91407	0.07249	0.38	0.06	0.17	-0.11	0.42	0.08	0.15	0.32	0.00135	0.71252	0.25123	0.38829	0.00174	0.57242	0.38461	0.02777	6.7			NA
chr5:121669792-121732542_F		A_30_P01019116		0.64	0.54	0.6	0.47	0.00014	0.00219	0.00075	0.00976	-0.04	0.13	-0.16	0.15	0.61	0.67	0.44	0.62	0.70457	0.26054	0.15923	0.10209	0	0	0.00027	0	8.5			NA
chr12:85210777-85262127_F		A_30_P01019117		-0.16	-0.3	-0.11	-0.02	0.40748	0.13485	0.63442	0.95617	0.29	0.05	-0.02	-0.13	0.13	-0.26	-0.13	-0.14	0.00869	0.79001	0.91274	0.29919	0.31159	0.03462	0.42852	0.31324	6.3			NA
chr8:12535648-12544923_R		A_30_P01019118		-0.22	-0.07	-0.16	-0.05	0.14343	0.70993	0.36882	0.83161	0.39	0.19	0.11	-0.11	0.17	0.12	-0.05	-0.17	0.00011	0.09675	0.39682	0.26378	0.11364	0.2908	0.76972	0.1562	6.9			NA
chr14:26834450-26847000_R		A_30_P01019119		-0.04	-0.53	-0.35	-0.26	0.88278	0.01974	0.11417	0.33409	0.04	0.15	0.09	0.05	0	-0.38	-0.26	-0.21	0.7665	0.35461	0.61725	0.74918	0.98387	0.00522	0.11948	0.17658	6.9			NA
chr9:56913341-56913901_R		A_30_P01019120		0.1	0.15	0.15	0.32	0.79126	0.7212	0.70457	0.46953	0.03	-0.04	-0.05	-0.12	0.13	0.11	0.1	0.2	0.88976	0.91042	0.89481	0.60816	0.58874	0.66113	0.75461	0.43626	5.9			NA
chr12:81217572-81233910_F		A_30_P01019121		-0.33	-0.02	-0.28	0	0.11378	0.96179	0.22688	0.99059	0.19	-0.25	-0.21	-0.42	-0.15	-0.26	-0.49	-0.42	0.14685	0.11834	0.20073	0.00215	0.34603	0.06326	0.0029	0.00963	6.1			NA
chr4:94121118-94148348_F		A_30_P01019122		0.03	0.01	0.08	0.07	0.86739	0.94418	0.63197	0.77721	-0.16	-0.11	-0.14	-0.09	-0.13	-0.09	-0.06	-0.02	0.0566	0.3504	0.20089	0.3781	0.18279	0.38564	0.67481	0.87782	5.6			NA
chr17:95150800-95180650_F		A_30_P01019123		0.2	0.56	1.01	0.78	0.36862	0.01898	0.00022	0.00348	0.31	0.59	-0.28	0.19	0.51	1.15	0.73	0.97	0.01652	0.00036	0.08105	0.15993	0.00079	0	5e-05	0	11.4			NA
chr5:115836050-115871725_R		A_30_P01019124		0.71	0.87	0.72	0.64	0.11743	0.08408	0.14239	0.28395	-0.61	-0.78	-0.74	-0.66	0.1	0.09	-0.02	-0.02	0.02751	0.02061	0.03225	0.01936	0.79331	0.82842	0.97437	0.96629	5.9			NA
chr7:96640618-96649018_F		A_30_P01019125		0.88	0.75	0.86	-0.06	0.007	0.03626	0.01465	0.91668	-0.78	-0.61	-0.33	0.35	0.1	0.14	0.53	0.29	0.00022	0.01129	0.18902	0.07864	0.70873	0.57683	0.03603	0.24186	8.9			NA
chr17:13806767-13824342_F		A_30_P01019126		0.62	0.59	0.54	0.02	0.00966	0.02541	0.03518	0.95617	-0.26	-0.12	-0.09	0.27	0.36	0.47	0.45	0.3	0.06875	0.56341	0.68188	0.06725	0.03014	0.00293	0.01549	0.10167	10.9			NA
chr12:55271691-55276492_R		A_30_P01019127		0.12	-0.02	0.04	0.17	0.52231	0.93132	0.8524	0.48374	0.01	0	-0.02	-0.01	0.13	-0.02	0.02	0.16	0.96407	0.99261	0.90245	0.9382	0.31354	0.89829	0.92396	0.24115	5.5			NA
chr16:4585697-4594022_R		A_30_P01019128		-0.12	-0.22	-0.36	0.38	0.45671	0.19828	0.03	0.04485	-0.22	-0.4	0.02	-0.57	-0.34	-0.62	-0.34	-0.19	0.01858	0.00071	0.93045	0	0.00164	0	0.00419	0.10878	7.7			NA
chr15:86035939-86042539_R		A_30_P01019129		-0.02	0.08	-0.16	-0.11	0.95397	0.77819	0.5519	0.7431	-0.04	-0.06	0	-0.03	-0.06	0.03	-0.16	-0.15	0.80645	0.77835	0.99874	0.8712	0.76669	0.89922	0.42731	0.41097	6.3			NA
chr9:118060025-118085050_R		A_30_P01019130		0.56	0.91	-0.35	0.15	0.18696	0.04793	0.47659	0.82945	-0.06	-0.18	0.26	-0.1	0.49	0.74	-0.09	0.05	0.8293	0.6244	0.47654	0.77455	0.09161	0.00816	0.84793	0.89454	6			NA
chr17:21752466-21793451_F		A_30_P01019131		-0.08	-0.34	-0.15	-0.25	0.80628	0.26063	0.65835	0.50535	0.03	0.45	0.01	-0.05	-0.05	0.11	-0.13	-0.3	0.86707	0.0239	0.96726	0.82951	0.83832	0.62213	0.60794	0.14364	5.7			NA
chr6:35201798-35217831_R		A_30_P01019132		0.11	0.02	0.33	0.51	0.57726	0.93512	0.08686	0.0202	0.16	0.22	-0.02	0.05	0.27	0.24	0.31	0.56	0.13587	0.10425	0.92459	0.7086	0.02721	0.0452	0.02569	0.00013	8.4			NA
chr14:27176652-27227602_F		A_30_P01019133		-0.1	0.39	-0.02	0.09	0.74295	0.17668	0.95412	0.8299	-0.12	0.07	0.05	-0.17	-0.22	0.46	0.02	-0.08	0.45401	0.76106	0.86874	0.33296	0.22116	0.00728	0.93669	0.7379	5.7			NA
chr1:158979050-159007700_F		A_30_P01019134		-0.26	-0.38	-0.04	0.05	0.13152	0.05065	0.86149	0.85729	0.06	0.1	-0.02	-0.23	-0.2	-0.27	-0.06	-0.17	0.6217	0.48215	0.91498	0.03627	0.09147	0.01767	0.72872	0.19837	6.1			NA
chr19:5771425-5848475_F		A_30_P01019135		0.1	-0.11	0.04	0.46	0.73396	0.75643	0.89899	0.15546	-0.17	-0.4	-0.01	-0.37	-0.07	-0.5	0.03	0.09	0.27923	0.03468	0.97188	0.01877	0.7419	0.0032	0.90969	0.6856	7.4			NA
chr8:114477602-114488627_R		A_30_P01019136		-0.35	-0.25	-0.21	0.07	0.00736	0.08238	0.13656	0.74558	0.18	0.01	0.15	-0.05	-0.17	-0.24	-0.06	0.02	0.02391	0.95781	0.1453	0.63844	0.05374	0.00533	0.62064	0.86562	6.7			NA
chr5:144517700-144526071_F		A_30_P01019137		0.51	-0.02	0.22	0.26	0.1714	0.97642	0.62097	0.63376	0.24	0.02	-0.08	0.08	0.75	0	0.14	0.34	0.30443	0.96413	0.83863	0.79462	0.00395	0.99927	0.70281	0.23358	6			NA
chr14:76912477-76931702_R		A_30_P01019138		0.19	0.2	0.19	-0.25	0.45268	0.4833	0.48597	0.44271	-0.23	-0.26	-0.28	0.02	-0.04	-0.07	-0.09	-0.23	0.1084	0.13784	0.12613	0.94524	0.84234	0.74364	0.72194	0.1954	5.7			NA
chr17:85418489-85427364_F		A_30_P01019139		-0.31	0.04	0.24	0.02	0.05977	0.85284	0.18951	0.94654	0.03	0.11	-0.07	0.09	-0.28	0.16	0.17	0.11	0.81445	0.3972	0.66636	0.47064	0.01422	0.17244	0.21335	0.43049	10.6			NA
chr12:81719382-81731865_F		A_30_P01019140		0.22	0.11	0.26	0.08	0.15489	0.54248	0.11319	0.74909	0.03	-0.13	-0.22	-0.23	0.25	-0.02	0.04	-0.16	0.75718	0.27081	0.05426	0.01449	0.01774	0.90388	0.82692	0.18278	6.8			NA
chr8:108153471-108159672_F		A_30_P01019141		-0.01	-0.21	-0.15	0.13	0.97998	0.35113	0.52261	0.65998	0.3	0.21	0.15	-0.06	0.29	0	0.01	0.06	0.01225	0.14417	0.32864	0.66579	0.03074	0.98166	0.97249	0.70126	6.9			NA
chr12:103151385-103157735_R		A_30_P01019142		0.02	0.38	0.03	0.01	0.91333	0.02239	0.86791	0.9786	0.08	-0.23	-0.09	-0.02	0.1	0.15	-0.06	-0.01	0.38882	0.04005	0.48367	0.86251	0.34625	0.13556	0.70959	0.91824	5.7			NA
chr8:72178035-72200445_F		A_30_P01019143		0	0.01	-0.17	-0.15	0.99687	0.94811	0.30998	0.487	-0.26	-0.12	0.06	0.02	-0.27	-0.11	-0.11	-0.13	0.00526	0.31852	0.65006	0.91335	0.01265	0.34226	0.42344	0.26115	6.4			NA
chr2:25778863-25780329_F		A_30_P01019144		0.17	0.05	0	-0.11	0.31877	0.82609	0.98485	0.63932	0.04	-0.01	-0.02	0.07	0.21	0.04	-0.02	-0.05	0.72465	0.97129	0.89944	0.57464	0.06592	0.75634	0.92401	0.74302	6.6			NA
chr2:25774411-25783757_F		A_30_P01019145		0.12	-0.04	0.02	0.05	0.4744	0.84181	0.94777	0.84918	-0.21	-0.05	-0.01	-0.02	-0.08	-0.1	0	0.04	0.03601	0.70991	0.93771	0.90718	0.50988	0.40767	0.99695	0.80867	6			NA
chr2:128211990-128215223_R		A_30_P01019146		-0.1	0.13	-0.4	0.45	0.75314	0.713	0.18244	0.19375	0.49	0.05	0.08	-0.43	0.39	0.18	-0.31	0.03	0.00373	0.85281	0.75688	0.01214	0.03938	0.3639	0.15729	0.91734	8.5			NA
chr5:92340425-92342429_R		A_30_P01019147		0.08	-0.21	-0.15	-0.4	0.80276	0.52185	0.65097	0.27166	0.01	0.13	0.04	0.26	0.09	-0.08	-0.12	-0.14	0.95549	0.56484	0.90356	0.13811	0.66731	0.72826	0.67389	0.53657	5.9			NA
chr4:133376294-133377677_F		A_30_P01019148		0.02	0.15	-0.01	0.09	0.9202	0.40173	0.95078	0.69139	-0.03	0.07	0.09	-0.05	-0.01	0.22	0.08	0.04	0.77617	0.59404	0.50711	0.67886	0.93927	0.03046	0.61384	0.74322	6			NA
chr3:10081893-10094218_F		A_30_P01019149		-0.43	-0.17	0.02	0.54	0.02021	0.44486	0.94782	0.01937	0.91	1.27	0.43	0.17	0.48	1.1	0.44	0.71	0	0	0.0034	0.14658	0.00036	0	0.00229	1e-05	8			NA
HOTAIR		A_30_P01019150		-0.12	-0.09	0.03	-0.01	0.50002	0.65462	0.8973	0.96106	0.2	0.02	-0.01	0.02	0.08	-0.07	0.02	0.01	0.04356	0.89584	0.94026	0.88767	0.51882	0.5733	0.93863	0.97463	5.7			NA
chr13:62734450-62785325_R		A_30_P01019151		-0.09	-0.26	-0.09	0.06	0.51131	0.06657	0.55318	0.76791	0.04	0.08	-0.02	-0.13	-0.06	-0.18	-0.11	-0.07	0.68254	0.44455	0.87505	0.1003	0.57692	0.0358	0.30105	0.49147	9			NA
chr3:145313275-145315057_F		A_30_P01019152		0.22	0.11	-0.08	-0.43	0.23084	0.63555	0.71767	0.05693	-0.5	-0.39	0.28	0.27	-0.28	-0.28	0.2	-0.16	4e-05	0.00357	0.03809	0.01532	0.02229	0.0173	0.16945	0.26332	7.6			NA
NRON		A_30_P01019153		-0.04	0.11	0.28	-0.07	0.85084	0.54076	0.08352	0.75642	-0.06	-0.12	-0.12	0.02	-0.09	-0.01	0.16	-0.05	0.55916	0.31626	0.34596	0.88753	0.40137	0.96736	0.18617	0.66458	6.4			NA
chr18:35967933-35986564_F		A_30_P01019154		-0.55	-0.37	-0.36	0.11	0.01286	0.12936	0.13613	0.76246	0.62	0	-0.02	-0.16	0.07	-0.37	-0.38	-0.05	4e-05	0.98535	0.92345	0.26974	0.70309	0.01257	0.02661	0.786	7.2			NA
chr7:4827340-4863315_F		A_30_P01019155		0.01	0	-0.03	-0.08	0.95505	0.99066	0.88443	0.77064	-0.26	-0.3	-0.17	-0.02	-0.25	-0.31	-0.21	-0.1	0.00844	0.01218	0.17368	0.8668	0.02588	0.00497	0.11404	0.44717	6.1			NA
chr12:88216447-88224965_F		A_30_P01019156		-0.15	-0.01	-0.06	-0.13	0.50827	0.97684	0.82103	0.67199	0.08	0.15	-0.01	-0.02	-0.07	0.14	-0.07	-0.15	0.58775	0.36963	0.97654	0.92508	0.6564	0.35652	0.74724	0.35888	6.1			NA
chr16:22718344-22725594_F		A_30_P01019157		1.28	1.22	0.88	0.05	9e-05	0.00056	0.0048	0.91767	-1.04	-1.01	-0.78	0.07	0.24	0.2	0.1	0.13	0	2e-05	0.00063	0.73568	0.2287	0.31099	0.73751	0.58198	8			NA
chr10:72726649-72799726_R		A_30_P01019158		-0.13	0.05	-0.04	0	0.49403	0.8409	0.85873	0.98745	0.26	0.05	0.11	0.1	0.13	0.09	0.07	0.11	0.01378	0.76656	0.45452	0.37575	0.29108	0.46158	0.6939	0.43337	5.6			NA
chr13:98038568-98068079_F		A_30_P01019159		-0.37	0.14	-0.15	-0.3	0.02012	0.45104	0.42294	0.14282	0.15	0.02	0.08	0.06	-0.21	0.16	-0.07	-0.24	0.11401	0.90007	0.58095	0.64189	0.05066	0.13528	0.66944	0.04549	6			NA
chr1:138442536-138521080_R		A_30_P01019160		0.08	0.25	0.05	0.07	0.66703	0.19613	0.82837	0.79296	-0.02	-0.25	0.06	0.08	0.06	0	0.11	0.15	0.85364	0.05223	0.73854	0.53138	0.65319	0.99472	0.50407	0.26026	5.8			NA
chr10:62262341-62269593_F		A_30_P01019161		0.06	0.08	0.15	-0.27	0.77257	0.73487	0.47176	0.2586	-0.14	-0.04	-0.09	0.29	-0.08	0.05	0.06	0.02	0.19929	0.83905	0.57754	0.01218	0.56856	0.76825	0.74686	0.9287	6.6			NA
chr3:19179899-19216399_F		A_30_P01019162		-0.03	-0.38	-0.01	0.12	0.90657	0.11607	0.98547	0.7324	-0.27	-0.39	-0.19	-0.31	-0.3	-0.77	-0.2	-0.19	0.04351	0.01523	0.27772	0.02288	0.04715	0	0.28864	0.2579	8.3			NA
chr5:123439974-123448354_F		A_30_P01019163		0.18	-0.24	-0.4	-0.04	0.4481	0.35346	0.09734	0.92302	-0.36	-0.08	0.02	-0.45	-0.18	-0.33	-0.38	-0.49	0.00876	0.67324	0.94119	0.00197	0.26811	0.02953	0.02888	0.00444	7.9			NA
chr12:4554378-4560302_F		A_30_P01019164		-0.59	-0.31	-0.24	-0.06	0.00383	0.16407	0.28035	0.86632	0.27	0.09	0.13	-0.06	-0.32	-0.22	-0.11	-0.12	0.02393	0.59996	0.43411	0.69781	0.02082	0.10557	0.57421	0.46279	5.6			NA
chr1:85150625-85185800_F		A_30_P01019165		0.24	0.11	0.05	0.16	0.14688	0.59442	0.82642	0.48026	0.05	-0.02	0.02	0.16	0.29	0.09	0.07	0.33	0.68387	0.91164	0.9248	0.12104	0.01251	0.46226	0.69219	0.01011	5.7			NA
chr13:31736054-31781679_F		A_30_P01019166		0.04	0.32	0.2	0.06	0.91718	0.28906	0.51461	0.89182	-0.09	-0.25	-0.33	-0.22	-0.05	0.07	-0.13	-0.16	0.61363	0.21885	0.10582	0.19483	0.81252	0.75703	0.62699	0.46369	5.7			NA
chr10:39383665-39442690_F		A_30_P01019167		0.08	0.04	0.11	-0.11	0.64956	0.85355	0.57912	0.6553	-0.14	-0.14	-0.19	0.01	-0.06	-0.1	-0.08	-0.09	0.14257	0.26144	0.13555	0.92524	0.63511	0.40776	0.61517	0.47013	6.3			NA
chr15:102947390-102971082_F		A_30_P01019168		0.9	0.74	0.7	0.33	0.00041	0.00559	0.00692	0.27721	-0.46	-0.76	-0.58	-0.11	0.44	-0.03	0.11	0.22	0.00161	6e-05	0.00158	0.51826	0.00628	0.90546	0.62021	0.20789	9.8			NA
chr1:163528200-163528398_F		A_30_P01019169		-0.41	-0.46	-0.28	0.04	0.01071	0.01083	0.10645	0.89347	0.28	0.12	0.04	-0.25	-0.14	-0.34	-0.24	-0.21	0.00537	0.33403	0.82474	0.01377	0.23889	0.00173	0.05405	0.08579	7.1			NA
chr15:85421725-85424047_F		A_30_P01019170		0.54	0.35	0.28	-0.16	0.00274	0.06564	0.14435	0.52504	-0.46	-0.61	-0.4	0.04	0.07	-0.26	-0.12	-0.12	7e-05	3e-05	0.00374	0.7929	0.58469	0.02474	0.44102	0.39007	9.9			NA
chr14:61252837-61310872_F		A_30_P01019171		-0.02	-0.16	0.04	-0.02	0.95339	0.60052	0.89614	0.97306	0.01	0.09	0.02	0.04	-0.01	-0.07	0.06	0.03	0.97311	0.68472	0.94986	0.83587	0.9568	0.72551	0.81653	0.90651	6			NA
chr19:29582018-29596693_F		A_30_P01019172		0.17	0.12	0.13	0.02	0.32818	0.58026	0.52556	0.95824	-0.23	-0.15	-0.17	-0.1	-0.06	-0.03	-0.04	-0.08	0.02228	0.253	0.20575	0.39365	0.63854	0.81995	0.8256	0.55772	6.3			NA
chr8:119092623-119094219_R		A_30_P01019173		-0.39	-0.3	-0.6	-0.07	0.05359	0.18947	0.00808	0.83546	-0.11	-0.45	-0.08	-0.51	-0.49	-0.75	-0.67	-0.58	0.41399	0.00319	0.68118	0.0003	0.00068	0	8e-05	0.00043	11.8			NA
chr11:16834711-16851125_R		A_30_P01019174		-0.27	-0.14	-0.25	-0.12	0.09368	0.46145	0.14812	0.59931	0.13	0.19	0.1	0.13	-0.14	0.05	-0.15	0.01	0.20138	0.11836	0.46052	0.20655	0.2175	0.72664	0.26644	0.96245	5.9			NA
chr3:86827945-86886695_R		A_30_P01019175		-0.28	-0.15	-0.15	-0.26	0.68442	0.85669	0.85463	0.78169	-0.35	-0.48	-0.48	-0.34	-0.63	-0.63	-0.62	-0.6	0.34344	0.29769	0.32349	0.40599	0.12809	0.11548	0.2004	0.18577	5.8			NA
chr6:82608223-82669023_F		A_30_P01019176		0.24	0.35	0.37	0.21	0.19164	0.07859	0.0531	0.37836	-0.11	-0.2	-0.17	-0.06	0.12	0.15	0.2	0.15	0.32404	0.14557	0.22267	0.66553	0.34069	0.23341	0.17383	0.26886	6.7			NA
chr13:112648658-112719303_R		A_30_P01019177		0.03	-0.03	0.19	-0.47	0.93386	0.9319	0.55873	0.18127	-0.34	-0.26	-0.21	-0.06	-0.31	-0.29	-0.02	-0.53	0.03847	0.21996	0.36049	0.79663	0.09988	0.11575	0.96378	0.01172	5.9			NA
chr12:74140325-74142695_F		A_30_P01019178		0.4	0.01	0.07	0.49	0.16974	0.98876	0.85795	0.18578	0.09	0.21	0.08	0.28	0.49	0.22	0.15	0.77	0.62276	0.34918	0.79765	0.12056	0.01362	0.28211	0.60131	0.00078	5.9			NA
chr7:107226916-107227672_R		A_30_P01019179		0.06	-0.04	-0.03	-0.18	0.81071	0.88361	0.91442	0.50539	-0.03	0.07	-0.1	0.09	0.03	0.03	-0.13	-0.1	0.84649	0.69166	0.57201	0.54354	0.86172	0.8739	0.46763	0.54687	5.7			NA
chr6:128116450-128147150_F		A_30_P01019180		0.03	0.05	-0.2	-0.17	0.90869	0.85926	0.37607	0.54422	0	0.14	0	0.01	0.03	0.19	-0.2	-0.16	0.98365	0.36372	0.9893	0.96313	0.88208	0.15657	0.21617	0.29451	6			NA
chr3:88009045-88036270_F		A_30_P01019181		0.08	-0.03	0.12	-0.07	0.75515	0.91655	0.65517	0.85473	0.05	0.09	0.03	0.2	0.13	0.05	0.15	0.13	0.75747	0.65726	0.91658	0.17416	0.43189	0.78501	0.45988	0.49352	5.4			NA
chr1:138473514-138476054_R		A_30_P01019182		-0.35	-0.17	-0.55	-0.12	0.10197	0.51837	0.01902	0.71414	0.5	0.07	0.2	-0.06	0.15	-0.1	-0.35	-0.18	0.00033	0.70631	0.25374	0.72292	0.33449	0.56826	0.03575	0.27816	6.2			NA
chr7:137486825-137498500_F		A_30_P01019183		0.15	0.34	0.54	0.05	0.39139	0.0672	0.005	0.87652	-0.07	-0.02	-0.36	0.08	0.08	0.32	0.17	0.12	0.52411	0.8889	0.00578	0.52773	0.52953	0.00485	0.22625	0.35866	6.1			NA
chr1:85036677-85038530_R		A_30_P01019184		-1.02	-0.73	-0.61	-0.38	2e-05	0.00136	0.00406	0.11233	0.71	0.07	0.07	-0.13	-0.31	-0.66	-0.54	-0.51	0	0.69229	0.68131	0.29952	0.01507	0	0.00041	0.00072	9.7			NA
chr13:99868423-99920944_R		A_30_P01019185		0.69	0.83	0.7	0.21	0.01371	0.00918	0.02222	0.62082	-0.65	-0.6	-0.42	0.5	0.05	0.24	0.28	0.7	0.00038	0.00463	0.04988	0.0056	0.85393	0.23405	0.23801	0.00153	11.8			NA
chr18:38776580-38841080_F		A_30_P01019186		0.27	0.3	0.2	-0.2	0.20472	0.21294	0.41427	0.50524	-0.28	-0.13	-0.04	0.22	-0.01	0.16	0.16	0.03	0.02882	0.44533	0.87527	0.09139	0.96186	0.27553	0.38274	0.89873	5.9			NA
chr11:22510175-22522025_F		A_30_P01019187		0.25	-0.04	-0.24	0.14	0.29735	0.89556	0.36406	0.69733	0.03	0.04	0.19	-0.07	0.28	-0.01	-0.05	0.07	0.86926	0.87338	0.32275	0.71611	0.08665	0.9734	0.84353	0.72164	6			NA
chr5:33773842-33942967_F		A_30_P01019188		0.25	0.28	0.3	0.08	0.26099	0.25535	0.21032	0.8152	-0.06	-0.19	-0.12	-0.11	0.18	0.08	0.17	-0.03	0.66921	0.24725	0.51725	0.47863	0.22917	0.62422	0.354	0.90113	5.9			NA
chr8:114477602-114488627_R		A_30_P01019189		-0.51	-0.5	-0.5	-0.31	0.00328	0.00842	0.00749	0.15201	0.05	-0.03	0.23	0.1	-0.45	-0.53	-0.27	-0.2	0.63492	0.83606	0.07761	0.36288	0.00021	1e-05	0.03768	0.11128	6.8			NA
chr11:95483973-95490751_F		A_30_P01019190		0.19	0.37	0.37	-0.09	0.54239	0.25327	0.23314	0.85318	-0.07	-0.17	-0.2	-0.03	0.12	0.2	0.17	-0.12	0.71295	0.47473	0.38483	0.91763	0.59756	0.32847	0.52683	0.62687	6.8			NA
chr1:95871175-95886625_R		A_30_P01019191		0.03	0.28	0.12	-0.14	0.88521	0.18148	0.61067	0.62874	0.24	-0.16	0.06	0.13	0.28	0.12	0.17	-0.01	0.03429	0.28191	0.76868	0.31226	0.03395	0.3744	0.28136	0.9642	6.1			NA
chr11:95627874-95640824_F		A_30_P01019192		0.02	0.06	-0.19	-0.09	0.93203	0.79809	0.31744	0.72381	-0.12	-0.11	0.17	0.05	-0.1	-0.05	-0.01	-0.05	0.24631	0.42282	0.18635	0.7283	0.41324	0.718	0.94435	0.75514	6.3			NA
chr18:82862340-82875566_F		A_30_P01019193		-0.31	-0.06	-0.3	-0.16	0.07849	0.79538	0.11959	0.52484	0.14	0	0.07	0.11	-0.17	-0.07	-0.23	-0.05	0.19663	0.98774	0.67795	0.34478	0.17807	0.64808	0.10615	0.76367	7.3			NA
chrX:155945151-155945654_R		A_30_P01019194		0.49	0.36	0.49	0.35	0.0661	0.23251	0.08889	0.33094	-0.18	-0.05	-0.11	-0.19	0.31	0.32	0.39	0.17	0.29389	0.85636	0.67301	0.29979	0.0945	0.08308	0.06908	0.44688	5.9			NA
chr13:34693404-34717987_R		A_30_P01019195		-0.7	-0.76	-0.44	-0.13	0.01271	0.0154	0.14363	0.76245	-0.03	-0.32	-0.06	-0.17	-0.72	-1.08	-0.5	-0.31	0.89606	0.12676	0.83994	0.35389	0.00035	0	0.02036	0.14776	9.1			NA
chr2:151343784-151344246_F		A_30_P01019196		0.12	0.08	-0.06	0.04	0.46358	0.66333	0.73775	0.89716	0.04	-0.04	0.09	0.06	0.16	0.04	0.03	0.1	0.67826	0.77832	0.47597	0.56073	0.12768	0.72479	0.86934	0.412	6.7			NA
chr7:134369091-134376366_F		A_30_P01019197		-0.38	-0.13	0.04	0.31	0.1001	0.6625	0.89886	0.31152	0.17	0.25	0	-0.01	-0.21	0.12	0.04	0.3	0.23202	0.14826	0.99892	0.97075	0.2082	0.48032	0.87657	0.08385	6			NA
chr15:79764481-79809909_F		A_30_P01019198		0.66	0.66	0.63	0.05	0.0014	0.00411	0.00471	0.88126	-0.45	-0.39	-0.28	-0.04	0.22	0.27	0.34	0.01	0.00042	0.00833	0.06032	0.80594	0.11667	0.03756	0.02424	0.95192	9.4			NA
chr6:128389484-128403407_R		A_30_P01019199		0.34	0.15	0.27	-0.06	0.04759	0.49246	0.1514	0.83718	-0.19	0.03	-0.01	0.14	0.16	0.18	0.26	0.08	0.08142	0.85027	0.96351	0.20005	0.20315	0.14039	0.05532	0.5604	6.7			NA
chr11:79552346-79553082_R		A_30_P01019200		-0.06	0.12	0.02	-0.09	0.85919	0.7336	0.95162	0.84659	-0.13	-0.1	-0.02	-0.03	-0.19	0.02	0	-0.12	0.45727	0.67005	0.94647	0.90723	0.33413	0.93744	0.99411	0.60549	5.8			NA
chr7:108209996-108216032_F		A_30_P01019201		0.09	0.22	0.2	0.29	0.68398	0.31796	0.35622	0.24397	-0.01	-0.28	-0.29	-0.22	0.08	-0.06	-0.09	0.08	0.94644	0.04897	0.04556	0.07419	0.5925	0.71012	0.62579	0.62446	10.2			NA
chr12:89448550-89461843_R		A_30_P01019202		-0.22	-0.1	-0.1	-0.15	0.15596	0.62357	0.60729	0.501	0.05	0.03	0.07	0.1	-0.17	-0.06	-0.03	-0.05	0.65535	0.81449	0.64159	0.35844	0.10878	0.61867	0.86612	0.70446	5.9			NA
chr12:73838608-73862621_F		A_30_P01019203		-0.04	-0.05	-0.07	0.12	0.83329	0.83976	0.73336	0.64195	0.08	0.09	0.09	0.05	0.04	0.04	0.01	0.16	0.44944	0.51366	0.56103	0.73522	0.78947	0.7577	0.94277	0.21169	5.7			NA
chr7:119735208-119822808_R		A_30_P01019204		-0.1	-0.28	-0.29	-0.08	0.64318	0.17852	0.13952	0.79445	0.11	0.16	0.21	-0.1	0.02	-0.12	-0.09	-0.18	0.32082	0.27037	0.14641	0.412	0.91464	0.38148	0.62733	0.20018	6.8			NA
chr2:27394711-27402186_R		A_30_P01019205		0.29	0.22	0.23	-0.21	0.13322	0.31282	0.28534	0.41048	-0.07	-0.08	-0.06	0.44	0.22	0.14	0.17	0.23	0.58754	0.62722	0.77056	0.00056	0.10252	0.30236	0.28994	0.11293	6.6			NA
chr11:117768049-117807949_R		A_30_P01019206		0.67	0.56	0.56	0.06	0.00516	0.03166	0.02843	0.87638	-0.75	-0.45	-0.56	0.35	-0.07	0.11	0	0.41	1e-05	0.01027	0.00285	0.0178	0.7064	0.53906	0.99426	0.02123	8.4			NA
chr10:95772764-95825001_F		A_30_P01019207		-0.03	0.11	-0.04	0.26	0.89288	0.66819	0.89459	0.32805	0.39	0.02	0.06	-0.14	0.35	0.13	0.02	0.12	0.00175	0.91289	0.75208	0.29792	0.00976	0.3663	0.91509	0.44339	8.2			NA
chr16:4592919-4594230_R		A_30_P01019208		-0.05	-0.06	-0.17	0.43	0.86397	0.83685	0.52645	0.12289	-0.37	-0.6	-0.1	-0.52	-0.41	-0.66	-0.27	-0.08	0.00724	0.00053	0.60897	0.00055	0.00724	4e-05	0.1303	0.65597	7.5			NA
chr15:62007025-62090191_F		A_30_P01019209		-0.04	0.08	0.08	-0.12	0.85546	0.70475	0.67531	0.62941	0.12	0.04	-0.03	0.06	0.09	0.12	0.06	-0.06	0.21816	0.78193	0.87046	0.63701	0.48281	0.29106	0.74135	0.67311	6.5			NA
chrX:148720661-148763177_F		A_30_P01019210		0.44	0.49	0.48	-0.13	0.14364	0.14317	0.14329	0.79738	-0.53	-0.4	-0.39	0.58	-0.09	0.09	0.09	0.45	0.00441	0.07314	0.08851	0.00282	0.71537	0.72855	0.79372	0.04563	7.3			NA
chr2:156213798-156216885_R		A_30_P01019211		-0.24	-0.16	-0.3	-0.17	0.03918	0.21004	0.01778	0.27955	-0.08	-0.12	0.05	0.04	-0.32	-0.28	-0.25	-0.13	0.24819	0.19633	0.65267	0.70035	0.00017	0.00048	0.00558	0.14033	13			NA
chr4:126009815-126015875_F		A_30_P01019212		-0.12	-0.23	-0.28	0.14	0.67695	0.43884	0.31441	0.71855	-0.38	-0.56	-0.03	-0.11	-0.49	-0.79	-0.31	0.02	0.01163	0.00236	0.91532	0.52193	0.0039	1e-05	0.11905	0.91824	8.5			NA
chr9:56914085-56914489_F		A_30_P01019213		0.17	0.08	0.15	-0.17	0.27091	0.66575	0.37713	0.40698	-0.23	-0.17	-0.16	0.06	-0.06	-0.09	-0.01	-0.11	0.01303	0.13707	0.16673	0.56481	0.62607	0.44818	0.95211	0.36903	7.1			NA
chr1:42759171-42771337_F		A_30_P01019214		0.39	0.09	0.25	0.12	0.03006	0.70827	0.20942	0.64491	-0.25	-0.02	-0.07	0.06	0.14	0.07	0.18	0.19	0.0218	0.90487	0.67899	0.66057	0.29347	0.64609	0.23759	0.18157	6.1			NA
chr10:121498271-121512171_R		A_30_P01019215		0.04	-0.15	0.02	0.06	0.84171	0.41182	0.93539	0.83373	0.17	0.15	0.16	-0.09	0.21	-0.01	0.18	-0.03	0.08155	0.22973	0.19563	0.43931	0.05944	0.96765	0.16345	0.83723	7.3			NA
chr7:99882675-99883730_R		A_30_P01019216		-0.12	0.1	-0.5	0.31	0.62987	0.71556	0.03015	0.26515	-0.18	-0.45	-0.12	-0.52	-0.3	-0.35	-0.61	-0.21	0.16693	0.0046	0.53111	0.00033	0.04443	0.01378	0.00037	0.19313	10.5			NA
chr13:98513868-98517366_R		A_30_P01019217		0.42	0.57	0.48	0.31	0.27265	0.17507	0.24512	0.56873	-0.58	-0.12	-0.18	0.73	-0.16	0.45	0.3	1.04	0.01101	0.72868	0.60121	0.00259	0.58233	0.07561	0.35203	0.00055	7.6			NA
chr5:107503800-107515575_R		A_30_P01019218		0.68	0.65	0.68	-0.02	0.00051	0.00239	0.00129	0.95014	-0.65	-0.51	-0.45	0.05	0.03	0.14	0.23	0.03	0	0.00032	0.00178	0.7057	0.84994	0.26558	0.1021	0.84459	8.7			NA
chr17:22815742-22828592_F		A_30_P01019219		-0.07	-0.06	0.05	-0.1	0.73203	0.81124	0.82235	0.73371	0.13	0.2	-0.12	0.09	0.06	0.14	-0.06	-0.01	0.23809	0.15184	0.45668	0.47919	0.68748	0.28801	0.74591	0.97468	5.7			NA
chr8:72663625-72673010_R		A_30_P01019220		-0.7	-0.03	-0.63	-0.37	0.03476	0.95173	0.08266	0.42934	0.92	0.44	0.34	0.08	0.22	0.41	-0.28	-0.28	5e-05	0.07951	0.1956	0.75463	0.38089	0.07074	0.32391	0.28511	8			NA
NEAT2		A_30_P01019221		-0.15	-0.62	0.61	0.3	0.62292	0.03439	0.03133	0.40488	0.18	0.27	0.11	0.35	0.03	-0.35	0.72	0.66	0.28692	0.18125	0.6667	0.03082	0.90321	0.04832	0.00069	0.00162	11.9			NA
chr3:85348237-85358728_R		A_30_P01019222		0.08	0.08	-0.09	0	0.68747	0.73215	0.64732	0.99461	-0.2	-0.08	-0.03	-0.1	-0.12	0	-0.13	-0.1	0.05037	0.57163	0.86088	0.35536	0.322	0.97821	0.39419	0.44841	6.3			NA
chr9:58301467-58323783_F		A_30_P01019223		-0.02	-0.15	0.13	-0.07	0.94279	0.51502	0.57004	0.81694	-0.03	0.11	-0.17	0.01	-0.05	-0.05	-0.03	-0.06	0.8072	0.51488	0.28629	0.95042	0.74971	0.77414	0.8772	0.71044	6.5			NA
chr2:67407510-67407845_R		A_30_P01019224		0.35	-0.53	0.06	-0.23	0.4355	0.26864	0.91532	0.72532	-0.42	0.54	-0.21	0.12	-0.07	0.01	-0.15	-0.12	0.10077	0.08629	0.58199	0.72987	0.84796	0.98275	0.73765	0.75624	5.9			NA
chr4:59093718-59108018_F		A_30_P01019225		0.64	0.5	0.37	0.06	0.00306	0.03124	0.1001	0.87417	-0.43	-0.27	-0.25	0.01	0.2	0.23	0.12	0.07	0.00106	0.08688	0.1161	0.95042	0.16489	0.10273	0.55367	0.69597	7.5			NA
chr9:113648970-113715170_F		A_30_P01019226		0.72	0.48	0.29	0.13	0.00165	0.04802	0.22925	0.68875	-0.47	-0.51	-0.37	0	0.25	-0.03	-0.08	0.14	0.00072	0.00202	0.02733	0.99518	0.10162	0.8682	0.73051	0.44339	6.8			NA
chr17:38132217-38157667_R		A_30_P01019227		0.04	0	0.32	0.45	0.90361	0.99451	0.31406	0.2197	0.25	0.04	-0.03	0.1	0.3	0.03	0.29	0.56	0.14612	0.89788	0.9187	0.6325	0.13735	0.89997	0.22256	0.01049	6			NA
chr6:40693617-40720167_R		A_30_P01019228		0.15	0.24	0.06	-0.16	0.42874	0.23293	0.81817	0.54482	-0.16	-0.17	0.11	0.29	-0.01	0.07	0.16	0.13	0.13476	0.21056	0.50362	0.01076	0.93707	0.63315	0.29582	0.34927	5.9			NA
chr12:33604247-33638654_R		A_30_P01019229		-0.01	0.06	0.18	-0.24	0.95449	0.79001	0.38962	0.31585	-0.22	-0.2	-0.12	-0.01	-0.24	-0.14	0.06	-0.25	0.03817	0.13751	0.44649	0.96679	0.05467	0.28656	0.75087	0.06955	6.5			NA
chr11:16831925-16851121_R		A_30_P01019230		-0.1	0.1	0.23	0.09	0.66347	0.72723	0.3241	0.79829	0.15	0.26	-0.01	-0.03	0.05	0.36	0.22	0.06	0.23232	0.09415	0.9802	0.86976	0.7749	0.0101	0.18924	0.75579	6.3			NA
chr5:144517700-144526071_R		A_30_P01019231		-0.14	-0.16	-0.06	-0.23	0.36112	0.36452	0.76532	0.24176	-0.03	0.15	-0.09	-0.04	-0.18	-0.01	-0.15	-0.28	0.77781	0.19173	0.47359	0.71212	0.09839	0.95354	0.22735	0.01653	5.6			NA
chr10:69679644-69682458_F		A_30_P01019232		-0.49	-0.36	-0.15	-0.05	0.00946	0.08167	0.48738	0.86935	0.27	0.42	0.29	0.01	-0.22	0.06	0.13	-0.05	0.01697	0.00307	0.04511	0.97587	0.09662	0.71401	0.42721	0.77435	6.6			NA
chr6:112552041-112560067_F		A_30_P01019233		-0.01	0	-0.13	-0.03	0.95762	0.98039	0.29929	0.88807	-0.32	-0.27	-0.13	-0.13	-0.32	-0.28	-0.26	-0.16	5e-05	0.00165	0.14896	0.06809	0.00013	0.00042	0.00358	0.06744	12.3			NA
chr19:16078625-16110246_R		A_30_P01019234		0.24	0.2	0.28	0.47	0.24812	0.39844	0.21467	0.0724	-0.35	-0.54	-0.44	-0.27	-0.11	-0.33	-0.16	0.2	0.00602	0.00075	0.00556	0.03618	0.4989	0.01578	0.36258	0.21476	10.4			NA
chr19:6268793-6276607_R		A_30_P01019235		0.46	0.67	0.6	0.2	0.20629	0.09457	0.12656	0.72069	-0.67	-0.27	-0.16	0.68	-0.21	0.4	0.44	0.88	0.003	0.34921	0.63295	0.00379	0.4467	0.10557	0.13265	0.00205	9.5			NA
chr2:75489436-75490163_R		A_30_P01019236		-0.37	-0.22	0.02	-0.05	0.00705	0.14601	0.93596	0.839	0.33	0.09	-0.13	-0.02	-0.04	-0.12	-0.12	-0.07	0.00023	0.38666	0.22398	0.86078	0.69698	0.18511	0.32288	0.55165	6.2			NA
chr1:88339354-88345004_R		A_30_P01019237		0.66	1.1	0.82	0.12	0.08963	0.01247	0.05053	0.86135	-0.87	-0.53	-0.48	0.68	-0.21	0.57	0.35	0.8	0.00054	0.06998	0.11522	0.00601	0.47731	0.02784	0.29793	0.00767	7.9			NA
chr18:90750100-90772025_R		A_30_P01019238		0.19	0.03	0.07	-0.07	0.28946	0.89578	0.7463	0.79039	-0.19	0.07	0.04	0.23	-0.01	0.1	0.11	0.16	0.06329	0.66712	0.81328	0.0288	0.97021	0.44878	0.46963	0.23104	6.1			NA
chrX:135882029-135892277_R		A_30_P01019239		-0.19	-0.3	0	0.19	0.28336	0.1146	0.99404	0.42842	0.13	0.24	0.03	0.06	-0.06	-0.06	0.03	0.25	0.21625	0.05711	0.87548	0.64464	0.67524	0.68691	0.89132	0.0574	5.9			NA
chr10:24269317-24270145_R		A_30_P01019240		0.02	0.29	0.13	0.11	0.93718	0.10445	0.4806	0.66425	0.11	-0.03	0.01	0.02	0.12	0.27	0.14	0.12	0.29924	0.87409	0.97466	0.90296	0.29941	0.01383	0.31274	0.33296	6			NA
chr2:154235540-154248551_F		A_30_P01019241		0.33	0.23	0.22	0.16	0.01971	0.15101	0.1579	0.4157	-0.13	-0.12	-0.09	-0.1	0.21	0.11	0.13	0.07	0.15209	0.29574	0.43909	0.32272	0.03654	0.27442	0.30528	0.58414	6.8			NA
chr17:45524689-45525320_R		A_30_P01019242		-0.3	-0.29	-0.26	0.17	0.13445	0.20335	0.24806	0.54426	0.53	0.67	0.3	-0.11	0.23	0.38	0.05	0.06	8e-05	5e-05	0.04744	0.4224	0.10325	0.00428	0.83657	0.7205	7.5			NA
chr5:108538417-108550517_F		A_30_P01019243		-0.11	-0.3	-0.27	0.01	0.55901	0.10649	0.13592	0.96816	0.13	0.16	0.18	-0.04	0.03	-0.13	-0.09	-0.02	0.19625	0.20079	0.17413	0.79067	0.86383	0.25753	0.559	0.87755	6			NA
chr13:83867711-83878140_R		A_30_P01019244		0.03	0.01	0.09	0.13	0.90209	0.96911	0.68875	0.61663	0.26	0.12	0.09	0.03	0.28	0.14	0.18	0.16	0.02046	0.39125	0.57859	0.87225	0.02346	0.29424	0.22878	0.25969	6.3			NA
chr13:56286339-56298089_F		A_30_P01019245		0.12	0.15	-0.23	-0.15	0.45387	0.38843	0.16653	0.46953	-0.17	-0.16	0.09	-0.01	-0.05	0	-0.14	-0.17	0.06672	0.17233	0.52012	0.91403	0.70412	0.97658	0.26424	0.14847	6.4			NA
chr6:66994066-67034841_F		A_30_P01019246		-0.25	-0.01	-0.21	-0.25	0.23431	0.97628	0.3879	0.38338	0.1	-0.08	0.07	0.11	-0.16	-0.09	-0.13	-0.14	0.47124	0.68412	0.71088	0.44664	0.30599	0.60829	0.49228	0.41365	5.5			NA
chr17:17371885-17406679_F		A_30_P01019247		-0.4	-0.15	-0.8	-0.03	0.11986	0.63494	0.00557	0.95311	0.22	-0.18	0.41	-0.3	-0.18	-0.34	-0.39	-0.33	0.17003	0.37175	0.03568	0.05731	0.32928	0.04899	0.05476	0.08828	6.9			NA
chr3:83120454-83152078_F		A_30_P01019248		0.21	0.2	0.25	-0.1	0.17528	0.26067	0.13052	0.65735	-0.06	0.01	-0.08	0.07	0.15	0.21	0.18	-0.03	0.54414	0.95936	0.58364	0.54372	0.17281	0.04677	0.16085	0.80155	7.8			NA
chr3:68867193-68876128_F		A_30_P01019249		-0.32	-0.13	-0.22	-0.18	0.08372	0.5613	0.27925	0.50409	-0.06	-0.33	0.02	0	-0.38	-0.46	-0.21	-0.17	0.64984	0.01704	0.93396	0.9877	0.00382	0.00033	0.17603	0.23195	7.2			NA
chr5:74487385-74497428_F		A_30_P01019250		0.11	0.22	0.03	0.08	0.58547	0.2797	0.91305	0.78209	0.51	0.26	0.13	0.13	0.62	0.49	0.15	0.21	3e-05	0.04894	0.40734	0.27778	1e-05	0.00013	0.322	0.12817	8.3			NA
chr16:4585697-4594022_R		A_30_P01019251		-0.52	-0.35	-0.46	0.34	0.02426	0.17773	0.06505	0.26898	-0.04	-0.37	0.16	-0.64	-0.56	-0.72	-0.29	-0.31	0.78857	0.03094	0.39792	9e-05	0.0007	2e-05	0.11143	0.08036	7.2			NA
chr11:103186833-103187056_R		A_30_P01019252		0.11	0.11	0.1	0.39	0.50841	0.5704	0.62685	0.0488	0.04	-0.05	-0.03	-0.15	0.16	0.07	0.07	0.24	0.68487	0.74737	0.87311	0.12862	0.15779	0.60778	0.67332	0.04633	5.8			NA
chr16:57811599-58042454_F		A_30_P01019253		0.17	0.32	0.06	-0.13	0.41036	0.14643	0.81	0.65735	-0.11	-0.24	-0.1	0.01	0.07	0.08	-0.04	-0.13	0.3926	0.10988	0.57938	0.96454	0.68956	0.60148	0.87496	0.43778	7.1			NA
chr1:167797581-167803031_R		A_30_P01019254		-0.35	-0.24	-0.33	-0.23	0.12618	0.36784	0.19042	0.47762	0.08	-0.11	0.01	0.05	-0.27	-0.35	-0.32	-0.18	0.59319	0.58408	0.97954	0.79043	0.09301	0.02271	0.0763	0.32487	6.8			NA
chr8:119732348-119749198_F		A_30_P01019255		-0.92	-0.56	-0.31	0.38	0.00013	0.01576	0.16755	0.15374	0.41	0.5	0.36	-0.1	-0.5	-0.06	0.05	0.27	0.00154	0.00158	0.02357	0.47645	0.00071	0.71239	0.84434	0.08283	7.6			NA
chr1:87343550-87362900_R		A_30_P01019256		0.14	0.11	0.14	0.16	0.63207	0.75119	0.65083	0.67553	-0.12	-0.23	-0.24	-0.07	0.02	-0.12	-0.1	0.1	0.48303	0.26209	0.23642	0.75364	0.92504	0.5647	0.70702	0.65136	6.7			NA
chr1:36095790-36096193_R		A_30_P01019257		0.33	0.2	0.28	0.14	0.03098	0.25064	0.09075	0.52809	-0.09	-0.02	-0.06	-0.01	0.24	0.18	0.23	0.13	0.34477	0.90859	0.71125	0.94375	0.02548	0.07867	0.06253	0.28907	5.6			NA
chr16:29804864-29815614_R		A_30_P01019258		0.75	0.59	0.48	0.05	0.00025	0.00488	0.01621	0.86361	-0.55	-0.41	-0.4	0.1	0.2	0.18	0.08	0.16	1e-05	0.00257	0.0052	0.41615	0.12573	0.14938	0.65359	0.27207	9			NA
chr5:33773382-33776739_R		A_30_P01019259		0.37	0.43	0.34	0.07	0.02897	0.02157	0.06189	0.7854	-0.23	-0.19	-0.18	-0.05	0.13	0.25	0.15	0.03	0.0222	0.14523	0.16151	0.72226	0.28009	0.0287	0.28082	0.86334	7.4			NA
chr8:106619342-106624851_F		A_30_P01019260		0.31	0.04	-0.02	-0.01	0.14439	0.88378	0.9589	0.97642	-0.34	-0.45	-0.02	-0.28	-0.03	-0.41	-0.04	-0.3	0.00873	0.00468	0.92176	0.0326	0.86844	0.00439	0.87089	0.06819	7			NA
chrX:147610870-147614259_F		A_30_P01019261		0.13	0.07	0.42	-0.06	0.79667	0.91111	0.37793	0.94248	-0.14	-0.27	-0.44	-0.01	-0.01	-0.2	-0.02	-0.07	0.61398	0.42658	0.18366	0.97413	0.9788	0.53186	0.97498	0.85645	5.5			NA
chr8:37582187-37621987_F		A_30_P01019262		0.15	0.11	0.05	0.03	0.31057	0.52736	0.81362	0.90324	-0.16	-0.23	-0.19	-0.16	-0.01	-0.12	-0.15	-0.13	0.07081	0.0336	0.08782	0.07876	0.95951	0.25862	0.23318	0.25846	6.9			NA
chr2:168136823-168137075_R		A_30_P01019263		0.13	0.83	0.21	-0.07	0.67136	0.00807	0.5259	0.89236	-0.1	-0.2	-0.09	0.11	0.03	0.63	0.12	0.05	0.56618	0.35504	0.74255	0.58053	0.9066	0.00082	0.66585	0.85687	6			NA
chr4:114627748-114632898_R		A_30_P01019264		-0.27	-0.17	-0.19	0.04	0.1556	0.44613	0.36756	0.9081	0.52	0.43	0.44	0.07	0.25	0.25	0.25	0.11	5e-05	0.00277	0.00294	0.61259	0.05893	0.04408	0.09663	0.46822	6.6			NA
chr12:18874250-18911150_R		A_30_P01019265		0.33	0.13	0.24	0.26	0.01104	0.41032	0.09291	0.11306	0.01	-0.05	-0.04	-0.08	0.34	0.08	0.2	0.18	0.94085	0.69284	0.75404	0.38476	0.00033	0.40392	0.05598	0.06136	5.8			NA
chr6:35201798-35217831_F		A_30_P01019266		-0.2	-0.04	0.54	0.6	0.45093	0.92361	0.04566	0.05861	0.09	0.79	0.26	0.51	-0.11	0.75	0.81	1.11	0.58187	0.00011	0.17981	0.00187	0.57244	3e-05	0.00012	0	9.3			NA
chr4:136856064-136875614_R		A_30_P01019267		0.13	0.28	1.34	0.07	0.78895	0.58626	0.00375	0.92206	-0.29	-0.18	-0.3	-0.16	-0.16	0.09	1.04	-0.08	0.24901	0.60125	0.37233	0.60531	0.62119	0.79269	0.0013	0.82062	6.1			NA
chr6:90937606-90938335_R		A_30_P01019268		0.44	0.31	0.34	0.08	0.0016	0.0366	0.01961	0.69464	-0.3	-0.22	-0.19	-0.01	0.14	0.08	0.15	0.07	0.00048	0.02359	0.06432	0.95049	0.12733	0.38564	0.16816	0.50689	7.8			NA
chr12:112224193-112225328_R		A_30_P01019269		0.52	0.72	0.63	-0.13	0.02935	0.0085	0.01648	0.72686	-0.68	-0.82	-0.42	-0.07	-0.16	-0.11	0.21	-0.2	3e-05	4e-05	0.02245	0.71857	0.3551	0.57474	0.30546	0.28881	14.6			NA
chr1:36012298-36020311_R		A_30_P01019270		0.14	0	0.02	-0.09	0.38743	0.99733	0.93545	0.71646	-0.26	-0.23	-0.21	-0.13	-0.12	-0.23	-0.19	-0.22	0.00696	0.04812	0.08287	0.2168	0.29884	0.02733	0.13296	0.07276	6.8			NA
chr6:54591416-54597566_F		A_30_P01019271		0.11	0.06	-0.05	-0.02	0.45328	0.7293	0.79895	0.92986	-0.15	-0.07	-0.03	-0.05	-0.04	-0.01	-0.08	-0.07	0.07125	0.52497	0.83676	0.62541	0.7235	0.93661	0.55856	0.51782	9.5			NA
chr11:95097483-95097918_F		A_30_P01019272		0.32	0.16	0.19	0.06	0.07265	0.46964	0.36341	0.83815	-0.27	-0.07	-0.12	-0.03	0.05	0.08	0.07	0.04	0.01392	0.63876	0.44078	0.87179	0.73433	0.55728	0.71404	0.82285	6.6			NA
chr18:5119300-5181600_F		A_30_P01019273		-0.31	-0.31	-0.14	-0.15	0.05255	0.08587	0.45554	0.51546	0.19	0.22	0.05	0.05	-0.12	-0.09	-0.09	-0.1	0.05382	0.06768	0.75915	0.7156	0.29896	0.48038	0.54905	0.43314	6.1			NA
chr1:92546371-92551596_F		A_30_P01019274		-0.13	-0.28	-0.19	-0.13	0.59481	0.27795	0.46329	0.7049	-0.05	0.24	0.04	-0.07	-0.19	-0.04	-0.15	-0.21	0.72981	0.15631	0.87142	0.67441	0.24521	0.85889	0.45269	0.24212	6.4			NA
chr13:108825897-108833335_R		A_30_P01019275		0.4	0.56	0.63	-0.15	0.15427	0.07438	0.03964	0.7403	-0.93	-0.57	-0.63	0.4	-0.52	-0.01	0	0.25	1e-05	0.007	0.00467	0.02262	0.00817	0.96772	0.99774	0.24835	7			NA
chr8:117956760-117958872_R		A_30_P01019276		0.17	0.29	0.18	0.07	0.13514	0.02365	0.15488	0.69521	-0.05	-0.23	-0.11	0.09	0.12	0.07	0.07	0.16	0.48591	0.00853	0.24196	0.22353	0.13872	0.45199	0.50742	0.06714	6.1			NA
chr13:112207480-112213280_F		A_30_P01019277		-0.44	-0.13	-0.23	-0.15	0.02259	0.57823	0.28125	0.60173	0.26	0.08	0.2	-0.07	-0.18	-0.05	-0.04	-0.22	0.02601	0.63657	0.20326	0.64661	0.19666	0.74204	0.86469	0.14548	6.1			NA
chr12:110870903-110891628_F		A_30_P01019278		-0.29	-0.25	-0.15	-0.17	0.12223	0.24321	0.4904	0.52455	0.18	0.15	0.01	-0.09	-0.11	-0.1	-0.14	-0.26	0.11235	0.30279	0.95965	0.48747	0.44109	0.50443	0.39661	0.066	5.5			NA
chr4:146149125-146155054_F		A_30_P01019279		-0.04	-0.06	0	-0.06	0.83234	0.7933	0.99421	0.81902	0.09	0.15	0.01	-0.11	0.05	0.09	0	-0.17	0.38036	0.26536	0.97546	0.34051	0.72056	0.50371	0.98357	0.18654	5.9			NA
chr8:91569369-91594119_R		A_30_P01019280		0.73	0.99	0.68	0.04	0.02681	0.00883	0.05858	0.95262	-0.71	-0.94	-0.83	-0.42	0.02	0.05	-0.15	-0.39	0.00081	0.00033	0.00179	0.041	0.94334	0.8678	0.64112	0.12914	9.3			NA
chr2:48807211-48843911_F		A_30_P01019281		0.04	-0.1	-0.28	-0.08	0.87179	0.72758	0.23646	0.82424	-0.03	0.01	0.12	-0.16	0.01	-0.09	-0.17	-0.24	0.84556	0.96295	0.54509	0.24914	0.94397	0.60466	0.38285	0.14379	6			NA
chrX:47893703-47996700_F		A_30_P01019282		0.16	-0.05	-0.02	-0.08	0.51742	0.88135	0.9647	0.84208	-0.13	0.03	-0.02	-0.08	0.03	-0.02	-0.04	-0.16	0.36159	0.88795	0.92575	0.63698	0.88755	0.93754	0.88229	0.38348	5.8			NA
chr4:55593675-55629225_F		A_30_P01019283		-0.16	0.14	-0.21	-0.18	0.41309	0.52169	0.32116	0.47604	0.14	0.07	0.22	0.23	-0.02	0.21	0.01	0.05	0.22093	0.69018	0.12194	0.04158	0.90474	0.09389	0.9475	0.76029	6.8			NA
chr6:31267612-31293337_F		A_30_P01019284		0.58	0.39	0.22	-0.01	0.02827	0.19812	0.48762	0.97789	-0.06	-0.19	-0.38	-0.05	0.52	0.2	-0.17	-0.06	0.73986	0.37757	0.05995	0.83736	0.0052	0.30597	0.5002	0.8025	8.1			NA
chr5:124697599-124700029_F		A_30_P01019285		0.51	0.28	0.22	0.17	0.00093	0.07157	0.16333	0.38338	-0.39	-0.41	-0.29	-0.05	0.11	-0.13	-0.07	0.11	5e-05	0.00026	0.00941	0.60763	0.27336	0.19901	0.61938	0.30684	6.7			NA
chr12:45415565-45423519_R		A_30_P01019286		0.36	0.38	0.3	0.08	0.08585	0.1058	0.20307	0.82519	-0.41	-0.26	-0.16	0.34	-0.04	0.12	0.13	0.42	0.00234	0.10764	0.35479	0.01184	0.81952	0.43847	0.49234	0.01097	6.6			NA
chr2:75493715-75494227_R		A_30_P01019287		0	-0.04	0.38	0.12	0.99555	0.91999	0.24345	0.80203	-0.1	-0.03	-0.07	-0.28	-0.1	-0.07	0.31	-0.16	0.61537	0.92406	0.83278	0.13246	0.66951	0.77857	0.19546	0.50442	6			NA
chr15:101084597-101095097_R		A_30_P01019288		-0.22	-0.12	-0.3	-0.24	0.10761	0.46723	0.0433	0.18135	0.02	0.11	0.18	0.03	-0.21	-0.01	-0.12	-0.21	0.86133	0.30919	0.088	0.79369	0.03304	0.93998	0.31123	0.04791	5.7			NA
chrX:98658045-98677545_R		A_30_P01019289		0.27	0.14	0.16	0.1	0.11646	0.51189	0.4204	0.69854	-0.21	-0.3	-0.26	-0.08	0.05	-0.16	-0.1	0.02	0.0405	0.01781	0.04661	0.51546	0.69097	0.16567	0.53021	0.89118	7.8			NA
chr9:7214754-7225700_R		A_30_P01019290		-0.39	-0.12	0.14	-0.29	0.02484	0.56715	0.50062	0.20661	0.26	0.04	-0.03	0.16	-0.13	-0.08	0.11	-0.12	0.01565	0.81332	0.8641	0.14235	0.29394	0.53048	0.51173	0.37749	5.6			NA
chr14:78957377-78962977_F		A_30_P01019291		0.19	0.2	0.17	0.07	0.28908	0.29944	0.37376	0.81421	-0.1	0.04	-0.09	0.16	0.08	0.24	0.09	0.22	0.34683	0.79293	0.5751	0.14892	0.51591	0.03135	0.5991	0.08564	6.8			NA
chr3:41143423-41359623_R		A_30_P01019292		0.13	-0.17	0.08	0.18	0.45429	0.36763	0.67322	0.40648	-0.13	0.07	-0.05	-0.03	0	-0.09	0.03	0.15	0.19022	0.59244	0.75947	0.83142	0.99532	0.42774	0.84581	0.21568	5.7			NA
chrX:18810088-18814982_R		A_30_P01019293		-0.03	0.43	0.23	0.21	0.88143	0.015	0.17378	0.30375	0.35	0.22	-0.02	0.02	0.32	0.65	0.21	0.24	0.00053	0.0588	0.91332	0.87704	0.00364	0	0.08659	0.04764	5.8			NA
chr2:176583825-176714400_F		A_30_P01019294		-0.02	-0.2	-0.17	-0.07	0.95073	0.4346	0.49724	0.86138	0.09	0.1	0.08	0.1	0.07	-0.11	-0.09	0.03	0.54324	0.60711	0.68889	0.52266	0.69474	0.53058	0.67586	0.86297	5.7			NA
chr16:64823448-64824632_R		A_30_P01019295		-0.42	-0.24	-0.28	-0.14	0.2475	0.59442	0.49516	0.80431	0.18	0.17	0.04	-0.37	-0.24	-0.06	-0.24	-0.51	0.43279	0.56847	0.92086	0.10175	0.35744	0.83921	0.44486	0.05834	9.6			NA
chr6:100514596-100520846_R		A_30_P01019296		-0.1	-0.11	0.09	0.15	0.59961	0.62556	0.65238	0.53382	0.19	0.15	0.09	0.14	0.09	0.05	0.19	0.3	0.06236	0.25504	0.54544	0.18755	0.47224	0.75385	0.18242	0.0226	6.4			NA
chr11:102878974-102888924_F		A_30_P01019297		0.15	0.08	-0.01	0.11	0.53932	0.79206	0.98672	0.74601	0.07	-0.05	0.02	-0.07	0.22	0.03	0.02	0.04	0.61246	0.8186	0.92626	0.68892	0.1505	0.87768	0.94757	0.82514	5.8			NA
chr11:50994911-51050704_F		A_30_P01019298		0.11	0.06	0.3	0.39	0.49468	0.76581	0.0692	0.0434	0.24	0.21	-0.04	-0.1	0.35	0.28	0.26	0.29	0.01101	0.05937	0.77775	0.32562	0.00125	0.00699	0.03199	0.01407	6.3			NA
chr17:88890039-88905680_F		A_30_P01019299		-1.11	-1.59	-1.2	0.54	0.05283	0.01471	0.05392	0.50814	0.52	-0.3	0	-0.85	-0.6	-1.89	-1.21	-0.31	0.14578	0.53768	0.99574	0.01895	0.14297	1e-05	0.00761	0.51573	7.9			NA
chr4:149383134-149451259_F		A_30_P01019300		0.21	0.21	0.15	-0.07	0.27342	0.33527	0.50825	0.8181	-0.08	-0.03	-0.13	0.12	0.14	0.18	0.02	0.05	0.54057	0.88093	0.4229	0.35098	0.3224	0.16157	0.93228	0.77778	6.4			NA
chr14:78957377-78963514_F		A_30_P01019301		-0.04	0.2	0.03	-0.21	0.95806	0.77608	0.97098	0.81205	-0.3	-0.6	-0.36	-0.22	-0.34	-0.39	-0.33	-0.43	0.36893	0.13496	0.42657	0.56057	0.38777	0.29748	0.50063	0.29752	6.1			NA
chr5:113594167-113645342_R		A_30_P01019302		0.3	0.21	0.24	0.2	0.04667	0.21226	0.1502	0.30704	0.03	0.02	-0.07	-0.13	0.33	0.23	0.17	0.08	0.75112	0.91214	0.63128	0.1906	0.00192	0.02319	0.16991	0.52862	9			NA
chr9:7214754-7225700_F		A_30_P01019303		0.15	0.19	0.21	0.07	0.37357	0.29264	0.21917	0.79183	0.02	-0.05	-0.02	0.01	0.17	0.14	0.19	0.08	0.87078	0.72968	0.90631	0.92693	0.13502	0.20175	0.13021	0.53317	7.4			NA
chr1:183783306-183834531_F		A_30_P01019304		0.17	0.26	0.22	-0.06	0.64348	0.49487	0.56165	0.91401	-0.46	-0.04	-0.16	0.61	-0.29	0.22	0.06	0.55	0.0172	0.9011	0.58476	0.00313	0.19253	0.33223	0.85987	0.02434	7.7			NA
chr14:62263564-62308286_F		A_30_P01019305		0.09	0.23	0.07	0.04	0.62345	0.18587	0.71474	0.87409	-0.08	-0.18	-0.06	-0.09	0.01	0.06	0.01	-0.05	0.42844	0.13594	0.66772	0.37274	0.96179	0.66603	0.96195	0.70273	5.8			NA
chr11:119254413-119296960_F		A_30_P01019306		-0.33	0.36	0.23	0.53	0.19979	0.21528	0.44407	0.10231	1.02	0.08	-0.15	-0.43	0.69	0.44	0.08	0.11	0	0.72746	0.50499	0.0085	0.00024	0.01028	0.77609	0.62718	8.4			NA
chr4:88583425-88584070_R		A_30_P01019307		-0.13	-0.11	-0.09	0.16	0.5375	0.63738	0.68402	0.55387	0.26	0.19	0.09	-0.13	0.14	0.08	-0.01	0.03	0.02012	0.18911	0.59886	0.31162	0.30893	0.61043	0.98107	0.84935	6.3			NA
[truncated: 53,798 more rows]
